# Supplementary material for: Transfer RNA-derived fragment production in calves challenged with Mycoplasma bovis or co-infected with bovine viral diarrhea virus and Mycoplasma bovis in several tissues and blood
Source: Front Vet Sci. 2024 Nov 8;11:1463431. doi: 10.3389/fvets.2024.1463431 (PMC11583443; doi:10.3389/fvets.2024.1463431)
Supplement: Supplementary file 1 [file Table_1.XLSX]

## Sheet: S1. Processing statistics
Animal	Treatment	Tissue/Sample	Raw Reads	Trimmed Reads	% trimmed reads	Mapped Reads
4203-C-L	Control	Liver	29991554	18884338	62.9655	1295564
4208-C-L	Control	Liver	26471924	20000475	75.5535	731166
4198-D-L	Co-infection	Liver	26210848	19963481	76.165	662255
4202-D-L	Co-infection	Liver	48557004	38406767	79.0962	1717146
4207-D-L	Co-infection	Liver	39099018	30198435	77.2358	1507519
4206-Mb-L	Mycoplasma bovis	Liver	37253877	26876755	72.1449	1464556
4210-Mb-L	Mycoplasma bovis	Liver	36239658	27680782	76.3826	1725845
4219-Mb-L	Mycoplasma bovis	Liver	49279762	37617381	76.3343	3756147
4203-Ct-Ms	Control	MLN	32610670	28352387	86.9421	186794
4208-Ct-Ms	Control	MLN	36112072	29822748	82.5839	210779
4198-D-Ms	Co-infection	MLN	32212293	26864120	83.3971	138303
4202-D-Ms	Co-infection	MLN	29446125	25147967	85.4033	131838
4207-D-Ms	Co-infection	MLN	44378993	36252216	81.6878	217286
4206-Mb-Ms	Mycoplasma bovis	MLN	45531770	39610466	86.9952	280436
4210-Mb-Ms	Mycoplasma bovis	MLN	34912344	29174020	83.5636	311122
4219-Mb-Ms	Mycoplasma bovis	MLN	34630396	28227130	81.5097	434214
4203-C-S	Control	Spleen	29385211	26854404	91.3875	216244
4208-C-S	Control	Spleen	33307549	30391881	91.2462	350160
4198-D-S	Co-infection	Spleen	82531678	76642684	92.8646	474760
4202-D-S	Co-infection	Spleen	20439760	19016942	93.039	175506
4207-D-S	Co-infection	Spleen	40967852	37745366	92.1341	425754
4206-Mb-S	Mycoplasma bovis	Spleen	23750545	21974654	92.5227	280209
4210-Mb-S	Mycoplasma bovis	Spleen	27143230	24770498	91.2585	380284
4219-Mb-S	Mycoplasma bovis	Spleen	19742943	18207070	92.2206	330710
4203-Ctrl-Serum	Control	Serum	50322628	49293200	97.9543	11811445
4208-Ctrl-Serum	Control	Serum	31189321	30362281	97.3483	3349599
4198-D-Serum	Co-infection	Serum	37566714	36700823	97.6951	3340501
4202-D-Serum	Co-infection	Serum	40661937	39647675	97.5056	3533769
4207-D-Serum	Co-infection	Serum	52309135	50985919	97.4704	7754123
4206-Mb-Serum	Mycoplasma bovis	Serum	25954676	25320229	97.5556	2485356
4210-Mb-Serum	Mycoplasma bovis	Serum	37494253	36846362	98.272	2677318
4219-Mb-Serum	Mycoplasma bovis	Serum	43559163	42738679	98.1164	7764209
4203-C-T	Control	Thymus	30666997	29063589	94.7716	158921
4208-C-T	Control	Thymus	28598137	27358532	95.6654	320100
4198-D-T	Co-infection	Thymus	32144433	30174331	93.8711	383694
4202-D-T	Co-infection	Thymus	32579509	31063621	95.3471	427388
4207-D-T	Co-infection	Thymus	44764453	43237323	96.5885	1223073
4206-Mb-T	Mycoplasma bovis	Thymus	34181787	32392320	94.7649	364752
4210-Mb-T	Mycoplasma bovis	Thymus	39853267	38050409	95.4763	465276
4219-Mb-T	Mycoplasma bovis	Thymus	39286615	37393326	95.1808	350401
4203-Ct-TB	Control	TBLN	65801705	54000764	82.0659	611848
4208-Ct-TB	Control	TBLN	39808744	33859860	85.0563	346927
4198-D-TB	Co-infection	TBLN	44385917	34043728	76.6994	340679
4202-D-TB	Co-infection	TBLN	50606752	41013956	81.0444	420414
4207-D-TB	Co-infection	TBLN	37642227	28910741	76.804	429787
4206-Mb-TB	Mycoplasma bovis	TBLN	48116088	39002164	81.0585	685831
4210-Mb-TB	Mycoplasma bovis	TBLN	31668847	24880231	78.5637	207399
4219-Mb-TB	Mycoplasma bovis	TBLN	17982497	13881471	77.1943	154771
4203_ct_wbc	Control	WBC	36085594	30648744	84.9335	409705
4208_ct_wbc	Control	WBC	33730972	27447838	81.3728	301542
4198_co_wbc	Co-infection	WBC	34969011	28436986	81.3205	415971
4202_co_wbc	Co-infection	WBC	47786272	31674679	66.2841	751779
4207_co_wbc	Co-infection	WBC	49078872	40188999	81.8866	390052
4206_mb_wbc	Mycoplasma bovis	WBC	32834874	29260241	89.1133	219665
4210_mb_wbc	Mycoplasma bovis	WBC	30085562	25019696	83.1618	293377
4219_mb_wbc	Mycoplasma bovis	WBC	26585065	20044131	75.3962	291730

## Sheet: S2. tRF count table
tRF_ID	Sequence	tRF_type	Parent_tRNA	Control-4203-Liver	Control-4208-Liver	Dual-4198-Liver	Dual-4202-Liver	Dual-4207-Liver	MB-4206-Liver	MB-4210-Liver	MB-4219-Liver	Control-4203-MLN	Control-4208-MLN	Dual-4198-MLN	Dual-4202-MLN	Dual-4207-MLN	MB-4206-MLN	MB-4210-MLN	MB-4219-MLN	Control-4203-Spleen	Control-4208-Spleen	Dual-4198-Spleen	Dual-4202-Spleen	Dual-4207-Spleen	MB-4206-Spleen	MB-4210-Spleen	MB-4219-Spleen	Control-4203-Serum	Control-4208-Serum	Dual-4198-Serum	Dual-4202-Serum	Dual-4207-Serum	MB-4206-Serum	MB-4210-Serum	MB-4219-Serum	Control-4203-Thymus	Control-4208-Thymus	Dual-4198-Thymus	Dual-4202-Thymus	Dual-4207-Thymus	MB-4206-Thymus	MB-4210-Thymus	MB-4219-Thymus	Control-4203-TBLN	Control-4208-TBLN	Dual-4198-TBLN	Dual-4202-TBLN	Dual-4207-TBLN	MB-4206-TBLN
tRF-35-B43PI0WR2IKLB5	AAATGCCTAGATGAGTCTCCCAACTCCATAAACAC	3'half	PheGAA_Chr_MT_364-430_+_@34.68.35	0	0	0	0	0	0	0	0	0	0	0	0	0	0	1	0	0	0	0	1	0	0	0	0	0	0	0	0	0	0	0	0	0	0	0	0	1	1	0	0	0	0	0	0	0	1
tRF-37-OBX7F417KO46UD1	GAAAATGCCTAGATGAGTCTCCCAACTCCATAAACAC	3'half	PheGAA_Chr_MT_364-430_+_@32.68.37	0	0	0	0	0	0	0	0	0	0	0	0	0	0	0	0	0	0	0	0	0	0	0	0	0	0	0	0	0	0	0	0	0	0	1	0	0	0	0	0	1	0	0	0	1	0
tRF-38-2R1HPSR9O9337KR	CACCCAGGCGGCCCGGGTTCGACTCCCGGTGTGGGAAC	3'half	GluTTC_Chr_21_3228261-3228332_-_@36.73.38;GluTTC_Chr_12_15097784-15097855_-_@36.73.38	3	0	0	0	0	3	4	4	0	0	2	0	0	0	0	0	0	2	2	0	2	0	0	2	0	0	0	0	0	0	0	0	1	0	0	0	0	0	0	0	1	0	0	0	0	0
tRF-38-2R1HPSR9O933IKR	CACCCAGGCGGCCCGGGTTCGACTCCCGGTATGGGAAC	3'half	GluTTC_Chr_2_1313370-1313441_-_@36.73.38;GluTTC_Chr_12_11276302-11276373_-_@36.73.38	0	0	0	1	0	0	0	0	0	0	0	0	0	0	0	0	0	0	0	0	0	0	0	0	0	0	0	0	0	0	0	0	0	0	0	0	0	1	0	2	0	0	0	0	0	0
tRF-38-J9ZH0SR9593KMHD1	CATTCTTGCGACCCGGGTTCGATTCCCGGGCGGCGCAC	3'half	GlyCCC_Chr_25_546202-546272_-_@35.72.38;GlyCCC_Chr_11_68555263-68555333_-_@35.72.38	0	1	1	2	0	0	1	3	0	1	0	0	0	1	1	0	0	0	0	2	0	0	0	2	0	0	0	0	0	0	0	0	0	0	0	0	0	0	0	2	4	0	0	0	0	0
tRF-39-2VF0S7RNLJKP9B11	CACGCAGAAGGTCCTGGGTTCGAGCCCCAGTGGAACCAC	3'half	ValTAC_Chr_X_124770762-124770834_+_@36.74.39;ValTAC_Chr_15_82766873-82766945_-_@36.74.39	2	0	0	1	7	1	0	9	0	0	0	0	0	0	0	0	1	0	0	2	0	0	0	0	0	0	0	0	0	0	0	0	0	0	0	0	0	0	0	0	0	1	1	0	0	0
tRF-39-6J9KIWRNL3KQNKJM	GGAGCTGGGGATTGTGGGTTCGAGTCCCATCTGGGTCGC	3'half	ArgCCG_Chr_19_48966332-48966404_+_@36.74.39	0	0	0	0	0	0	0	1	0	0	0	0	0	0	0	0	0	0	0	0	0	0	0	0	0	0	0	0	0	0	0	0	0	0	0	0	0	0	0	0	0	0	0	0	0	0
tRF-39-6MF0IURNL3KZM8JM	GGATCAGAAGATTGAGGGTTCGAGTCCCTTCGTGGTCGC	3'half	ArgCCG_Chr_23_30112292-30112364_+_@36.74.39;ArgCCG_Chr_25_2589149-2589221_+_@36.74.39;ArgTCG_Chr_19_56411984-56412056_+_@36.74.39;ArgCCG_Chr_23_30073361-30073433_-_@36.74.39	0	0	0	2	0	0	0	0	0	0	0	0	0	0	0	0	0	0	0	0	0	0	0	0	0	0	0	0	0	0	0	0	0	0	0	0	0	0	0	0	0	0	0	0	0	0
tRF-39-81JJ6RRNLIK898HR	TCACCCAGGCGGCCCGGGTTCGACTCCCGGTGTGGGAAC	3'half	GluTTC_Chr_12_15097784-15097855_-_@35.73.39;GluTTC_Chr_21_3228261-3228332_-_@35.73.39	0	0	0	0	0	0	0	2	0	0	0	0	1	0	0	0	0	2	1	0	0	0	0	5	0	0	0	0	0	0	0	0	0	0	0	0	5	1	0	0	0	0	0	0	1	0
tRF-39-81JJ6RRNLIK8V8HR	TCACCCAGGCGGCCCGGGTTCGACTCCCGGTATGGGAAC	3'half	GluTTC_Chr_12_11276302-11276373_-_@35.73.39;GluTTC_Chr_2_1313370-1313441_-_@35.73.39	0	0	0	0	0	0	0	0	0	1	0	0	0	0	0	0	1	0	0	0	0	2	6	3	0	0	0	0	0	0	0	0	0	0	0	0	0	2	0	0	0	0	0	0	0	0
tRF-39-FMF07V7N2E2WMKJ1	AGATCAGAAGGTTGCGTGTTCAAATCACGTCGGGGTCAC	3'half	TrpCCA_Chr_25_36942390-36942461_-_@35.73.39;TrpCCA_Chr_19_27845886-27845957_-_@35.73.39;TrpCCA_Chr_19_27829637-27829708_+_@35.73.39;TrpCCA_Chr_23_31674969-31675040_+_@35.73.39;TrpCCA_Chr_23_31683731-31683802_+_@35.73.39	1	0	0	0	0	0	0	1	0	0	0	0	0	0	0	0	0	0	0	0	0	0	0	0	0	0	0	0	0	0	0	0	0	0	0	0	0	0	0	0	0	0	0	0	0	0
tRF-39-KNNVORRNLNK8QJI1	CCATTCTTGCGACCCGGGTTCGATTCCCGGGCGGCGCAC	3'half	GlyCCC_Chr_25_546202-546272_-_@34.72.39;GlyCCC_Chr_11_68555263-68555333_-_@34.72.39	0	0	0	0	2	0	0	0	0	0	0	0	0	0	0	0	0	0	0	0	1	0	0	0	0	0	0	0	0	0	0	0	0	0	0	0	0	0	0	0	0	0	0	0	0	0
tRF-39-U1O0789NLJK1JKEM	TAACCGAAAGGTTGGTGGTTCGAGCCCACCCAGGGACGC	3'half	AsnGTT_Chr_3_21271703-21271776_-_@37.75.39;AsnGTT_Chr_3_21114744-21114817_-_@37.75.39;AsnGTT_Chr_3_21197565-21197638_-_@37.75.39;AsnGTT_Chr_19_39343153-39343226_-_@37.75.39;AsnGTT_Chr_3_20956909-20956982_+_@37.75.39;AsnGTT_Chr_3_21219475-21219548_+_@37.75.39;AsnGTT_Chr_7_43807816-43807889_+_@37.75.39;AsnGTT_Chr_3_20872402-20872475_-_@37.75.39;AsnGTT_Chr_3_20994920-20994993_+_@37.75.39;AsnGTT_Chr_…	7	1	9	35	6	11	5	3	4	0	3	0	0	3	3	0	6	3	8	1	18	5	5	4	0	0	0	0	0	0	0	0	0	3	0	1	4	4	13	1	24	0	3	1	1	3
tRF-39-UD10H7RNLEKP9K15	TAAACAGGAGATCCTGGGTTCGAATCCCAGTGGGGCCTC	3'half	ThrTGT_Chr_1_158057151-158057224_+_@37.75.39;ThrTGT_Chr_23_30297298-30297371_+_@37.75.39	0	0	0	0	0	0	0	0	0	0	0	0	0	0	0	0	1	0	0	0	0	0	0	0	0	0	0	0	0	0	0	0	0	0	0	0	0	0	0	0	0	0	0	0	0	0
tRF-39-UD10H7RNLEKPM415	TAAACAGGAGATCCTGGGTTCGAATCCCAGCGGTGCCTC	3'half	ThrAGT_Chr_19_27851226-27851299_-_@37.75.39;ThrAGT_Chr_19_27777989-27778062_-_@37.75.39;ThrAGT_Chr_18_43596311-43596384_+_@37.75.39;ThrAGT_Chr_19_27830446-27830519_+_@37.75.39	3	6	4	5	4	1	3	1	0	0	0	0	0	2	0	0	5	1	4	1	1	0	6	6	4	0	0	0	0	0	0	0	1	0	0	1	0	0	1	0	2	0	0	0	0	0
tRF-39-UDJ0D2OFEO3R40E5	TAAACCAGAGAAGGAGAACAACTAACCTCCCTAAGACTC	3'half	ThrTGT_Chr_MT_15658-15726_+_@32.70.39	0	0	0	0	3	0	1	0	0	0	0	0	1	1	0	1	2	0	0	3	3	1	2	0	0	0	0	0	0	0	0	0	0	0	0	0	0	0	0	0	0	0	0	3	1	0
tRF-39-UM8KSWRNLJK578IM	TAATCTCAGGGTCGTGGGTTCGAGCCCCACGTTGGGCGC	3'half	LysCTT_Chr_25_2597623-2597695_-_@36.74.39;LysCTT_Chr_25_2622397-2622469_+_@36.74.39;LysCTT_Chr_3_21347701-21347773_-_@36.74.39;LysCTT_Chr_25_2612845-2612917_+_@36.74.39;LysCTT_Chr_25_2617431-2617503_+_@36.74.39;LysCTT_Chr_7_40357611-40357683_-_@36.74.39;LysCTT_Chr_7_40345515-40345587_+_@36.74.39;LysCTT_Chr_23_31553102-31553174_-_@36.74.39;LysCTT_Chr_25_2607789-2607861_+_@36.74.39;LysCTT_Chr_25_26…	0	0	1	9	3	3	0	0	0	0	0	0	0	0	0	0	0	0	0	0	0	0	0	0	0	0	0	0	0	0	0	0	0	1	0	0	0	0	0	0	0	0	0	0	0	0
tRF-39-UMX0SW5NLM45EKI1	TAATCTGAAGGTCGTGAGTTCGATCCTCACACGGGGCAC	3'half	MetCAT_Chr_14_16621733-16621805_+_@36.74.39	0	2	2	2	0	0	0	0	0	0	0	1	0	0	0	0	0	1	3	0	0	0	0	0	0	0	0	0	0	0	0	0	0	3	0	0	0	0	0	0	1	0	0	0	0	0
tRF-40-0HJBRR93W0K67205	ACACGCAGAAGGTCCTGGGTTCGAGCCCCAGTGGAACCAC	3'half	ValTAC_Chr_15_82766873-82766945_-_@35.74.40;ValTAC_Chr_X_124770762-124770834_+_@35.74.40	11	3	9	13	27	22	4	59	0	0	0	0	0	0	0	0	0	1	2	1	0	0	2	0	0	0	0	0	0	0	0	0	0	0	0	0	2	0	0	0	3	0	0	0	0	0
tRF-40-HDPORSM3WEKSU8P5	ATAACGCCAAGGTCGCGGGTTCGATCCCCGTACGGGCCAC	3'half	IleAAT_Chr_23_31055460-31055533_-_@36.75.40;IleAAT_Chr_23_31340083-31340156_+_@36.75.40;IleAAT_Chr_23_31254033-31254106_+_@36.75.40;IleAAT_Chr_23_31039841-31039914_-_@36.75.40;IleAAT_Chr_23_31555582-31555655_-_@36.75.40;IleAAT_Chr_23_31291364-31291437_+_@36.75.40;IleAAT_Chr_19_27852162-27852235_-_@36.75.40;IleAAT_Chr_23_31041584-31041657_-_@36.75.40;IleAAT_Chr_21_67103861-67103934_+_@36.75.40;Ile…	0	0	2	10	4	0	0	2	0	0	0	0	0	0	0	0	0	0	0	0	0	0	0	0	0	0	0	0	0	0	0	0	0	0	0	0	1	0	0	0	0	0	0	0	0	0
tRF-40-HENBRSX3WE362865	ATAATCTGAAGGTCGTGAGTTCGATCCTCACACGGGGCAC	3'half	MetCAT_Chr_14_16621733-16621805_+_@35.74.40	1	1	1	22	4	0	0	1	0	0	0	0	0	0	0	0	0	0	0	0	0	0	1	0	0	0	0	0	0	0	0	0	0	0	0	0	0	0	0	0	0	0	0	0	0	0
tRF-40-KQWYL1M3WE8S68L5	CCCATTCTTGCGACCCGGGTTCGATTCCCGGGCGGCGCAC	3'half	GlyCCC_Chr_25_546202-546272_-_@33.72.40;GlyCCC_Chr_11_68555263-68555333_-_@33.72.40	39	21	22	59	33	42	35	28	8	3	1	2	1	2	3	1	23	17	10	6	7	13	9	14	0	0	0	0	0	0	0	0	2	4	1	2	3	1	9	19	15	3	5	5	1	8
tRF-40-MEJB5Y13W087W4SV	CGGATCAGAAGATTGAGGGTTCGAGTCCCTTCGTGGTCGC	3'half	ArgCCG_Chr_23_30112292-30112364_+_@35.74.40;ArgCCG_Chr_25_2589149-2589221_+_@35.74.40;ArgTCG_Chr_19_56411984-56412056_+_@35.74.40;ArgCCG_Chr_23_30073361-30073433_-_@35.74.40	0	0	0	1	0	0	0	0	0	0	0	0	0	0	0	0	0	0	0	0	0	0	0	0	0	0	0	0	0	0	0	0	0	0	0	0	0	0	0	0	0	0	0	0	0	0
tRF-40-NB8PLML380WS7K09	CTGAATCCAGCGATCCGAGTTCAAGTCTCGGTGGGACCTC	3'half	GlnCTG_Chr_23_31114008-31114079_+_@34.73.40	0	0	0	0	0	0	0	0	0	0	0	0	0	0	0	0	0	0	0	0	0	0	0	0	0	0	0	0	0	0	0	0	0	0	0	0	0	0	0	0	0	0	0	0	0	0
tRF-40-SBJ25R93WB86Q3P9	GTAAACAGGAGATCCTGGGTTCGAATCCCAGCGGTGCCTC	3'half	ThrAGT_Chr_18_43596311-43596384_+_@36.75.40;ThrAGT_Chr_19_27777989-27778062_-_@36.75.40;ThrAGT_Chr_19_27851226-27851299_-_@36.75.40;ThrAGT_Chr_19_27830446-27830519_+_@36.75.40	0	0	3	6	3	1	0	0	0	0	0	0	0	0	0	0	0	0	0	0	0	0	0	0	0	0	0	0	0	0	0	0	0	0	0	0	0	0	0	0	0	0	1	0	0	0
tRF-40-SBK2OKFDBX093OO9	GTAAACCAGAGAAGGAGAACAACTAACCTCCCTAAGACTC	3'half	ThrTGT_Chr_MT_15658-15726_+_@31.70.40	0	0	2	15	3	1	3	1	1	2	0	0	0	1	0	0	3	0	1	0	10	0	0	1	0	0	0	0	0	0	0	0	0	0	0	0	0	0	0	0	0	0	4	1	0	0
tRF-40-SBKKRSL3WE3SNKP9	GTAAACCAGGGGTCGCGAGTTCGATCCTCGCTGGGGCCTC	3'half	ThrTGT_Chr_16_26005834-26005906_+_@35.74.40	0	0	1	0	0	2	0	0	0	0	0	0	0	0	0	0	0	0	0	0	0	0	0	0	0	0	0	0	0	0	0	0	0	0	0	0	0	0	0	0	0	0	0	0	0	0
tRF-40-U1O0789NLJK1JKE1	TAACCGAAAGGTTGGTGGTTCGAGCCCACCCAGGGACGCC	3'half	AsnGTT_Chr_19_39343153-39343226_-_@37.76.40;AsnGTT_Chr_3_20994920-20994993_+_@37.76.40;AsnGTT_Chr_3_20872402-20872475_-_@37.76.40;AsnGTT_Chr_3_21038302-21038375_+_@37.76.40;AsnGTT_Chr_3_21271703-21271776_-_@37.76.40;AsnGTT_Chr_3_21340083-21340156_+_@37.76.40;AsnGTT_Chr_3_21114744-21114817_-_@37.76.40;AsnGTT_Chr_3_21316056-21316129_+_@37.76.40;AsnGTT_Chr_3_21219475-21219548_+_@37.76.40;AsnGTT_Chr_…	93	26	28	44	41	99	80	52	27	8	13	9	16	8	14	17	60	45	121	20	54	39	53	15	0	0	0	0	0	0	1	0	15	5	14	15	11	14	24	10	40	18	11	15	14	26
tRF-40-U1OB789NLJK1JKE1	TAACCGAAAAGTTGGTGGTTCGAGCCCACCCAGGGACGCC	3'half	AsnGTT_Chr_3_20898247-20898320_-_@37.76.40	0	0	0	0	0	0	0	0	0	0	0	0	0	0	0	0	0	0	1	0	0	0	0	0	0	0	0	0	0	0	0	0	0	0	0	0	0	0	0	0	0	0	0	0	0	0
tRF-40-UD10H7RNLEKPM43R	TAAACAGGAGATCCTGGGTTCGAATCCCAGCGGTGCCTCC	3'half	ThrAGT_Chr_19_27830446-27830519_+_@37.76.40;ThrAGT_Chr_19_27777989-27778062_-_@37.76.40;ThrAGT_Chr_18_43596311-43596384_+_@37.76.40;ThrAGT_Chr_19_27851226-27851299_-_@37.76.40	11	5	12	16	8	13	17	4	3	1	4	0	1	2	6	0	6	9	15	2	28	16	11	6	0	0	0	0	0	0	0	0	1	0	1	3	0	3	8	3	3	1	5	3	3	5
tRF-40-Y0Y25YFJJQE73Y7D	TTAAGTTAGAGATTGAGAGCCATATACTCTCCTTGGTGAC	3'half	LysTTT_Chr_MT_8061-8127_+_@29.68.40	2	5	2	11	4	0	1	0	0	0	0	0	0	1	0	0	0	0	0	2	4	0	1	0	0	0	0	0	0	0	0	0	0	0	0	0	0	0	0	0	1	0	0	0	1	1
tRF-40-Y5KKM1M3WD8S746D	TTCACCCAGGCGGCCCGGGTTCGACTCCCGGTGTGGGAAC	3'half	GluTTC_Chr_12_15097784-15097855_-_@34.73.40;GluTTC_Chr_21_3228261-3228332_-_@34.73.40	1	0	0	0	0	0	0	2	0	0	0	0	0	0	0	0	0	0	0	0	0	0	0	0	0	0	0	0	0	0	0	0	0	0	1	0	0	0	0	0	0	0	0	0	0	0
tRF-40-Y5KKM1M3WD8SS46D	TTCACCCAGGCGGCCCGGGTTCGACTCCCGGTATGGGAAC	3'half	GluTTC_Chr_12_11276302-11276373_-_@34.73.40;GluTTC_Chr_2_1313370-1313441_-_@34.73.40	1	2	0	0	0	0	0	0	0	0	0	0	0	0	0	1	0	0	0	0	0	0	0	0	0	0	0	0	0	0	0	0	0	0	0	0	1	0	0	0	0	0	0	0	0	0
tRF-40-YDL2RY73W0K5KKOV	TTAACCGAGAGGTTGGTGGTTCGAGCCCACCCAGGGACGC	3'half	AsnGTT_Chr_13_23344136-23344209_-_@36.75.40	0	0	1	0	0	0	0	0	0	0	0	0	0	0	0	0	0	0	0	0	0	0	0	0	0	0	0	0	0	0	0	0	0	0	0	0	0	1	0	0	0	0	0	0	0	0
tRF-40-YDLBRY73W0K5KKOV	TTAACCGAAAGGTTGGTGGTTCGAGCCCACCCAGGGACGC	3'half	AsnGTT_Chr_3_21340083-21340156_+_@36.75.40;AsnGTT_Chr_7_43807816-43807889_+_@36.75.40;AsnGTT_Chr_3_21271703-21271776_-_@36.75.40;AsnGTT_Chr_3_21114744-21114817_-_@36.75.40;AsnGTT_Chr_19_39343153-39343226_-_@36.75.40;AsnGTT_Chr_3_21197565-21197638_-_@36.75.40;AsnGTT_Chr_3_21038302-21038375_+_@36.75.40;AsnGTT_Chr_3_20872402-20872475_-_@36.75.40;AsnGTT_Chr_3_20994920-20994993_+_@36.75.40;AsnGTT_Chr_…	23	15	22	101	33	19	29	26	16	4	12	11	6	10	4	10	26	56	75	43	68	32	51	20	0	0	0	0	0	0	0	0	9	13	7	16	4	13	7	24	78	20	21	10	13	24
tRF-40-YE4PRS93W0K6MY6V	TTAATCTCAGGGTCGTGGGTTCGAGCCCCACGTTGGGCGC	3'half	LysCTT_Chr_23_31553102-31553174_-_@35.74.40;LysCTT_Chr_25_2624993-2625065_+_@35.74.40;LysCTT_Chr_7_40357611-40357683_-_@35.74.40;LysCTT_Chr_25_2612845-2612917_+_@35.74.40;LysCTT_Chr_25_2617431-2617503_+_@35.74.40;LysCTT_Chr_25_2602175-2602247_-_@35.74.40;LysCTT_Chr_3_21347701-21347773_-_@35.74.40;LysCTT_Chr_25_2597623-2597695_-_@35.74.40;LysCTT_Chr_25_2627614-2627686_+_@35.74.40;LysCTT_Chr_25_263…	11	2	11	66	10	17	0	8	0	1	0	2	0	0	0	0	0	0	0	0	0	0	0	0	0	0	0	0	0	0	0	0	0	1	0	0	0	0	0	0	1	0	0	0	0	1
tRF-40-YEN0RR1380877S6V	TTAATCTGAGGGTCCAGGGTTCAAGTCCCTGTTCGGGCGC	3'half	LysTTT_Chr_23_31557018-31557090_+_@35.74.40;LysTTT_Chr_15_82774048-82774120_-_@35.74.40;LysTTT_Chr_16_2247970-2248042_+_@35.74.40;LysTTT_Chr_23_31054701-31054773_+_@35.74.40;LysTTT_Chr_15_82772306-82772378_+_@35.74.40;LysTTT_Chr_23_30029666-30029738_-_@35.74.40;LysTTT_Chr_23_30158659-30158731_+_@35.74.40;LysTTT_Chr_19_27761050-27761122_+_@35.74.40;LysTTT_Chr_16_2248304-2248376_-_@35.74.40	1	4	0	5	2	0	0	0	0	0	0	0	0	0	0	0	0	1	5	1	1	0	0	0	0	0	0	0	0	0	0	0	0	1	0	0	0	0	0	0	0	0	0	0	0	0
tRF-40-ZB8PLML38BWS7K09	TTGAATCCAGCGATCCGAGTTCAAATCTCGGTGGGACCTC	3'half	GlnTTG_Chr_23_31688754-31688825_+_@34.73.40;GlnTTG_Chr_23_31009092-31009163_+_@34.73.40;GlnTTG_Chr_19_37377611-37377682_-_@34.73.40;GlnTTG_Chr_23_31689317-31689388_+_@34.73.40	0	0	0	0	0	0	0	0	0	0	0	0	0	0	0	0	0	0	0	0	0	0	0	0	0	0	0	0	0	0	0	0	0	0	0	0	0	0	0	0	0	0	0	0	0	0
tRF-16-489B3RB	CTCGGTGGAACCTCCA	3'-tRF	GlnCTG_Chr_23_31135564-31135635_-_@60.75.16;GlnCTG_Chr_19_27761705-27761776_+_@60.75.16;GlnCTG_Chr_23_30037406-30037477_+_@60.75.16;GlnCTG_Chr_26_7301817-7301888_-_@60.75.16;GlnCTG_Chr_10_12743209-12743280_-_@60.75.16	68	69	95	66	83	111	101	69	162	238	246	217	365	399	212	187	67	41	258	86	86	23	88	41	1	0	4	2	4	1	3	3	162	68	117	31	62	110	81	28	196	78	243	91	85	130
tRF-16-4RRWRBD	CTCCCGGTGTGGGAAC	3'-tRF	GluTTC_Chr_2_128295086-128295157_-_@58.73.16;GluTTC_Chr_21_3228261-3228332_-_@58.73.16;GluTTC_Chr_12_15097784-15097855_-_@58.73.16	0	0	0	0	0	0	0	0	0	0	0	0	1	0	0	0	0	0	0	0	0	0	0	0	0	0	0	0	0	0	0	0	0	0	0	0	0	0	0	0	0	0	0	0	0	0
tRF-16-8RSH66D	TCCCCGTACGGGCCAC	3'-tRF	IleAAT_Chr_23_31289622-31289695_-_@60.75.16;IleAAT_Chr_23_31277791-31277864_+_@60.75.16;IleAAT_Chr_21_67103861-67103934_+_@60.75.16;IleAAT_Chr_23_31555582-31555655_-_@60.75.16;IleAAT_Chr_23_31254033-31254106_+_@60.75.16;IleAAT_Chr_23_31039841-31039914_-_@60.75.16;IleAAT_Chr_23_31723652-31723725_+_@60.75.16;IleAAT_Chr_23_31340083-31340156_+_@60.75.16;IleAAT_Chr_19_27852162-27852235_-_@60.75.16;Ile…	0	0	0	0	0	0	0	0	0	0	0	0	0	0	0	0	0	0	0	0	0	0	0	0	0	0	0	0	0	0	0	0	0	0	0	0	0	0	1	0	0	0	0	0	0	0
tRF-16-HR1867D	ATCCCAGTGGGGCCTC	3'-tRF	ThrTGT_Chr_1_158057151-158057224_+_@60.75.16;ThrTGT_Chr_23_30297298-30297371_+_@60.75.16	0	0	0	0	0	0	0	0	0	0	0	0	0	0	0	0	0	0	0	0	0	0	0	0	0	0	0	0	0	0	3	0	0	0	0	0	0	0	0	0	0	0	0	0	0	0
tRF-16-HRF867D	ATCCCAGCGGGGCCTC	3'-tRF	ThrAGT_Chr_23_31303618-31303691_-_@60.75.16;ThrAGT_Chr_23_31046447-31046520_+_@60.75.16;ThrAGT_Chr_23_31257404-31257477_+_@60.75.16;ThrCGT_Chr_23_30176833-30176906_+_@60.75.16;ThrAGT_Chr_23_31342707-31342780_-_@60.75.16;ThrAGT_Chr_23_31577997-31578070_+_@60.75.16;ThrAGT_Chr_23_30127047-30127120_-_@60.75.16	0	0	0	0	0	0	0	0	0	0	0	0	0	0	0	0	0	0	0	0	0	0	0	0	0	0	0	1	1	0	0	0	0	0	0	0	0	0	0	0	0	0	0	0	0	0
tRF-16-HSRVK7D	ATCCGGGTGCCCCCTC	3'-tRF	CysGCA_Chr_19_39431222-39431293_-_@58.73.16;CysGCA_Chr_3_22722293-22722364_-_@58.73.16;CysGCA_Chr_4_112555282-112555353_-_@58.73.16;CysGCA_Chr_4_112521632-112521703_+_@58.73.16;CysGCA_Chr_19_39451752-39451823_+_@58.73.16;CysGCA_Chr_19_39453812-39453883_-_@58.73.16;CysGCA_Chr_28_5864091-5864162_+_@58.73.16;CysGCA_Chr_19_39659890-39659961_-_@58.73.16;CysGCA_Chr_12_30287485-30287556_+_@58.73.16;CysG…	0	0	0	0	0	1	0	0	0	1	1	0	2	1	2	0	1	1	0	0	0	1	1	1	2	3	2	0	3	0	2	0	0	0	1	0	0	0	1	1	1	0	2	0	1	2
tRF-16-K87R65D	CCCGGGTTCCGGCACC	3'-tRF	PheGAA_Chr_X_124777354-124777426_+_@60.75.16;PheGAA_Chr_X_124785066-124785140_+_@62.77.16;PheGAA_Chr_X_124784095-124784167_+_@60.75.16;PheGAA_Chr_X_124776111-124776183_+_@60.75.16	0	0	0	1	0	0	0	0	0	0	0	0	0	0	0	0	0	0	0	0	0	0	1	0	0	0	0	0	0	0	0	0	0	0	0	0	0	0	0	0	0	0	0	0	0	0
tRF-16-S9R8O7D	GTCTCGGTGGGACCTC	3'-tRF	GlnCTG_Chr_23_31114008-31114079_+_@58.73.16	0	0	0	0	0	0	0	0	0	0	0	0	0	0	0	0	0	0	0	0	0	0	0	0	0	0	0	1	1	0	0	0	0	0	0	0	0	0	0	0	0	0	0	0	0	0
tRF-16-WS7209D	TCTCGGTGGAACCTCC	3'-tRF	GlnCTG_Chr_10_12743209-12743280_-_@59.74.16;GlnCTG_Chr_19_27761705-27761776_+_@59.74.16;GlnCTG_Chr_23_31135564-31135635_-_@59.74.16;GlnCTG_Chr_23_30037406-30037477_+_@59.74.16;GlnCTG_Chr_26_7301817-7301888_-_@59.74.16	9	13	9	12	7	10	17	9	13	26	21	10	22	29	18	21	10	8	16	4	2	0	15	4	0	2	3	0	3	0	1	0	11	10	16	1	6	6	7	4	12	10	13	14	12	11
tRF-16-YRRHQFD	TTCCCGGGCGGCGCAC	3'-tRF	GlyCCC_Chr_11_68555263-68555333_-_@57.72.16;GlyCCC_Chr_25_546202-546272_-_@57.72.16	0	0	0	0	1	0	0	0	0	0	0	0	1	0	0	0	0	0	2	0	0	0	0	0	0	0	0	0	0	0	0	0	0	0	0	0	0	0	0	0	0	2	0	0	0	0
tRF-17-17M4615	AGTCTCGGTGGGACCTC	3'-tRF	GlnCTG_Chr_23_31114008-31114079_+_@57.73.17	0	0	0	0	0	0	0	0	0	0	0	0	0	0	0	0	0	0	0	0	0	0	0	0	0	0	1	0	0	0	0	0	0	0	0	0	0	0	0	0	0	0	0	0	0	0
tRF-17-D7M4615	AATCTCGGTGGGACCTC	3'-tRF	GlnCTG_Chr_3_22739543-22739614_+_@57.73.17;GlnCTG_Chr_23_31013002-31013073_+_@57.73.17;GlnTTG_Chr_1_157955337-157955408_-_@57.73.17;GlnCTG_Chr_3_21312527-21312598_-_@57.73.17;GlnCTG_Chr_3_20980650-20980721_-_@57.73.17;GlnTTG_Chr_23_30195428-30195499_-_@57.73.17;GlnTTG_Chr_23_31689317-31689388_+_@57.73.17;GlnCTG_Chr_3_21037039-21037110_-_@57.73.17;GlnTTG_Chr_23_31009092-31009163_+_@57.73.17;GlnCTG…	2	0	0	0	1	2	1	0	2	1	1	1	0	2	0	0	1	0	1	0	0	0	2	0	18	46	18	25	42	8	24	8	1	0	0	0	0	0	0	0	1	0	1	0	0	0
tRF-17-DRR4KR5	AATCCGGGTGCCCCCTC	3'-tRF	CysGCA_Chr_12_30287485-30287556_+_@57.73.17;CysGCA_Chr_19_39451752-39451823_+_@57.73.17;CysGCA_Chr_4_112413369-112413440_-_@57.73.17;CysGCA_Chr_4_112555282-112555353_-_@57.73.17;CysGCA_Chr_19_39453812-39453883_-_@57.73.17;CysGCA_Chr_4_112550397-112550468_-_@57.73.17;CysGCA_Chr_19_39659890-39659961_-_@57.73.17;CysGCA_Chr_19_39431222-39431293_-_@57.73.17;CysGCA_Chr_4_112419516-112419587_-_@57.73.17…	0	0	0	0	0	0	0	0	0	0	0	0	0	0	0	0	0	0	0	0	0	0	0	0	0	0	0	0	1	0	0	0	0	0	0	0	0	0	0	0	0	0	0	0	0	0
tRF-17-ERM4921	ACTCCCGGTGTGGGAAC	3'-tRF	GluTTC_Chr_21_3228261-3228332_-_@57.73.17;GluTTC_Chr_12_15097784-15097855_-_@57.73.17;GluTTC_Chr_2_128295086-128295157_-_@57.73.17	0	1	0	0	0	0	0	0	0	0	0	0	0	0	0	0	0	0	0	0	0	0	0	0	0	0	0	0	0	0	0	0	0	0	0	0	0	0	0	0	0	0	0	0	0	0
tRF-17-HI47941	ATACTCTCCTTGGTGAC	3'-tRF	LysTTT_Chr_MT_8061-8127_+_@52.68.17	0	0	0	0	0	0	0	0	0	3	0	0	0	0	0	0	0	0	0	0	0	0	0	0	0	0	0	0	0	0	0	0	0	0	0	0	0	0	0	0	0	0	0	0	0	0
tRF-17-HRMF3R1	ATCCCCGGCACCTCCAC	3'-tRF	AlaAGC_Chr_23_30149586-30149657_+_@57.73.17;AlaAGC_Chr_23_30085665-30085736_+_@57.73.17;AlaCGC_Chr_23_30090290-30090361_+_@57.73.17;AlaAGC_Chr_23_31025905-31025976_+_@57.73.17;AlaAGC_Chr_23_30186336-30186407_-_@57.73.17;AlaAGC_Chr_23_30077774-30077845_+_@57.73.17;AlaAGC_Chr_23_30148685-30148756_-_@57.73.17;AlaTGC_Chr_23_30107193-30107264_+_@57.73.17;AlaAGC_Chr_23_30154990-30155061_+_@57.73.17;Ala…	0	0	0	0	0	0	0	0	0	0	0	0	1	0	0	0	0	0	0	0	0	0	0	0	0	0	0	0	0	0	0	0	0	0	0	0	0	0	0	0	0	0	0	0	0	0
tRF-17-HRMFWR1	ATCCCCGGCATCTCCAC	3'-tRF	AlaCGC_Chr_23_30164841-30164912_+_@57.73.17;AlaTGC_Chr_7_40344975-40345046_+_@57.73.17;AlaTGC_Chr_3_107039873-107039944_-_@57.73.17;AlaCGC_Chr_2_39839750-39839821_-_@57.73.17;AlaCGC_Chr_6_37118306-37118377_-_@57.73.17;AlaTGC_Chr_23_30183915-30183986_+_@57.73.17;AlaTGC_Chr_17_50880741-50880812_+_@57.73.17;AlaTGC_Chr_23_30179834-30179905_-_@57.73.17;AlaTGC_Chr_6_91709768-91709839_+_@57.73.17;AlaTGC…	0	0	0	0	0	0	0	0	0	0	0	0	0	0	0	0	0	0	0	0	0	0	0	0	0	0	0	0	0	0	0	0	0	0	0	0	0	0	0	0	0	0	0	0	0	0
tRF-17-S9R8B7J	GTCTCGGTGGAACCTCC	3'-tRF	GlnCTG_Chr_26_7301817-7301888_-_@58.74.17	0	0	0	0	0	0	0	0	0	0	0	0	0	0	0	0	0	0	0	0	0	0	0	0	0	0	0	0	0	0	0	0	0	0	0	0	0	0	0	0	0	0	0	0	0	0
tRF-17-WS72092	TCTCGGTGGAACCTCCA	3'-tRF	GlnCTG_Chr_23_30037406-30037477_+_@59.75.17;GlnCTG_Chr_10_12743209-12743280_-_@59.75.17;GlnCTG_Chr_19_27761705-27761776_+_@59.75.17;GlnCTG_Chr_23_31135564-31135635_-_@59.75.17;GlnCTG_Chr_26_7301817-7301888_-_@59.75.17	260	252	298	306	293	419	489	280	620	853	775	553	865	1145	895	685	228	170	790	222	271	63	238	101	5	2	5	3	3	4	4	1	538	313	340	133	217	402	373	177	648	259	661	514	300	452
tRF-18-86ERHBD1	TCCCAACTCCATAAACAC	3'-tRF	PheGAA_Chr_MT_364-430_+_@51.68.18	0	0	0	0	0	0	0	0	0	0	0	0	0	0	0	0	0	0	0	0	0	0	1	0	0	0	0	0	0	0	0	0	0	0	0	0	0	0	0	0	0	0	0	0	0	0
tRF-18-BM32LJDJ	AAATCCCGGACGAGCCCC	3'-tRF	ProCGG_Chr_25_2614114-2614185_+_@56.73.18;ProAGG_Chr_25_2634588-2634659_+_@56.73.18;ProTGG_Chr_25_2621041-2621112_+_@56.73.18;ProAGG_Chr_25_2605484-2605555_-_@56.73.18;ProAGG_Chr_25_2601567-2601638_+_@56.73.18;ProCGG_Chr_3_1004082-1004153_-_@56.73.18;ProAGG_Chr_10_26482156-26482227_+_@56.73.18;ProTGG_Chr_NW_020190356.1_18510-18581_+_@56.73.18;ProCGG_Chr_19_27847742-27847813_-_@56.73.18;ProAGG_Chr…	0	0	0	0	0	0	0	0	0	1	1	0	0	0	0	0	0	1	1	0	0	0	1	0	0	1	0	0	0	4	3	0	0	0	0	0	0	0	0	0	0	0	0	0	0	0
tRF-18-BMEMR3D1	AAATCACGTCGGGGTCAC	3'-tRF	TrpCCA_Chr_25_36942390-36942461_-_@56.73.18;TrpCCA_Chr_20_41425516-41425587_-_@56.73.18;TrpCCA_Chr_23_31674969-31675040_+_@56.73.18;TrpCCA_Chr_19_27845886-27845957_-_@56.73.18;TrpCCA_Chr_23_31683731-31683802_+_@56.73.18;TrpCCA_Chr_19_27829637-27829708_+_@56.73.18	0	0	0	0	0	0	0	0	1	0	0	0	0	0	0	0	0	0	0	0	0	0	0	0	0	0	0	0	0	0	0	0	0	0	0	0	0	0	0	0	0	0	0	0	0	0
tRF-18-BMW3RDD5	AAATCTCGGTGGGACCTC	3'-tRF	GlnTTG_Chr_19_37377611-37377682_-_@56.73.18;GlnCTG_Chr_3_20993663-20993734_-_@56.73.18;GlnCTG_Chr_3_20980650-20980721_-_@56.73.18;GlnCTG_Chr_3_21312527-21312598_-_@56.73.18;GlnCTG_Chr_3_20952469-20952540_-_@56.73.18;GlnCTG_Chr_3_21037039-21037110_-_@56.73.18;GlnTTG_Chr_23_31009092-31009163_+_@56.73.18;GlnTTG_Chr_23_31688754-31688825_+_@56.73.18;GlnCTG_Chr_23_31013002-31013073_+_@56.73.18;GlnTTG_C…	0	0	0	1	0	0	0	0	0	0	0	0	0	0	0	0	0	0	0	0	0	0	0	0	0	2	0	0	0	0	0	0	0	0	0	0	0	0	3	0	0	0	0	0	0	0
tRF-18-HRJL3RV	ATCCCCAGTACCTCCACC	3'-tRF	AlaAGC_Chr_26_26484439-26484510_-_@57.74.18;AlaAGC_Chr_19_55851349-55851420_-_@57.74.18;AlaAGC_Chr_18_53719297-53719368_-_@57.74.18	0	0	0	0	0	0	0	0	0	0	0	0	1	0	0	0	0	0	0	0	0	0	0	0	0	0	0	0	0	0	0	0	1	0	0	0	0	0	0	0	0	0	0	0	0	0
tRF-18-HRMF3RV	ATCCCCGGCACCTCCACC	3'-tRF	AlaAGC_Chr_23_30148685-30148756_-_@57.74.18;AlaAGC_Chr_1_158044572-158044644_+_@58.75.18;AlaAGC_Chr_23_30154990-30155061_+_@57.74.18;AlaAGC_Chr_23_30141212-30141283_-_@57.74.18;AlaAGC_Chr_23_30149586-30149657_+_@57.74.18;AlaTGC_Chr_23_30107193-30107264_+_@57.74.18;AlaAGC_Chr_23_30284772-30284843_+_@57.74.18;AlaCGC_Chr_23_30090290-30090361_+_@57.74.18;AlaAGC_Chr_23_30186336-30186407_-_@57.74.18;Al…	1	0	0	0	0	1	0	0	1	7	0	1	1	2	0	1	0	2	2	0	1	0	0	0	1	0	0	0	0	0	0	0	0	0	0	0	1	0	2	2	5	0	0	0	1	1
tRF-18-S9R8B7D2	GTCTCGGTGGAACCTCCA	3'-tRF	GlnCTG_Chr_26_7301817-7301888_-_@58.75.18	0	0	0	0	0	1	0	1	0	1	0	0	2	0	0	4	0	0	1	0	2	0	0	2	0	0	0	0	0	0	0	0	0	2	1	1	0	0	0	0	1	0	1	1	1	0
tRF-18-V5WRZ3DR	TATACTCTCCTTGGTGAC	3'-tRF	LysTTT_Chr_MT_8061-8127_+_@51.68.18	0	0	0	0	0	0	0	1	0	0	0	0	0	0	0	0	0	0	0	0	0	0	0	0	0	0	0	0	0	0	0	0	0	0	0	0	0	0	0	0	0	0	0	0	0	0
tRF-19-17M4O1J2	AGTCTCGGTGGAACCTCCA	3'-tRF	GlnCTG_Chr_26_7301817-7301888_-_@57.75.19	0	0	0	0	0	0	0	0	0	0	0	0	0	0	0	0	0	0	0	0	0	0	0	0	0	0	0	0	0	0	1	0	0	0	0	0	0	0	0	0	0	0	0	0	0	0
tRF-19-2E3KXR15	CAAATCCGGGTGCCCCCTC	3'-tRF	CysGCA_Chr_4_112732476-112732547_+_@55.73.19;CysGCA_Chr_19_39453812-39453883_-_@55.73.19;CysGCA_Chr_19_39431222-39431293_-_@55.73.19;CysGCA_Chr_4_112550397-112550468_-_@55.73.19;CysGCA_Chr_19_39448382-39448453_-_@55.73.19;CysGCA_Chr_12_30287485-30287556_+_@55.73.19;CysGCA_Chr_28_5864091-5864162_+_@55.73.19;CysGCA_Chr_4_112419516-112419587_-_@55.73.19;CysGCA_Chr_4_112521632-112521703_+_@55.73.19;C…	0	0	0	0	0	0	0	0	0	0	0	0	1	0	0	0	0	0	0	0	0	0	0	0	0	0	0	0	0	0	0	0	0	0	0	0	0	0	0	0	0	0	0	0	0	0
tRF-19-2E489215	CAAATCTCGGTGGGACCTC	3'-tRF	GlnCTG_Chr_3_20993663-20993734_-_@55.73.19;GlnCTG_Chr_3_21037039-21037110_-_@55.73.19;GlnCTG_Chr_3_21312527-21312598_-_@55.73.19;GlnTTG_Chr_23_31689317-31689388_+_@55.73.19;GlnCTG_Chr_3_20980650-20980721_-_@55.73.19;GlnTTG_Chr_23_31688754-31688825_+_@55.73.19;GlnTTG_Chr_23_31009092-31009163_+_@55.73.19;GlnCTG_Chr_23_31013002-31013073_+_@55.73.19;GlnTTG_Chr_19_37377611-37377682_-_@55.73.19;GlnCTG_…	0	0	0	0	0	0	0	1	0	0	0	0	0	0	1	0	1	0	0	0	0	0	0	2	1	0	0	1	0	0	0	0	2	0	0	0	0	0	0	0	0	0	1	0	0	0
tRF-19-2EK8E01J	CAAATCCCGGACGAGCCCC	3'-tRF	ProAGG_Chr_3_1003350-1003421_+_@55.73.19;ProTGG_Chr_25_2628848-2628919_+_@55.73.19;ProTGG_Chr_25_2623641-2623712_+_@55.73.19;ProAGG_Chr_10_26484896-26484967_+_@55.73.19;ProAGG_Chr_25_2621896-2621967_+_@55.73.19;ProCGG_Chr_19_27847742-27847813_-_@55.73.19;ProAGG_Chr_25_2626811-2626882_+_@55.73.19;ProAGG_Chr_25_2601567-2601638_+_@55.73.19;ProTGG_Chr_25_2598642-2598713_+_@55.73.19;ProCGG_Chr_3_10040…	0	0	0	0	0	0	0	0	0	0	0	0	0	1	0	1	0	0	0	0	0	0	2	0	0	0	0	0	0	0	0	0	0	0	2	1	1	0	0	0	0	0	0	0	1	0
tRF-19-2MK82711	CAATCCCCGGCACCTCCAC	3'-tRF	AlaAGC_Chr_23_30149586-30149657_+_@55.73.19;AlaAGC_Chr_23_30085665-30085736_+_@55.73.19;AlaCGC_Chr_23_30090290-30090361_+_@55.73.19;AlaAGC_Chr_23_31025905-31025976_+_@55.73.19;AlaAGC_Chr_23_30186336-30186407_-_@55.73.19;AlaAGC_Chr_23_30077774-30077845_+_@55.73.19;AlaAGC_Chr_23_30148685-30148756_-_@55.73.19;AlaTGC_Chr_23_30107193-30107264_+_@55.73.19;AlaAGC_Chr_23_30154990-30155061_+_@55.73.19;Ala…	0	0	0	0	0	0	0	0	0	0	0	0	0	0	0	0	0	0	0	0	0	0	0	0	0	0	0	0	0	0	0	0	0	0	0	0	0	0	0	0	0	0	0	0	0	0
tRF-19-593JJ4FV	GATTCCCGGCCAGTGCACC	3'-tRF	GlyCCC_Chr_6_110635525-110635595_-_@55.73.19	0	0	0	0	0	0	0	0	0	0	0	0	0	0	0	0	0	0	0	0	0	0	0	0	0	0	0	0	0	0	0	0	0	0	0	0	0	0	0	0	0	0	0	0	0	0
tRF-19-BM32LJ1J	AAATCCCGGACGAGCCCCC	3'-tRF	ProCGG_Chr_3_1004082-1004153_-_@56.74.19;ProAGG_Chr_25_2624494-2624565_+_@56.74.19;ProTGG_Chr_25_2621041-2621112_+_@56.74.19;ProTGG_Chr_25_2623641-2623712_+_@56.74.19;ProCGG_Chr_23_31380820-31380891_-_@56.74.19;ProTGG_Chr_NW_020190356.1_18510-18581_+_@56.74.19;ProAGG_Chr_15_55651097-55651168_+_@56.74.19;ProCGG_Chr_25_2614114-2614185_+_@56.74.19;ProAGG_Chr_23_31554422-31554493_-_@56.74.19;ProAGG_C…	0	0	0	0	0	0	0	0	0	0	0	0	0	0	0	0	0	0	0	0	0	0	1	0	0	0	0	0	0	0	0	0	0	0	0	0	0	0	0	0	0	0	0	0	0	0
tRF-19-DR3J09FV	AATCCCCGGCACCTCCACC	3'-tRF	AlaAGC_Chr_23_30141212-30141283_-_@56.74.19;AlaAGC_Chr_23_30085665-30085736_+_@56.74.19;AlaAGC_Chr_23_30186336-30186407_-_@56.74.19;AlaAGC_Chr_23_30077774-30077845_+_@56.74.19;AlaAGC_Chr_23_30284772-30284843_+_@56.74.19;AlaAGC_Chr_23_30149586-30149657_+_@56.74.19;AlaAGC_Chr_23_30148685-30148756_-_@56.74.19;AlaAGC_Chr_23_31025905-31025976_+_@56.74.19;AlaAGC_Chr_23_30154990-30155061_+_@56.74.19;Ala…	0	0	0	0	0	0	0	0	0	0	1	0	0	0	0	0	0	0	0	0	0	0	0	0	0	0	0	0	0	0	0	0	0	0	0	0	0	0	0	0	0	0	0	0	0	0
tRF-19-HRMF3RE2	ATCCCCGGCACCTCCACCA	3'-tRF	AlaAGC_Chr_23_30149586-30149657_+_@57.75.19;AlaCGC_Chr_23_30090290-30090361_+_@57.75.19;AlaAGC_Chr_23_30186336-30186407_-_@57.75.19;AlaAGC_Chr_23_30077774-30077845_+_@57.75.19;AlaTGC_Chr_23_30107193-30107264_+_@57.75.19;AlaAGC_Chr_1_158044572-158044644_+_@58.76.19;AlaAGC_Chr_23_31025905-31025976_+_@57.75.19;AlaAGC_Chr_23_30085665-30085736_+_@57.75.19;AlaAGC_Chr_23_30154990-30155061_+_@57.75.19;Al…	13	4	3	6	5	14	18	7	70	33	59	36	74	69	36	37	8	20	48	18	13	15	9	4	0	0	0	0	0	0	0	0	30	21	16	5	25	36	15	17	89	16	57	12	41	41
tRF-19-L33VL8JM	CGAGTCCTGCCGCGGTCGC	3'-tRF	ArgTCG_Chr_21_20804881-20804953_+_@56.74.19	0	0	0	0	0	0	0	0	0	0	0	0	0	0	0	0	0	0	0	0	0	0	0	0	0	0	0	0	1	0	0	0	0	0	0	0	0	0	0	0	0	0	0	0	0	0
tRF-19-LE489215	CGAATCTCGGTGGGACCTC	3'-tRF	GlnCTG_Chr_3_22739543-22739614_+_@55.73.19;GlnTTG_Chr_23_30195428-30195499_-_@55.73.19;GlnTTG_Chr_1_157955337-157955408_-_@55.73.19	0	0	0	0	0	0	0	0	0	0	0	0	0	0	1	0	0	0	0	0	0	0	0	0	3	0	0	0	0	0	0	0	0	0	0	0	0	0	0	0	0	0	0	0	0	0
tRF-19-LEKPM415	CGAATCCCAGCGGTGCCTC	3'-tRF	ThrAGT_Chr_19_27777989-27778062_-_@57.75.19;ThrAGT_Chr_18_43596311-43596384_+_@57.75.19;ThrAGT_Chr_19_27851226-27851299_-_@57.75.19;ThrAGT_Chr_19_27830446-27830519_+_@57.75.19	0	0	0	0	0	0	0	0	0	0	0	0	2	0	0	0	0	0	0	1	0	0	0	0	2	1	0	0	0	0	2	0	0	2	1	0	1	0	1	0	0	0	0	0	0	0
tRF-19-LIK898HR	CGACTCCCGGTGTGGGAAC	3'-tRF	GluTTC_Chr_12_15097784-15097855_-_@55.73.19;GluTTC_Chr_21_3228261-3228332_-_@55.73.19;GluTTC_Chr_2_128295086-128295157_-_@55.73.19	0	0	0	0	0	0	0	0	0	0	0	0	1	0	0	0	0	0	0	0	0	0	0	0	0	0	0	0	0	0	0	0	0	0	0	0	0	0	0	0	0	0	0	0	0	0
tRF-19-LIK8V8HR	CGACTCCCGGTATGGGAAC	3'-tRF	GluTTC_Chr_2_1313370-1313441_-_@55.73.19;GluTTC_Chr_12_11276302-11276373_-_@55.73.19	0	0	0	0	0	0	0	0	0	0	0	0	0	0	0	1	0	0	0	0	0	0	0	0	0	0	0	0	0	0	0	0	1	0	0	0	0	0	1	0	1	0	0	0	0	0
tRF-19-LJKP9B11	CGAGCCCCAGTGGAACCAC	3'-tRF	ValTAC_Chr_15_82766873-82766945_-_@56.74.19;ValTAC_Chr_X_124770762-124770834_+_@56.74.19	0	0	0	0	0	0	0	0	0	0	0	1	0	0	0	0	0	0	0	0	0	0	0	0	0	0	0	0	0	0	1	0	0	0	0	0	0	0	0	0	0	0	0	0	0	0
tRF-19-LM45EKI1	CGATCCTCACACGGGGCAC	3'-tRF	MetCAT_Chr_14_16621733-16621805_+_@56.74.19	0	0	0	0	0	0	0	0	0	0	0	0	0	0	0	0	0	0	0	0	0	0	0	0	0	0	0	0	0	0	0	0	0	0	1	0	0	0	0	0	0	0	0	1	0	0
tRF-19-LMKWEK11	CGATCCCCGTACGGGCCAC	3'-tRF	IleAAT_Chr_23_31289622-31289695_-_@57.75.19;IleAAT_Chr_23_31277791-31277864_+_@57.75.19;IleAAT_Chr_21_67103861-67103934_+_@57.75.19;IleAAT_Chr_23_31555582-31555655_-_@57.75.19;IleAAT_Chr_23_31254033-31254106_+_@57.75.19;IleAAT_Chr_23_31039841-31039914_-_@57.75.19;IleAAT_Chr_23_31723652-31723725_+_@57.75.19;IleAAT_Chr_23_31340083-31340156_+_@57.75.19;IleAAT_Chr_19_27852162-27852235_-_@57.75.19;Ile…	0	0	0	0	0	0	0	0	0	0	0	0	0	0	0	0	0	0	0	0	0	0	0	0	0	0	0	0	0	0	0	0	0	0	0	0	0	0	1	0	0	0	0	0	0	0
tRF-19-LNK8QJI1	CGATTCCCGGGCGGCGCAC	3'-tRF	GlyCCC_Chr_25_546202-546272_-_@54.72.19;GlyCCC_Chr_11_68555263-68555333_-_@54.72.19	0	0	0	0	0	0	0	0	0	0	0	0	0	0	0	0	0	0	0	2	0	0	0	0	1	0	3	0	0	0	0	1	1	0	0	0	1	1	3	0	0	0	0	0	0	0
tRF-19-OMKJRVHJ	GAATCCCAGCGGTGCCTCC	3'-tRF	ThrAGT_Chr_18_43596311-43596384_+_@58.76.19;ThrAGT_Chr_19_27777989-27778062_-_@58.76.19;ThrAGT_Chr_19_27830446-27830519_+_@58.76.19;ThrAGT_Chr_19_27851226-27851299_-_@58.76.19	0	0	0	0	0	0	0	0	0	0	0	0	0	0	0	0	0	0	0	0	0	0	0	0	0	0	0	0	0	0	0	0	0	0	0	0	0	0	1	0	0	0	0	0	0	0
tRF-20-2EK8E0KR	CAAATCCCGGACGAGCCCCC	3'-tRF	ProCGG_Chr_3_1004082-1004153_-_@55.74.20;ProTGG_Chr_25_2623641-2623712_+_@55.74.20;ProCGG_Chr_23_31380820-31380891_-_@55.74.20;ProTGG_Chr_25_2628848-2628919_+_@55.74.20;ProTGG_Chr_25_2598642-2598713_+_@55.74.20;ProAGG_Chr_10_26484896-26484967_+_@55.74.20;ProTGG_Chr_10_26413416-26413487_-_@55.74.20;ProTGG_Chr_NW_020190356.1_18510-18581_+_@55.74.20;ProAGG_Chr_15_55651097-55651168_+_@55.74.20;ProTGG…	0	0	0	0	1	1	0	0	0	0	0	0	0	0	0	0	0	0	0	1	0	0	0	0	0	0	0	0	0	0	0	0	0	0	0	1	0	0	0	0	0	0	0	0	0	0
tRF-20-2MK827K1	CAATCCCCGGCACCTCCACC	3'-tRF	AlaAGC_Chr_23_30154990-30155061_+_@55.74.20;AlaAGC_Chr_23_30085665-30085736_+_@55.74.20;AlaAGC_Chr_23_30186336-30186407_-_@55.74.20;AlaAGC_Chr_23_30077774-30077845_+_@55.74.20;AlaAGC_Chr_23_31025905-31025976_+_@55.74.20;AlaAGC_Chr_23_30284772-30284843_+_@55.74.20;AlaAGC_Chr_1_158044572-158044644_+_@56.75.20;AlaCGC_Chr_23_30090290-30090361_+_@55.74.20;AlaAGC_Chr_23_30141212-30141283_-_@55.74.20;Al…	0	0	0	0	0	1	0	0	0	0	0	0	0	0	1	0	0	0	0	0	0	0	0	0	0	0	0	0	0	0	0	0	0	0	0	0	0	0	0	0	0	0	0	0	0	0
tRF-20-593JJ426	GATTCCCGGCCAGTGCACCA	3'-tRF	GlyCCC_Chr_6_110635525-110635595_-_@55.74.20	0	0	0	0	0	0	0	0	0	0	0	0	0	0	0	0	0	0	0	0	0	0	0	0	0	0	0	0	0	0	0	0	0	0	0	0	0	0	0	0	0	0	0	0	0	0
tRF-20-8B8871K9	TCAAATCCGGGTGCCCCCTC	3'-tRF	CysGCA_Chr_4_112413369-112413440_-_@54.73.20;CysGCA_Chr_4_112550397-112550468_-_@54.73.20;CysGCA_Chr_12_30287485-30287556_+_@54.73.20;CysGCA_Chr_4_112521632-112521703_+_@54.73.20;CysGCA_Chr_19_39431222-39431293_-_@54.73.20;CysGCA_Chr_19_39451752-39451823_+_@54.73.20;CysGCA_Chr_4_112555282-112555353_-_@54.73.20;CysGCA_Chr_28_5864091-5864162_+_@54.73.20;CysGCA_Chr_4_112419516-112419587_-_@54.73.20;…	0	0	0	0	0	0	0	0	0	0	0	0	0	0	0	0	0	0	0	0	0	0	0	0	0	0	0	0	0	0	0	0	0	0	0	0	0	0	0	0	0	0	0	0	0	0
tRF-20-8B8HWKS5	TCAAATCACGTCGGGGTCAC	3'-tRF	TrpCCA_Chr_23_31674969-31675040_+_@54.73.20;TrpCCA_Chr_19_27845886-27845957_-_@54.73.20;TrpCCA_Chr_19_27829637-27829708_+_@54.73.20;TrpCCA_Chr_23_31683731-31683802_+_@54.73.20;TrpCCA_Chr_20_41425516-41425587_-_@54.73.20;TrpCCA_Chr_25_36942390-36942461_-_@54.73.20	0	0	0	0	0	0	0	0	0	0	0	0	0	0	0	0	0	0	0	0	0	0	0	0	0	0	0	0	0	0	0	0	0	0	0	0	0	0	0	0	0	0	0	0	0	0
tRF-20-8B8SOUPR	TCAAATCCCGGACGAGCCCC	3'-tRF	ProAGG_Chr_25_2605484-2605555_-_@54.73.20;ProAGG_Chr_25_2626811-2626882_+_@54.73.20;ProAGG_Chr_10_26482156-26482227_+_@54.73.20;ProAGG_Chr_10_26484896-26484967_+_@54.73.20;ProTGG_Chr_25_2628848-2628919_+_@54.73.20;ProAGG_Chr_25_2601567-2601638_+_@54.73.20;ProCGG_Chr_19_27847742-27847813_-_@54.73.20;ProAGG_Chr_25_2624494-2624565_+_@54.73.20;ProCGG_Chr_3_1004082-1004153_-_@54.73.20;ProAGG_Chr_25_26…	0	0	0	0	0	0	0	0	0	0	0	1	0	0	0	0	1	1	0	0	0	0	1	0	0	1	0	3	0	0	1	1	0	0	0	0	0	0	0	0	0	2	0	0	0	0
tRF-20-8BWS7K09	TCAAATCTCGGTGGGACCTC	3'-tRF	GlnTTG_Chr_23_31688754-31688825_+_@54.73.20;GlnCTG_Chr_3_20952469-20952540_-_@54.73.20;GlnCTG_Chr_3_20980650-20980721_-_@54.73.20;GlnCTG_Chr_3_20993663-20993734_-_@54.73.20;GlnTTG_Chr_23_31689317-31689388_+_@54.73.20;GlnCTG_Chr_3_21037039-21037110_-_@54.73.20;GlnTTG_Chr_23_31009092-31009163_+_@54.73.20;GlnCTG_Chr_23_31013002-31013073_+_@54.73.20;GlnTTG_Chr_19_37377611-37377682_-_@54.73.20;GlnCTG_…	0	0	0	0	0	0	0	0	0	0	0	0	2	0	0	0	0	0	0	0	0	0	0	0	1	0	0	0	0	0	0	0	0	0	0	1	0	0	0	0	0	0	0	0	0	0
tRF-20-8EKSP185	TCAATCCCCGGCACCTCCAC	3'-tRF	AlaAGC_Chr_23_30149586-30149657_+_@54.73.20;AlaAGC_Chr_23_30085665-30085736_+_@54.73.20;AlaCGC_Chr_23_30090290-30090361_+_@54.73.20;AlaAGC_Chr_23_31025905-31025976_+_@54.73.20;AlaAGC_Chr_23_30186336-30186407_-_@54.73.20;AlaAGC_Chr_23_30077774-30077845_+_@54.73.20;AlaAGC_Chr_23_30148685-30148756_-_@54.73.20;AlaTGC_Chr_23_30107193-30107264_+_@54.73.20;AlaAGC_Chr_23_30154990-30155061_+_@54.73.20;Ala…	0	0	0	0	0	0	0	0	0	0	0	0	0	0	0	0	0	0	0	0	0	0	0	0	0	0	0	0	0	0	0	0	0	0	0	0	0	0	0	0	0	0	0	0	0	0
tRF-20-8EKSPM85	TCAATCCCCGGCATCTCCAC	3'-tRF	AlaTGC_Chr_17_50873932-50874003_-_@54.73.20;AlaTGC_Chr_3_107039873-107039944_-_@54.73.20;AlaTGC_Chr_6_91709768-91709839_+_@54.73.20;AlaCGC_Chr_2_39839750-39839821_-_@54.73.20	0	0	0	0	0	0	0	0	0	0	0	0	0	0	0	0	0	0	0	0	0	0	0	0	0	0	0	0	0	0	0	0	0	0	0	0	0	0	0	0	0	0	0	0	0	0
tRF-20-DR3J0926	AATCCCCGGCACCTCCACCA	3'-tRF	AlaAGC_Chr_23_30186336-30186407_-_@56.75.20;AlaAGC_Chr_1_158044572-158044644_+_@57.76.20;AlaAGC_Chr_23_30141212-30141283_-_@56.75.20;AlaCGC_Chr_23_30090290-30090361_+_@56.75.20;AlaAGC_Chr_23_31025905-31025976_+_@56.75.20;AlaAGC_Chr_23_30149586-30149657_+_@56.75.20;AlaAGC_Chr_23_30284772-30284843_+_@56.75.20;AlaTGC_Chr_23_30107193-30107264_+_@56.75.20;AlaAGC_Chr_23_30077774-30077845_+_@56.75.20;Al…	0	4	2	0	4	5	3	0	1	2	4	1	1	1	7	4	3	2	8	1	5	4	5	1	0	0	0	0	0	0	0	0	2	0	2	0	0	5	0	0	1	1	1	1	0	10
tRF-20-JQE73Y7D	CATATACTCTCCTTGGTGAC	3'-tRF	LysTTT_Chr_MT_8061-8127_+_@49.68.20	0	0	0	1	0	0	0	0	0	1	0	0	1	0	0	0	0	0	0	0	0	0	0	0	0	0	0	0	0	0	0	0	0	0	0	0	0	0	0	0	1	2	0	0	0	0
tRF-20-LEKPM43R	CGAATCCCAGCGGTGCCTCC	3'-tRF	ThrAGT_Chr_18_43596311-43596384_+_@57.76.20;ThrAGT_Chr_19_27777989-27778062_-_@57.76.20;ThrAGT_Chr_19_27830446-27830519_+_@57.76.20;ThrAGT_Chr_19_27851226-27851299_-_@57.76.20	0	0	0	0	0	0	0	0	0	0	0	0	0	0	0	0	0	0	0	0	0	0	0	0	0	0	0	0	0	0	0	0	0	0	0	0	0	0	0	0	1	0	0	0	0	0
tRF-20-LJK1JKE1	CGAGCCCACCCAGGGACGCC	3'-tRF	AsnGTT_Chr_3_20905102-20905175_+_@57.76.20;AsnGTT_Chr_3_21038302-21038375_+_@57.76.20;AsnGTT_Chr_3_20898247-20898320_-_@57.76.20;AsnGTT_Chr_3_22724173-22724246_+_@57.76.20;AsnGTT_Chr_3_21197565-21197638_-_@57.76.20;AsnGTT_Chr_3_20981895-20981968_+_@57.76.20;AsnGTT_Chr_3_20956909-20956982_+_@57.76.20;AsnGTT_Chr_13_23344136-23344209_-_@57.76.20;AsnGTT_Chr_3_21318781-21318854_+_@57.76.20;AsnGTT_Chr_…	0	0	0	0	0	0	0	0	0	0	0	0	0	0	0	0	0	0	1	0	0	0	0	0	0	0	0	0	0	0	0	0	0	0	0	0	0	0	0	0	0	0	0	0	1	0
tRF-20-W0K67205	TCGAGCCCCAGTGGAACCAC	3'-tRF	ValTAC_Chr_X_124770762-124770834_+_@55.74.20;ValTAC_Chr_15_82766873-82766945_-_@55.74.20	0	0	0	0	0	0	0	0	0	0	0	0	0	0	0	0	0	0	1	0	0	0	0	0	0	0	0	0	1	0	0	0	0	0	0	0	0	0	0	0	4	0	0	1	0	0
tRF-20-WB86N7O5	TCGAATCCCACTTCTGACAC	3'-tRF	LeuCAA_Chr_23_31099721-31099827_+_@66.85.20;LeuCAA_Chr_23_30067060-30067165_+_@66.85.20;LeuCAG_Chr_3_8025475-8025557_+_@65.84.20;LeuCAA_Chr_23_30037897-30038007_-_@66.85.20;LeuCAA_Chr_23_31082112-31082218_+_@66.85.20;LeuCAG_Chr_18_25307956-25308038_-_@65.84.20;LeuCAA_Chr_23_31084667-31084774_-_@66.85.20;LeuCAA_Chr_7_42660399-42660504_+_@66.85.20;LeuCAG_Chr_18_25307479-25307561_+_@65.84.20	0	0	1	0	0	0	0	0	1	0	1	0	0	0	0	0	0	2	0	0	3	0	1	1	0	0	0	0	0	0	0	0	0	0	0	0	0	0	0	0	0	1	0	1	0	0
tRF-20-WB86Q3P9	TCGAATCCCAGCGGTGCCTC	3'-tRF	ThrAGT_Chr_19_27851226-27851299_-_@56.75.20;ThrAGT_Chr_19_27830446-27830519_+_@56.75.20;ThrAGT_Chr_19_27777989-27778062_-_@56.75.20;ThrAGT_Chr_18_43596311-43596384_+_@56.75.20	0	0	0	2	0	0	0	0	0	0	0	0	0	0	0	0	1	0	0	0	0	0	0	0	1	0	0	0	0	0	1	0	0	0	0	0	0	0	0	0	0	0	0	0	0	0
tRF-20-WB8US565	TCGAATCCGAGTCACGGCAC	3'-tRF	HisGTG_Chr_3_21198328-21198399_+_@54.73.20;HisGTG_Chr_3_21063580-21063651_+_@54.73.20;HisGTG_Chr_3_21148775-21148846_+_@54.73.20;HisGTG_Chr_NW_020191468.1_8497-8568_+_@54.73.20;HisGTG_Chr_3_20898974-20899045_+_@54.73.20;HisGTG_Chr_3_21276035-21276106_-_@54.73.20;HisGTG_Chr_10_65235579-65235650_+_@54.73.20;HisGTG_Chr_3_21015831-21015902_-_@54.73.20;HisGTG_Chr_10_65234844-65234915_-_@54.73.20;HisGT…	1	1	4	1	1	1	0	0	2	1	1	3	3	4	5	1	5	1	1	0	2	0	2	3	0	0	0	0	0	0	0	0	0	0	1	1	1	0	0	0	2	0	0	2	2	6
tRF-20-WBK6N7R5	TCGAACCCCACTTCTGGTAC	3'-tRF	LeuTAA_Chr_15_82767678-82767760_+_@65.84.20	0	0	0	0	0	0	0	0	0	0	0	0	0	0	0	0	0	0	0	0	0	0	0	0	0	0	0	0	0	0	0	0	0	0	0	0	0	0	0	0	0	0	0	0	0	0
tRF-20-WD8S746D	TCGACTCCCGGTGTGGGAAC	3'-tRF	GluTTC_Chr_12_15097784-15097855_-_@54.73.20;GluTTC_Chr_2_128295086-128295157_-_@54.73.20;GluTTC_Chr_21_3228261-3228332_-_@54.73.20	0	0	1	1	2	0	0	0	1	0	1	1	3	5	0	2	0	0	1	0	1	0	1	0	0	0	0	0	0	0	0	0	0	0	0	1	0	0	0	0	2	0	1	2	2	0
tRF-20-WD8SS46D	TCGACTCCCGGTATGGGAAC	3'-tRF	GluTTC_Chr_2_1313370-1313441_-_@54.73.20;GluTTC_Chr_12_11276302-11276373_-_@54.73.20	0	0	0	0	0	0	0	0	0	1	0	1	0	2	1	0	0	0	1	0	0	0	0	0	0	0	0	0	0	0	0	0	0	0	0	0	3	0	1	0	0	0	0	1	0	0
tRF-20-WE8S68L5	TCGATTCCCGGGCGGCGCAC	3'-tRF	GlyCCC_Chr_11_68555263-68555333_-_@53.72.20;GlyCCC_Chr_25_546202-546272_-_@53.72.20	0	0	0	0	0	0	0	0	0	0	0	0	0	0	0	0	0	0	0	0	0	0	0	0	0	0	0	0	0	0	0	0	0	0	0	0	0	0	0	0	0	0	0	0	0	0
tRF-20-WEKSPM85	TCGATCCCCGGCATCTCCAC	3'-tRF	AlaCGC_Chr_23_30164841-30164912_+_@54.73.20;AlaCGC_Chr_6_37118306-37118377_-_@54.73.20;AlaTGC_Chr_7_40344975-40345046_+_@54.73.20;AlaTGC_Chr_23_30125517-30125588_-_@54.73.20;AlaTGC_Chr_23_30179834-30179905_-_@54.73.20;AlaTGC_Chr_17_50880741-50880812_+_@54.73.20;AlaTGC_Chr_23_30183915-30183986_+_@54.73.20;AlaCGC_Chr_23_31556129-31556200_-_@54.73.20	0	0	0	0	0	0	0	0	0	0	0	0	0	0	0	0	0	0	0	0	0	0	0	0	0	0	0	0	0	0	0	0	0	0	0	0	0	0	0	0	0	0	0	0	0	0
tRF-20-WEKSU8P5	TCGATCCCCGTACGGGCCAC	3'-tRF	IleAAT_Chr_23_31723652-31723725_+_@56.75.20;IleAAT_Chr_23_31555582-31555655_-_@56.75.20;IleAAT_Chr_23_31055460-31055533_-_@56.75.20;IleAAT_Chr_23_31041584-31041657_-_@56.75.20;IleAAT_Chr_23_31254033-31254106_+_@56.75.20;IleAAT_Chr_23_31291364-31291437_+_@56.75.20;IleAAT_Chr_21_67103861-67103934_+_@56.75.20;IleAAT_Chr_23_31269709-31269782_-_@56.75.20;IleAAT_Chr_23_31306987-31307060_-_@56.75.20;Ile…	0	0	0	0	0	0	0	0	0	0	0	0	0	0	0	0	0	0	0	0	0	0	0	0	0	0	0	0	0	0	0	0	0	0	0	0	0	0	0	0	0	0	0	0	0	0
tRF-20-WEPSJR85	TCGATGCCCGCATCCTCCAC	3'-tRF	AlaAGC_Chr_14_30458994-30459066_+_@55.74.20;AlaAGC_Chr_11_72585279-72585351_-_@55.74.20	0	0	0	0	0	0	0	0	0	0	0	0	0	0	0	0	0	0	0	0	0	0	0	0	0	0	0	0	0	0	0	0	0	0	0	0	0	0	0	0	0	0	0	0	0	0
tRF-20-WR2IKLB5	TCTCCCAACTCCATAAACAC	3'-tRF	PheGAA_Chr_MT_364-430_+_@49.68.20	0	0	0	0	0	0	0	0	0	0	0	0	0	0	0	0	0	0	0	0	0	0	0	0	0	0	0	0	0	0	0	0	0	0	0	0	0	0	0	0	0	1	0	0	0	0
tRF-21-2MK827K1B	CAATCCCCGGCACCTCCACCA	3'-tRF	AlaAGC_Chr_23_30154990-30155061_+_@55.75.21;AlaAGC_Chr_23_30085665-30085736_+_@55.75.21;AlaAGC_Chr_23_30186336-30186407_-_@55.75.21;AlaAGC_Chr_23_30077774-30077845_+_@55.75.21;AlaAGC_Chr_23_31025905-31025976_+_@55.75.21;AlaAGC_Chr_23_30284772-30284843_+_@55.75.21;AlaAGC_Chr_1_158044572-158044644_+_@56.76.21;AlaCGC_Chr_23_30090290-30090361_+_@55.75.21;AlaAGC_Chr_23_30141212-30141283_-_@55.75.21;Al…	4	0	2	3	3	2	0	0	1	3	7	0	7	7	1	6	1	2	7	1	8	0	4	2	0	0	0	0	0	0	0	0	2	2	4	2	2	0	4	1	6	5	10	1	1	1
tRF-21-80WS7209D	TCAAGTCTCGGTGGAACCTCC	3'-tRF	GlnCTG_Chr_26_7301817-7301888_-_@54.74.21	0	0	0	0	0	0	0	0	0	0	0	0	0	0	0	0	0	0	0	0	0	0	0	0	0	0	0	0	0	0	0	0	0	0	0	0	0	0	0	0	0	0	0	0	0	0
tRF-21-8B8SOUPRD	TCAAATCCCGGACGAGCCCCC	3'-tRF	ProAGG_Chr_25_2624494-2624565_+_@54.74.21;ProCGG_Chr_3_1004082-1004153_-_@54.74.21;ProAGG_Chr_25_2621896-2621967_+_@54.74.21;ProTGG_Chr_NW_020190356.1_18510-18581_+_@54.74.21;ProTGG_Chr_25_2621041-2621112_+_@54.74.21;ProAGG_Chr_25_2626811-2626882_+_@54.74.21;ProAGG_Chr_15_55651097-55651168_+_@54.74.21;ProTGG_Chr_25_2598642-2598713_+_@54.74.21;ProTGG_Chr_25_2625955-2626026_+_@54.74.21;ProAGG_Chr_1…	1	2	0	0	1	0	0	1	2	1	1	2	0	2	0	2	1	1	8	3	1	2	2	0	0	0	0	2	0	0	0	0	3	3	0	3	2	2	1	1	4	1	1	1	3	2
tRF-21-8EK6S185D	TCAATCCCCAGTACCTCCACC	3'-tRF	AlaAGC_Chr_18_53719297-53719368_-_@54.74.21;AlaAGC_Chr_26_26484439-26484510_-_@54.74.21;AlaAGC_Chr_19_55851349-55851420_-_@54.74.21	0	0	0	0	0	0	0	0	0	0	0	0	0	0	0	0	0	0	0	0	0	0	0	0	0	0	0	0	0	0	0	0	0	0	0	0	3	1	0	0	0	0	1	0	0	0
tRF-21-8EKSP185D	TCAATCCCCGGCACCTCCACC	3'-tRF	AlaAGC_Chr_23_30085665-30085736_+_@54.74.21;AlaAGC_Chr_23_30149586-30149657_+_@54.74.21;AlaAGC_Chr_23_30154990-30155061_+_@54.74.21;AlaAGC_Chr_23_30284772-30284843_+_@54.74.21;AlaAGC_Chr_23_30077774-30077845_+_@54.74.21;AlaAGC_Chr_23_30141212-30141283_-_@54.74.21;AlaAGC_Chr_23_30186336-30186407_-_@54.74.21;AlaAGC_Chr_23_30148685-30148756_-_@54.74.21;AlaTGC_Chr_23_30107193-30107264_+_@54.74.21;Ala…	0	0	4	0	0	2	3	0	7	4	3	3	1	4	3	2	5	13	14	4	2	4	3	4	0	0	0	0	0	0	3	1	2	6	3	6	4	5	11	4	12	0	7	7	7	6
tRF-21-KLU98ZRUD	CCATATACTCTCCTTGGTGAC	3'-tRF	LysTTT_Chr_MT_8061-8127_+_@48.68.21	0	0	0	1	0	0	0	0	0	0	0	0	0	0	0	0	0	0	0	0	0	0	0	0	0	0	0	0	0	0	0	0	0	0	0	0	0	0	0	0	0	0	0	1	0	0
tRF-21-S9KD8QBFD	GTCTCCCAACTCCATAAACAC	3'-tRF	PheGAA_Chr_MT_364-430_+_@48.68.21	0	0	0	0	0	0	0	0	0	0	0	0	0	0	0	0	0	0	0	0	0	0	1	0	0	0	0	0	0	0	0	0	0	0	0	0	0	0	0	0	0	0	0	0	0	0
tRF-21-W0K5KKOVD	TCGAGCCCACCCAGGGACGCC	3'-tRF	AsnGTT_Chr_3_20905102-20905175_+_@56.76.21;AsnGTT_Chr_3_21197565-21197638_-_@56.76.21;AsnGTT_Chr_3_20956909-20956982_+_@56.76.21;AsnGTT_Chr_3_21219475-21219548_+_@56.76.21;AsnGTT_Chr_12_30174217-30174290_+_@56.76.21;AsnGTT_Chr_3_22724173-22724246_+_@56.76.21;AsnGTT_Chr_3_20898247-20898320_-_@56.76.21;AsnGTT_Chr_3_21316056-21316129_+_@56.76.21;AsnGTT_Chr_13_23344136-23344209_-_@56.76.21;AsnGTT_Chr…	0	0	1	0	0	0	0	0	0	0	0	0	0	0	0	0	0	0	0	1	0	0	0	0	0	0	0	0	0	0	0	0	0	0	0	0	0	0	0	0	0	1	0	0	0	0
tRF-21-WB86Q3P9D	TCGAATCCCAGCGGTGCCTCC	3'-tRF	ThrAGT_Chr_19_27777989-27778062_-_@56.76.21;ThrAGT_Chr_19_27851226-27851299_-_@56.76.21;ThrAGT_Chr_19_27830446-27830519_+_@56.76.21;ThrAGT_Chr_18_43596311-43596384_+_@56.76.21	2	1	3	0	0	2	0	0	0	2	2	1	3	8	4	8	0	5	6	1	3	5	0	0	0	2	0	0	1	0	0	0	0	0	2	2	5	0	1	1	0	1	1	0	2	3
tRF-21-WE8SPPX5D	TCGATTCCCGGCCAGTGCACC	3'-tRF	GlyCCC_Chr_6_110635525-110635595_-_@53.73.21	0	0	0	0	0	0	0	0	0	0	0	1	0	0	0	0	0	0	0	0	0	0	0	0	0	0	0	0	0	0	0	0	0	0	1	0	0	0	0	0	0	0	0	0	0	0
tRF-21-YOH9R8O7D	TTCAAATCTCGGTGGGACCTC	3'-tRF	GlnTTG_Chr_19_37377611-37377682_-_@53.73.21;GlnTTG_Chr_23_31688754-31688825_+_@53.73.21;GlnCTG_Chr_3_21037039-21037110_-_@53.73.21;GlnCTG_Chr_23_31013002-31013073_+_@53.73.21;GlnCTG_Chr_3_20993663-20993734_-_@53.73.21;GlnTTG_Chr_23_31689317-31689388_+_@53.73.21;GlnCTG_Chr_3_20952469-20952540_-_@53.73.21;GlnTTG_Chr_23_31009092-31009163_+_@53.73.21;GlnCTG_Chr_3_20980650-20980721_-_@53.73.21;GlnCTG_…	0	0	0	0	0	0	0	0	0	0	0	0	0	0	0	0	0	0	0	0	0	0	0	0	0	0	0	0	0	0	0	0	0	0	0	0	0	0	0	0	0	0	0	0	0	0
tRF-21-YOHR6HFRD	TTCAAATCCCGGACGAGCCCC	3'-tRF	ProAGG_Chr_25_2624494-2624565_+_@53.73.21;ProAGG_Chr_25_2626811-2626882_+_@53.73.21;ProCGG_Chr_19_27847742-27847813_-_@53.73.21;ProTGG_Chr_25_2621041-2621112_+_@53.73.21;ProTGG_Chr_10_26413416-26413487_-_@53.73.21;ProTGG_Chr_25_2623641-2623712_+_@53.73.21;ProCGG_Chr_23_31380820-31380891_-_@53.73.21;ProTGG_Chr_25_2628848-2628919_+_@53.73.21;ProAGG_Chr_25_2601567-2601638_+_@53.73.21;ProTGG_Chr_10_2…	0	0	0	0	0	0	0	0	1	0	0	0	0	0	0	0	0	0	0	0	1	1	0	0	0	0	0	0	0	0	0	0	0	0	0	0	0	1	0	0	0	0	0	0	0	0
tRF-21-YU4RRQRBD	TTCGACTCCCGGTATGGGAAC	3'-tRF	GluTTC_Chr_2_1313370-1313441_-_@53.73.21;GluTTC_Chr_12_11276302-11276373_-_@53.73.21	0	0	0	0	0	0	0	0	0	0	0	0	0	0	0	0	0	0	0	0	0	0	0	0	0	0	0	0	0	0	0	0	0	0	2	0	0	0	0	0	0	0	0	0	0	0
tRF-21-YU4RRWRBD	TTCGACTCCCGGTGTGGGAAC	3'-tRF	GluTTC_Chr_21_3228261-3228332_-_@53.73.21;GluTTC_Chr_12_15097784-15097855_-_@53.73.21;GluTTC_Chr_2_128295086-128295157_-_@53.73.21	0	0	0	1	0	0	0	0	0	0	0	0	1	0	0	0	0	0	0	0	1	0	0	0	0	0	1	0	0	0	0	0	0	0	1	0	1	0	0	0	0	0	0	0	0	0
tRF-21-YU8R6Q46D	TTCGATCCCCGGCATCTCCAC	3'-tRF	AlaTGC_Chr_23_30179834-30179905_-_@53.73.21;AlaTGC_Chr_23_30125517-30125588_-_@53.73.21;AlaTGC_Chr_17_50880741-50880812_+_@53.73.21;AlaCGC_Chr_6_37118306-37118377_-_@53.73.21;AlaCGC_Chr_23_31556129-31556200_-_@53.73.21;AlaCGC_Chr_23_30164841-30164912_+_@53.73.21;AlaTGC_Chr_7_40344975-40345046_+_@53.73.21;AlaTGC_Chr_23_30183915-30183986_+_@53.73.21	0	0	0	0	0	0	0	0	0	0	0	0	0	0	0	0	0	0	0	0	0	0	0	0	0	0	0	0	0	0	0	1	0	0	0	0	0	0	0	0	0	0	0	0	0	0
tRF-21-YUHRE9XFD	TTCGAATCCCACTTCTGACAC	3'-tRF	LeuCAG_Chr_18_25307956-25308038_-_@64.84.21;LeuCAA_Chr_23_30037897-30038007_-_@65.85.21;LeuCAA_Chr_7_42660399-42660504_+_@65.85.21;LeuCAG_Chr_3_8025475-8025557_+_@64.84.21;LeuCAA_Chr_23_31099721-31099827_+_@65.85.21;LeuCAG_Chr_18_25307479-25307561_+_@64.84.21;LeuCAA_Chr_23_30067060-30067165_+_@65.85.21;LeuCAA_Chr_23_31082112-31082218_+_@65.85.21;LeuCAA_Chr_23_31084667-31084774_-_@65.85.21	0	0	0	0	0	0	0	0	0	0	0	0	0	0	0	0	0	0	0	0	0	0	0	0	0	0	0	0	0	0	0	0	0	0	0	0	0	0	0	0	0	0	0	0	0	0
tRF-22-17KO46UD1	AGTCTCCCAACTCCATAAACAC	3'-tRF	PheGAA_Chr_MT_364-430_+_@47.68.22	0	0	0	0	0	0	0	0	0	0	0	0	0	0	0	0	0	0	0	0	0	0	0	0	0	0	0	0	0	0	0	0	0	0	0	0	4	0	0	0	0	0	0	0	0	0
tRF-22-76DRMD51J	GTTCAAATCCCGGACGAGCCCC	3'-tRF	ProCGG_Chr_23_31380820-31380891_-_@52.73.22;ProTGG_Chr_15_55651375-55651446_-_@52.73.22;ProTGG_Chr_25_2621041-2621112_+_@52.73.22;ProAGG_Chr_15_55651097-55651168_+_@52.73.22;ProCGG_Chr_25_2614114-2614185_+_@52.73.22;ProTGG_Chr_25_2598642-2598713_+_@52.73.22;ProAGG_Chr_25_2624494-2624565_+_@52.73.22;ProAGG_Chr_23_31554422-31554493_-_@52.73.22;ProTGG_Chr_25_2630255-2630326_+_@52.73.22;ProAGG_Chr_3_…	0	0	0	0	0	0	0	0	0	0	0	0	0	0	0	0	0	0	0	0	0	0	0	0	0	0	0	0	0	0	0	0	0	0	0	0	0	0	0	0	0	0	0	0	0	0
tRF-22-76DRR4KR5	GTTCAAATCCGGGTGCCCCCTC	3'-tRF	CysGCA_Chr_28_5864091-5864162_+_@52.73.22;CysGCA_Chr_19_39453812-39453883_-_@52.73.22;CysGCA_Chr_19_39659156-39659227_-_@52.73.22;CysGCA_Chr_4_112419516-112419587_-_@52.73.22;CysGCA_Chr_19_39448382-39448453_-_@52.73.22;CysGCA_Chr_4_112521632-112521703_+_@52.73.22;CysGCA_Chr_3_22722293-22722364_-_@52.73.22;CysGCA_Chr_4_112550397-112550468_-_@52.73.22;CysGCA_Chr_19_39451752-39451823_+_@52.73.22;Cys…	0	0	0	0	0	0	0	0	0	0	0	0	0	0	0	0	0	0	0	0	0	0	0	0	0	2	0	2	2	0	1	0	0	0	0	0	0	0	0	0	0	0	0	0	0	0
tRF-22-7S1RXSMMM	GTTCGAGTCCTGCCGCGGTCGC	3'-tRF	ArgTCG_Chr_21_20804881-20804953_+_@53.74.22	0	0	0	0	0	0	0	0	0	0	0	0	0	0	0	0	0	0	0	0	0	0	0	0	0	0	0	0	0	0	1	0	0	0	0	0	0	0	0	0	0	0	0	0	0	0
tRF-22-7SD7M4615	GTTCGAATCTCGGTGGGACCTC	3'-tRF	GlnTTG_Chr_23_30195428-30195499_-_@52.73.22;GlnCTG_Chr_3_22739543-22739614_+_@52.73.22;GlnTTG_Chr_1_157955337-157955408_-_@52.73.22	0	0	0	0	0	0	0	0	0	0	0	0	0	0	0	0	0	0	0	0	0	0	0	0	0	0	0	0	0	0	0	1	0	0	0	0	0	0	0	0	0	0	0	0	0	0
tRF-22-7SDR2ZND1	GTTCGAATCCCACTTCTGACAC	3'-tRF	LeuCAG_Chr_18_25307956-25308038_-_@63.84.22;LeuCAA_Chr_23_30037897-30038007_-_@64.85.22;LeuCAG_Chr_18_25307479-25307561_+_@63.84.22;LeuCAA_Chr_23_31099721-31099827_+_@64.85.22;LeuCAA_Chr_23_31082112-31082218_+_@64.85.22;LeuCAG_Chr_3_8025475-8025557_+_@63.84.22;LeuCAA_Chr_7_42660399-42660504_+_@64.85.22;LeuCAA_Chr_23_31084667-31084774_-_@64.85.22;LeuCAA_Chr_23_30067060-30067165_+_@64.85.22	0	0	0	0	0	0	0	0	0	0	0	0	0	0	0	0	0	0	0	0	0	0	0	0	0	0	0	0	0	0	0	0	0	0	0	0	0	0	0	1	0	0	0	0	0	0
tRF-22-7SDRJH715	GTTCGAATCCCAGCGGTGCCTC	3'-tRF	ThrAGT_Chr_19_27777989-27778062_-_@54.75.22;ThrAGT_Chr_18_43596311-43596384_+_@54.75.22;ThrAGT_Chr_19_27851226-27851299_-_@54.75.22;ThrAGT_Chr_19_27830446-27830519_+_@54.75.22	0	0	0	0	0	0	0	0	0	0	0	0	0	0	0	0	0	0	0	0	0	0	0	0	0	0	0	0	0	0	0	0	0	0	0	0	0	0	0	0	0	0	0	0	0	0
tRF-22-7SERM4921	GTTCGACTCCCGGTGTGGGAAC	3'-tRF	GluTTC_Chr_12_15097784-15097855_-_@52.73.22;GluTTC_Chr_21_3228261-3228332_-_@52.73.22;GluTTC_Chr_2_128295086-128295157_-_@52.73.22	0	0	0	0	0	0	0	0	1	0	0	0	0	0	0	0	0	1	0	0	0	0	0	0	0	0	0	0	0	0	0	0	0	0	0	0	0	0	0	0	0	0	0	0	0	0
tRF-22-7SERML921	GTTCGACTCCCGGTATGGGAAC	3'-tRF	GluTTC_Chr_12_11276302-11276373_-_@52.73.22;GluTTC_Chr_2_1313370-1313441_-_@52.73.22	0	0	0	0	0	0	0	0	1	2	0	0	0	0	0	0	0	3	0	0	2	0	0	0	0	0	0	0	0	0	0	0	0	2	0	0	1	1	0	0	0	2	0	0	0	0
tRF-22-7SH7LYR15	GTTCGATCCTCGCTGGGGCCTC	3'-tRF	ThrTGT_Chr_16_26005834-26005906_+_@53.74.22	0	0	0	0	0	0	0	0	0	0	0	0	0	0	0	0	0	0	0	0	0	0	0	0	0	0	0	0	0	0	0	2	0	0	0	0	0	0	0	0	0	0	0	0	0	0
tRF-22-7SHRMFWR1	GTTCGATCCCCGGCATCTCCAC	3'-tRF	AlaTGC_Chr_23_30179834-30179905_-_@52.73.22;AlaTGC_Chr_23_30125517-30125588_-_@52.73.22;AlaCGC_Chr_6_37118306-37118377_-_@52.73.22;AlaTGC_Chr_23_30183915-30183986_+_@52.73.22;AlaTGC_Chr_7_40344975-40345046_+_@52.73.22;AlaCGC_Chr_23_30164841-30164912_+_@52.73.22;AlaCGC_Chr_23_31556129-31556200_-_@52.73.22;AlaTGC_Chr_17_50880741-50880812_+_@52.73.22	0	0	0	0	0	0	0	0	0	0	0	0	0	0	0	0	0	0	0	0	0	0	0	0	0	0	2	0	0	0	0	0	0	0	0	0	0	0	0	0	0	0	0	0	0	0
tRF-22-80WS72092	TCAAGTCTCGGTGGAACCTCCA	3'-tRF	GlnCTG_Chr_26_7301817-7301888_-_@54.75.22	0	0	0	0	0	0	0	0	0	0	0	0	0	0	0	0	0	1	2	0	0	0	0	0	0	0	0	0	0	0	0	0	0	1	2	1	0	0	0	1	0	0	0	0	0	0
tRF-22-8EKSP1852	TCAATCCCCGGCACCTCCACCA	3'-tRF	AlaAGC_Chr_23_30149586-30149657_+_@54.75.22;AlaAGC_Chr_1_158044572-158044644_+_@55.76.22;AlaAGC_Chr_23_30141212-30141283_-_@54.75.22;AlaAGC_Chr_23_30154990-30155061_+_@54.75.22;AlaCGC_Chr_23_30090290-30090361_+_@54.75.22;AlaAGC_Chr_23_30085665-30085736_+_@54.75.22;AlaAGC_Chr_23_31025905-31025976_+_@54.75.22;AlaAGC_Chr_23_30186336-30186407_-_@54.75.22;AlaTGC_Chr_23_30107193-30107264_+_@54.75.22;Al…	54	99	50	50	29	54	51	39	197	112	169	78	152	166	101	226	195	369	828	157	133	292	157	126	0	0	0	0	0	0	0	3	242	216	292	207	291	415	357	163	515	213	199	199	205	167
tRF-22-WE8SPPX52	TCGATTCCCGGCCAGTGCACCA	3'-tRF	GlyCCC_Chr_6_110635525-110635595_-_@53.74.22	0	0	1	0	0	1	1	0	2	0	1	5	2	0	2	0	0	0	2	0	0	1	0	0	0	0	0	0	0	0	0	0	2	1	5	0	7	3	1	0	3	2	0	4	1	0
tRF-22-YO8R6546J	TTCAATCCCCGGCACCTCCACC	3'-tRF	AlaAGC_Chr_23_30149586-30149657_+_@53.74.22;AlaAGC_Chr_23_30085665-30085736_+_@53.74.22;AlaCGC_Chr_23_30090290-30090361_+_@53.74.22;AlaAGC_Chr_23_31025905-31025976_+_@53.74.22;AlaAGC_Chr_23_30186336-30186407_-_@53.74.22;AlaAGC_Chr_23_30077774-30077845_+_@53.74.22;AlaAGC_Chr_23_30148685-30148756_-_@53.74.22;AlaTGC_Chr_23_30107193-30107264_+_@53.74.22;AlaAGC_Chr_23_30154990-30155061_+_@53.74.22;Ala…	0	0	0	0	0	0	0	0	0	0	0	0	0	0	0	0	0	0	0	0	0	0	0	0	0	0	0	0	0	0	0	0	1	0	0	0	0	0	0	0	0	0	0	0	0	0
tRF-22-YOHR6HFRJ	TTCAAATCCCGGACGAGCCCCC	3'-tRF	ProAGG_Chr_25_2631597-2631668_+_@53.74.22;ProCGG_Chr_25_2614114-2614185_+_@53.74.22;ProTGG_Chr_25_2628848-2628919_+_@53.74.22;ProAGG_Chr_25_2621896-2621967_+_@53.74.22;ProAGG_Chr_25_2626811-2626882_+_@53.74.22;ProTGG_Chr_15_55651375-55651446_-_@53.74.22;ProAGG_Chr_3_1003350-1003421_+_@53.74.22;ProAGG_Chr_25_2624494-2624565_+_@53.74.22;ProAGG_Chr_10_26484896-26484967_+_@53.74.22;ProTGG_Chr_25_2598…	0	0	1	0	0	2	0	0	0	0	0	0	0	0	0	0	0	0	0	0	1	0	0	0	0	0	0	0	0	0	0	0	0	0	0	0	0	0	0	0	0	0	0	0	0	0
tRF-22-YUHRF8X7J	TTCGAATCCCAGCGGTGCCTCC	3'-tRF	ThrAGT_Chr_19_27777989-27778062_-_@55.76.22;ThrAGT_Chr_19_27830446-27830519_+_@55.76.22;ThrAGT_Chr_19_27851226-27851299_-_@55.76.22;ThrAGT_Chr_18_43596311-43596384_+_@55.76.22	0	0	0	0	0	0	0	0	0	0	0	0	0	0	0	0	0	0	0	0	0	0	0	0	0	0	0	0	0	0	0	1	0	0	1	0	0	0	0	0	0	0	0	0	0	0
tRF-23-19BMW3RDD5	AGTTCAAATCTCGGTGGGACCTC	3'-tRF	GlnTTG_Chr_23_31688754-31688825_+_@51.73.23;GlnCTG_Chr_3_20952469-20952540_-_@51.73.23;GlnCTG_Chr_3_20980650-20980721_-_@51.73.23;GlnCTG_Chr_3_20993663-20993734_-_@51.73.23;GlnTTG_Chr_23_31689317-31689388_+_@51.73.23;GlnCTG_Chr_3_21037039-21037110_-_@51.73.23;GlnTTG_Chr_23_31009092-31009163_+_@51.73.23;GlnCTG_Chr_23_31013002-31013073_+_@51.73.23;GlnTTG_Chr_19_37377611-37377682_-_@51.73.23;GlnCTG_…	0	0	0	0	0	0	0	0	0	0	0	0	0	0	0	0	0	0	0	0	0	0	0	0	0	0	0	0	0	0	0	0	0	0	0	1	0	0	0	0	0	0	0	0	0	0
tRF-23-5M86ERHBD1	GAGTCTCCCAACTCCATAAACAC	3'-tRF	PheGAA_Chr_MT_364-430_+_@46.68.23	0	0	0	0	0	0	0	0	0	0	0	0	0	0	0	0	0	0	1	0	0	0	4	0	0	0	0	0	0	0	0	0	0	0	0	0	0	0	1	0	0	0	0	0	0	0
tRF-23-76DRMD51DJ	GTTCAAATCCCGGACGAGCCCCC	3'-tRF	ProAGG_Chr_25_2605484-2605555_-_@52.74.23;ProAGG_Chr_25_2626811-2626882_+_@52.74.23;ProAGG_Chr_10_26482156-26482227_+_@52.74.23;ProAGG_Chr_10_26484896-26484967_+_@52.74.23;ProTGG_Chr_25_2628848-2628919_+_@52.74.23;ProAGG_Chr_25_2601567-2601638_+_@52.74.23;ProCGG_Chr_19_27847742-27847813_-_@52.74.23;ProAGG_Chr_25_2624494-2624565_+_@52.74.23;ProCGG_Chr_3_1004082-1004153_-_@52.74.23;ProAGG_Chr_25_26…	0	0	0	0	0	0	0	0	0	0	0	0	0	0	0	0	1	0	0	0	0	0	0	0	0	0	0	0	0	0	0	0	0	0	0	0	0	0	0	0	0	0	0	0	0	0
tRF-23-76HRMF3RV	GTTCAATCCCCGGCACCTCCACC	3'-tRF	AlaCGC_Chr_23_30090290-30090361_+_@52.74.23;AlaAGC_Chr_23_31025905-31025976_+_@52.74.23;AlaAGC_Chr_23_30148685-30148756_-_@52.74.23;AlaAGC_Chr_23_30085665-30085736_+_@52.74.23;AlaAGC_Chr_23_30186336-30186407_-_@52.74.23;AlaAGC_Chr_23_30077774-30077845_+_@52.74.23;AlaAGC_Chr_23_30284772-30284843_+_@52.74.23;AlaAGC_Chr_23_30154990-30155061_+_@52.74.23;AlaAGC_Chr_23_30149586-30149657_+_@52.74.23;Ala…	0	0	0	0	0	0	0	0	0	0	0	0	0	0	0	0	0	0	0	0	0	0	1	0	0	0	0	0	0	0	0	0	0	0	0	0	0	0	0	0	0	0	0	0	0	0
tRF-23-7SDRJH710J	GTTCGAATCCCAGCGGTGCCTCC	3'-tRF	ThrAGT_Chr_18_43596311-43596384_+_@54.76.23;ThrAGT_Chr_19_27851226-27851299_-_@54.76.23;ThrAGT_Chr_19_27777989-27778062_-_@54.76.23;ThrAGT_Chr_19_27830446-27830519_+_@54.76.23	0	0	0	0	0	0	0	0	0	0	0	0	0	0	0	0	0	0	0	0	0	0	0	0	0	0	0	0	0	0	0	0	0	0	0	0	0	0	0	0	0	0	0	0	0	0
tRF-23-99BMEMR3D1	TGTTCAAATCACGTCGGGGTCAC	3'-tRF	TrpCCA_Chr_23_31674969-31675040_+_@51.73.23;TrpCCA_Chr_19_27845886-27845957_-_@51.73.23;TrpCCA_Chr_20_41425516-41425587_-_@51.73.23;TrpCCA_Chr_19_27829637-27829708_+_@51.73.23;TrpCCA_Chr_25_36942390-36942461_-_@51.73.23;TrpCCA_Chr_23_31683731-31683802_+_@51.73.23	0	0	0	0	0	0	0	0	0	0	0	0	0	0	0	0	0	0	0	0	0	0	0	0	0	0	0	0	0	0	0	0	0	0	0	0	0	0	0	0	0	0	0	0	0	0
tRF-23-R95R3JH9D1	GGTTCGATCCCCGGCATCTCCAC	3'-tRF	AlaTGC_Chr_23_30179834-30179905_-_@51.73.23;AlaCGC_Chr_23_30164841-30164912_+_@51.73.23;AlaTGC_Chr_7_40344975-40345046_+_@51.73.23;AlaCGC_Chr_23_31556129-31556200_-_@51.73.23;AlaTGC_Chr_23_30125517-30125588_-_@51.73.23;AlaTGC_Chr_17_50880741-50880812_+_@51.73.23;AlaTGC_Chr_23_30183915-30183986_+_@51.73.23;AlaCGC_Chr_6_37118306-37118377_-_@51.73.23	0	0	0	0	0	0	0	0	0	0	0	0	0	0	0	0	0	0	0	0	0	0	0	0	0	0	0	0	0	0	0	0	0	0	0	1	0	0	0	0	0	0	0	0	0	0
tRF-23-R9BM32LJDJ	GGTTCAAATCCCGGACGAGCCCC	3'-tRF	ProCGG_Chr_19_27847742-27847813_-_@51.73.23;ProAGG_Chr_3_1003350-1003421_+_@51.73.23;ProCGG_Chr_3_1004082-1004153_-_@51.73.23;ProAGG_Chr_25_2601567-2601638_+_@51.73.23;ProAGG_Chr_10_26482156-26482227_+_@51.73.23;ProTGG_Chr_25_2630255-2630326_+_@51.73.23;ProAGG_Chr_25_2605484-2605555_-_@51.73.23;ProAGG_Chr_4_92756488-92756559_+_@51.73.23;ProAGG_Chr_25_2631597-2631668_+_@51.73.23;ProAGG_Chr_23_3155…	0	0	0	0	0	0	0	0	0	0	0	0	0	0	0	0	0	0	0	0	0	0	0	0	0	0	0	0	0	0	0	0	0	0	0	0	0	0	0	0	0	0	0	0	0	0
tRF-23-R9BMM3PRD5	GGTTCAAATCCGGGTGCCCCCTC	3'-tRF	CysGCA_Chr_19_39659156-39659227_-_@51.73.23;CysGCA_Chr_4_112732476-112732547_+_@51.73.23;CysGCA_Chr_19_39659890-39659961_-_@51.73.23;CysGCA_Chr_4_112521632-112521703_+_@51.73.23;CysGCA_Chr_19_39431222-39431293_-_@51.73.23;CysGCA_Chr_19_39448382-39448453_-_@51.73.23;CysGCA_Chr_19_39451752-39451823_+_@51.73.23;CysGCA_Chr_4_112550397-112550468_-_@51.73.23;CysGCA_Chr_19_39453812-39453883_-_@51.73.23;…	0	0	0	0	0	0	0	0	0	0	0	0	0	0	0	0	0	0	0	0	0	0	0	0	0	0	0	0	0	0	0	1	0	0	0	0	0	0	0	0	0	0	0	0	0	0
tRF-23-R9DR3J09D1	GGTTCAATCCCCGGCACCTCCAC	3'-tRF	AlaAGC_Chr_23_30186336-30186407_-_@51.73.23;AlaAGC_Chr_23_30077774-30077845_+_@51.73.23;AlaAGC_Chr_23_30284772-30284843_+_@51.73.23;AlaAGC_Chr_23_31025905-31025976_+_@51.73.23;AlaTGC_Chr_23_30107193-30107264_+_@51.73.23;AlaAGC_Chr_23_30149586-30149657_+_@51.73.23;AlaCGC_Chr_23_30090290-30090361_+_@51.73.23;AlaAGC_Chr_23_30148685-30148756_-_@51.73.23;AlaAGC_Chr_23_30154990-30155061_+_@51.73.23;Ala…	0	0	0	0	0	0	0	0	0	0	0	0	0	0	0	0	0	0	0	0	0	0	0	0	0	0	1	0	0	0	0	0	0	0	0	0	0	0	0	0	0	0	0	0	0	0
tRF-23-R9O9337KR	GGTTCGACTCCCGGTGTGGGAAC	3'-tRF	GluTTC_Chr_12_15097784-15097855_-_@51.73.23;GluTTC_Chr_21_3228261-3228332_-_@51.73.23;GluTTC_Chr_2_128295086-128295157_-_@51.73.23	0	0	0	1	0	0	0	0	0	0	0	0	0	0	0	0	0	4	0	0	3	0	0	0	0	0	0	0	0	0	0	0	0	0	0	2	1	0	1	0	0	0	0	0	0	0
tRF-23-R9O933IKR	GGTTCGACTCCCGGTATGGGAAC	3'-tRF	GluTTC_Chr_2_1313370-1313441_-_@51.73.23;GluTTC_Chr_12_11276302-11276373_-_@51.73.23	0	0	0	0	0	0	0	0	0	0	0	0	0	0	0	0	0	4	0	0	2	1	0	0	0	0	0	0	0	0	1	0	0	1	0	5	1	0	0	1	0	0	0	0	0	0
tRF-23-YO8R6546D2	TTCAATCCCCGGCACCTCCACCA	3'-tRF	AlaAGC_Chr_23_30149586-30149657_+_@53.75.23;AlaAGC_Chr_23_30085665-30085736_+_@53.75.23;AlaCGC_Chr_23_30090290-30090361_+_@53.75.23;AlaAGC_Chr_23_31025905-31025976_+_@53.75.23;AlaAGC_Chr_23_30186336-30186407_-_@53.75.23;AlaAGC_Chr_23_30077774-30077845_+_@53.75.23;AlaAGC_Chr_23_30148685-30148756_-_@53.75.23;AlaTGC_Chr_23_30107193-30107264_+_@53.75.23;AlaAGC_Chr_23_30154990-30155061_+_@53.75.23;Ala…	0	0	0	1	0	0	1	4	0	6	2	0	11	0	0	1	0	0	1	0	2	0	0	0	0	0	0	0	0	0	0	0	1	0	3	0	1	0	0	1	0	0	0	0	0	4
tRF-23-YOS9R8B7D2	TTCAAGTCTCGGTGGAACCTCCA	3'-tRF	GlnCTG_Chr_26_7301817-7301888_-_@53.75.23	0	0	0	0	0	0	0	0	0	0	0	0	1	0	0	0	0	0	0	0	0	0	0	0	0	0	0	0	0	0	0	0	0	0	0	0	0	0	0	0	0	0	0	0	0	0
tRF-24-76HRMF3RE2	GTTCAATCCCCGGCACCTCCACCA	3'-tRF	AlaAGC_Chr_23_30154990-30155061_+_@52.75.24;AlaAGC_Chr_23_30085665-30085736_+_@52.75.24;AlaAGC_Chr_23_30186336-30186407_-_@52.75.24;AlaAGC_Chr_23_30077774-30077845_+_@52.75.24;AlaAGC_Chr_23_31025905-31025976_+_@52.75.24;AlaAGC_Chr_23_30284772-30284843_+_@52.75.24;AlaCGC_Chr_23_30090290-30090361_+_@52.75.24;AlaAGC_Chr_23_30141212-30141283_-_@52.75.24;AlaAGC_Chr_23_30148685-30148756_-_@52.75.24;Ala…	0	0	0	1	1	2	1	1	1	2	1	0	2	1	0	1	0	3	1	0	3	0	1	0	0	0	0	0	0	0	0	0	2	0	0	4	0	0	1	1	1	2	1	1	1	1
tRF-24-MN2E3KXR15	CGGTTCAAATCCGGGTGCCCCCTC	3'-tRF	CysGCA_Chr_4_112550397-112550468_-_@50.73.24;CysGCA_Chr_19_39659890-39659961_-_@50.73.24;CysGCA_Chr_19_39448382-39448453_-_@50.73.24;CysGCA_Chr_4_112555282-112555353_-_@50.73.24;CysGCA_Chr_19_39431222-39431293_-_@50.73.24;CysGCA_Chr_4_112732476-112732547_+_@50.73.24;CysGCA_Chr_19_39451752-39451823_+_@50.73.24;CysGCA_Chr_19_39659156-39659227_-_@50.73.24;CysGCA_Chr_4_112419516-112419587_-_@50.73.24…	0	0	0	0	0	0	0	0	0	0	0	0	0	0	0	0	0	0	0	0	1	0	0	0	0	0	0	0	0	0	0	0	0	0	0	0	0	0	0	0	0	0	0	0	0	0
tRF-24-R9BM32LJ1J	GGTTCAAATCCCGGACGAGCCCCC	3'-tRF	ProAGG_Chr_25_2624494-2624565_+_@51.74.24;ProCGG_Chr_3_1004082-1004153_-_@51.74.24;ProAGG_Chr_25_2621896-2621967_+_@51.74.24;ProTGG_Chr_NW_020190356.1_18510-18581_+_@51.74.24;ProTGG_Chr_25_2621041-2621112_+_@51.74.24;ProAGG_Chr_25_2626811-2626882_+_@51.74.24;ProAGG_Chr_15_55651097-55651168_+_@51.74.24;ProTGG_Chr_25_2598642-2598713_+_@51.74.24;ProTGG_Chr_25_2625955-2626026_+_@51.74.24;ProAGG_Chr_1…	0	0	0	0	0	0	0	0	0	0	0	0	0	0	0	0	0	1	0	0	0	0	0	0	0	0	0	0	0	0	0	0	0	0	0	0	2	0	0	0	0	0	0	0	0	0
tRF-24-R9DR3J09FV	GGTTCAATCCCCGGCACCTCCACC	3'-tRF	AlaAGC_Chr_23_30149586-30149657_+_@51.74.24;AlaAGC_Chr_23_31025905-31025976_+_@51.74.24;AlaAGC_Chr_23_30085665-30085736_+_@51.74.24;AlaAGC_Chr_23_30154990-30155061_+_@51.74.24;AlaTGC_Chr_23_30107193-30107264_+_@51.74.24;AlaAGC_Chr_23_30284772-30284843_+_@51.74.24;AlaAGC_Chr_23_30148685-30148756_-_@51.74.24;AlaAGC_Chr_23_30186336-30186407_-_@51.74.24;AlaAGC_Chr_23_30141212-30141283_-_@51.74.24;Ala…	0	0	0	0	0	0	1	0	0	0	0	0	0	0	0	0	0	0	0	0	0	0	0	0	0	0	0	0	0	0	0	0	0	0	0	0	0	1	0	0	0	0	0	0	0	0
tRF-24-R9OMKJRVHJ	GGTTCGAATCCCAGCGGTGCCTCC	3'-tRF	ThrAGT_Chr_19_27830446-27830519_+_@53.76.24;ThrAGT_Chr_19_27851226-27851299_-_@53.76.24;ThrAGT_Chr_18_43596311-43596384_+_@53.76.24;ThrAGT_Chr_19_27777989-27778062_-_@53.76.24	0	0	0	0	0	0	0	0	0	0	0	0	0	0	0	0	0	0	0	0	2	0	0	0	0	0	0	0	0	0	0	0	0	0	0	0	0	0	0	0	0	0	0	0	0	0
tRF-24-RNLIK898HR	GGGTTCGACTCCCGGTGTGGGAAC	3'-tRF	GluTTC_Chr_21_3228261-3228332_-_@50.73.24;GluTTC_Chr_12_15097784-15097855_-_@50.73.24;GluTTC_Chr_2_128295086-128295157_-_@50.73.24	0	0	0	1	0	0	0	0	0	0	0	0	0	0	0	0	1	0	0	0	0	0	0	0	0	0	0	0	0	0	0	0	0	0	0	0	0	0	0	0	0	0	0	0	0	0
tRF-24-RNLIK8V8HR	GGGTTCGACTCCCGGTATGGGAAC	3'-tRF	GluTTC_Chr_12_11276302-11276373_-_@50.73.24;GluTTC_Chr_2_1313370-1313441_-_@50.73.24	0	0	0	0	0	0	0	0	0	0	0	0	0	0	0	0	0	0	0	0	0	0	0	0	0	0	0	0	0	0	0	0	0	0	0	0	0	0	0	0	1	0	0	0	0	1
tRF-24-RNLNK8QJI1	GGGTTCGATTCCCGGGCGGCGCAC	3'-tRF	GlyCCC_Chr_25_546202-546272_-_@49.72.24;GlyCCC_Chr_11_68555263-68555333_-_@49.72.24	0	0	0	0	0	0	0	0	0	0	0	0	0	0	0	0	0	0	0	0	0	0	0	0	0	0	0	0	0	0	0	0	0	0	0	0	0	0	0	0	0	0	0	0	0	0
tRF-24-X34RB9JOE1	TGAGTCTCCCAACTCCATAAACAC	3'-tRF	PheGAA_Chr_MT_364-430_+_@45.68.24	0	0	0	0	0	0	0	0	0	0	0	2	1	0	0	0	0	0	0	0	1	0	0	0	0	0	0	0	0	0	0	0	0	0	0	0	2	0	0	3	0	0	0	0	0	0
tRF-25-1380877S6V	AGGGTTCAAGTCCCTGTTCGGGCGC	3'-tRF	LysTTT_Chr_16_2248304-2248376_-_@50.74.25;LysTTT_Chr_23_31557018-31557090_+_@50.74.25;LysTTT_Chr_16_2247970-2248042_+_@50.74.25;LysTTT_Chr_23_30029666-30029738_-_@50.74.25;LysTTT_Chr_15_82774048-82774120_-_@50.74.25;LysTTT_Chr_19_27761050-27761122_+_@50.74.25;LysTTT_Chr_23_30158659-30158731_+_@50.74.25;LysTTT_Chr_23_31054701-31054773_+_@50.74.25;LysTTT_Chr_15_82772306-82772378_+_@50.74.25	0	0	0	0	0	0	0	0	0	0	0	0	0	0	0	0	0	0	0	0	0	0	0	0	0	0	0	0	0	0	0	0	1	0	0	0	0	0	0	0	0	0	0	0	0	0
tRF-25-19DMW36D46	AGTTCAAGTCTCGGTGGAACCTCCA	3'-tRF	GlnCTG_Chr_26_7301817-7301888_-_@51.75.25	0	0	0	0	0	0	0	0	0	0	0	0	0	0	0	0	0	0	0	0	0	0	0	0	0	0	0	0	0	0	0	0	0	0	0	0	0	0	0	0	0	0	0	0	0	0
tRF-25-93W0K6MY6V	TGGGTTCGAGCCCCACGTTGGGCGC	3'-tRF	LysCTT_Chr_3_21347701-21347773_-_@50.74.25;LysCTT_Chr_25_2612845-2612917_+_@50.74.25;LysCTT_Chr_10_70547066-70547138_-_@50.74.25;LysCTT_Chr_25_2627614-2627686_+_@50.74.25;LysCTT_Chr_25_2597623-2597695_-_@50.74.25;LysCTT_Chr_25_2638931-2639003_+_@50.74.25;LysCTT_Chr_25_2622397-2622469_+_@50.74.25;LysCTT_Chr_25_2617431-2617503_+_@50.74.25;LysCTT_Chr_23_31553102-31553174_-_@50.74.25;LysCTT_Chr_25_26…	0	0	0	0	0	0	0	1	0	0	0	0	0	0	0	0	0	0	0	0	0	0	0	0	0	0	0	0	0	0	0	0	0	0	0	0	0	0	0	0	0	0	0	0	0	0
tRF-25-FJJQE73Y7D	AGAGCCATATACTCTCCTTGGTGAC	3'-tRF	LysTTT_Chr_MT_8061-8127_+_@44.68.25	0	0	0	0	0	0	0	0	0	0	0	0	0	0	0	0	0	0	0	0	0	0	1	0	0	0	0	0	0	0	0	0	0	0	0	0	0	0	0	0	0	0	0	0	0	0
tRF-25-I0WR2IKLB5	ATGAGTCTCCCAACTCCATAAACAC	3'-tRF	PheGAA_Chr_MT_364-430_+_@44.68.25	0	0	0	0	0	0	0	0	0	1	0	1	0	0	0	1	0	0	0	0	2	1	0	0	0	0	0	0	0	0	0	0	0	0	0	0	0	0	0	2	0	0	2	1	0	1
tRF-25-L38BWS7K09	CGAGTTCAAATCTCGGTGGGACCTC	3'-tRF	GlnCTG_Chr_23_31013002-31013073_+_@49.73.25;GlnCTG_Chr_3_21312527-21312598_-_@49.73.25;GlnCTG_Chr_3_20980650-20980721_-_@49.73.25;GlnTTG_Chr_23_31689317-31689388_+_@49.73.25;GlnCTG_Chr_3_21037039-21037110_-_@49.73.25;GlnTTG_Chr_23_31009092-31009163_+_@49.73.25;GlnCTG_Chr_3_20993663-20993734_-_@49.73.25;GlnTTG_Chr_23_31688754-31688825_+_@49.73.25;GlnTTG_Chr_19_37377611-37377682_-_@49.73.25;GlnCTG_…	0	0	0	0	0	0	0	0	0	0	0	0	0	0	0	0	0	0	0	0	0	0	0	0	0	0	0	0	0	0	0	0	0	0	0	0	0	0	0	0	0	0	0	0	0	0
tRF-25-M3WD8S746D	CGGGTTCGACTCCCGGTGTGGGAAC	3'-tRF	GluTTC_Chr_21_3228261-3228332_-_@49.73.25;GluTTC_Chr_2_128295086-128295157_-_@49.73.25;GluTTC_Chr_12_15097784-15097855_-_@49.73.25	0	0	0	0	0	0	0	0	0	0	0	0	0	0	0	0	0	0	0	0	0	0	0	0	0	0	0	0	0	0	0	0	0	0	1	0	3	0	0	0	0	0	0	0	0	0
tRF-25-M3WD8SS46D	CGGGTTCGACTCCCGGTATGGGAAC	3'-tRF	GluTTC_Chr_12_11276302-11276373_-_@49.73.25;GluTTC_Chr_2_1313370-1313441_-_@49.73.25	0	0	0	0	0	0	0	0	0	0	0	0	0	0	0	0	0	0	1	0	0	0	0	0	0	0	0	0	0	0	0	0	0	0	0	1	0	0	0	0	0	0	0	0	0	0
tRF-25-R9DR3J0926	GGTTCAATCCCCGGCACCTCCACCA	3'-tRF	AlaAGC_Chr_23_30149586-30149657_+_@51.75.25;AlaTGC_Chr_23_30107193-30107264_+_@51.75.25;AlaAGC_Chr_23_30085665-30085736_+_@51.75.25;AlaAGC_Chr_23_30077774-30077845_+_@51.75.25;AlaAGC_Chr_23_30154990-30155061_+_@51.75.25;AlaCGC_Chr_23_30090290-30090361_+_@51.75.25;AlaAGC_Chr_23_30186336-30186407_-_@51.75.25;AlaAGC_Chr_23_30148685-30148756_-_@51.75.25;AlaAGC_Chr_23_31025905-31025976_+_@51.75.25;Ala…	1	5	0	0	0	1	1	1	0	1	3	2	5	2	0	1	0	1	0	0	4	0	1	2	0	0	0	0	0	0	0	0	0	0	2	3	0	2	0	0	0	0	0	0	1	0
tRF-25-RN2MK827K1	GGGTTCAATCCCCGGCACCTCCACC	3'-tRF	AlaAGC_Chr_23_30154990-30155061_+_@50.74.25;AlaAGC_Chr_23_30085665-30085736_+_@50.74.25;AlaAGC_Chr_23_30186336-30186407_-_@50.74.25;AlaAGC_Chr_23_30077774-30077845_+_@50.74.25;AlaAGC_Chr_23_31025905-31025976_+_@50.74.25;AlaAGC_Chr_23_30284772-30284843_+_@50.74.25;AlaCGC_Chr_23_30090290-30090361_+_@50.74.25;AlaAGC_Chr_23_30141212-30141283_-_@50.74.25;AlaAGC_Chr_23_30148685-30148756_-_@50.74.25;Ala…	0	0	0	0	0	0	0	0	0	0	0	0	0	0	0	0	0	0	0	0	0	0	0	0	0	0	0	0	0	0	0	0	0	0	0	0	0	0	0	0	0	0	0	0	0	0
tRF-26-1380877S6VD	AGGGTTCAAGTCCCTGTTCGGGCGCC	3'-tRF	LysTTT_Chr_23_30158659-30158731_+_@50.75.26;LysTTT_Chr_19_27761050-27761122_+_@50.75.26;LysTTT_Chr_16_2248304-2248376_-_@50.75.26;LysTTT_Chr_15_82772306-82772378_+_@50.75.26;LysTTT_Chr_23_30029666-30029738_-_@50.75.26;LysTTT_Chr_23_31557018-31557090_+_@50.75.26;LysTTT_Chr_16_2247970-2248042_+_@50.75.26;LysTTT_Chr_23_31054701-31054773_+_@50.75.26;LysTTT_Chr_15_82774048-82774120_-_@50.75.26	0	0	0	0	1	0	0	1	0	0	0	0	0	0	0	1	0	0	0	0	0	0	0	0	0	0	0	0	0	0	0	2	0	0	1	0	0	0	0	1	1	0	0	0	0	0
tRF-26-50KLU98ZRUD	GAGAGCCATATACTCTCCTTGGTGAC	3'-tRF	LysTTT_Chr_MT_8061-8127_+_@43.68.26	0	0	0	0	0	0	1	0	0	0	0	0	0	0	0	0	0	0	0	0	0	0	0	0	0	0	0	0	0	0	0	0	0	0	0	0	0	0	0	0	0	0	0	0	0	0
tRF-26-5US9KD8QBFD	GATGAGTCTCCCAACTCCATAAACAC	3'-tRF	PheGAA_Chr_MT_364-430_+_@43.68.26	0	0	0	0	0	0	0	0	0	1	0	0	0	0	0	0	0	0	0	0	0	0	0	0	0	0	0	0	0	0	0	0	0	0	0	0	0	0	0	0	0	0	1	0	0	3
tRF-26-93WB86Q3P9D	TGGGTTCGAATCCCAGCGGTGCCTCC	3'-tRF	ThrAGT_Chr_19_27777989-27778062_-_@51.76.26;ThrAGT_Chr_19_27851226-27851299_-_@51.76.26;ThrAGT_Chr_18_43596311-43596384_+_@51.76.26;ThrAGT_Chr_19_27830446-27830519_+_@51.76.26	0	0	0	0	0	0	0	1	0	0	0	0	0	0	0	0	0	0	0	0	0	0	0	0	0	0	0	0	0	0	0	0	0	0	0	0	0	0	0	0	0	0	0	0	0	0
tRF-26-M38EKSP185D	CGGGTTCAATCCCCGGCACCTCCACC	3'-tRF	AlaAGC_Chr_23_30149586-30149657_+_@49.74.26;AlaCGC_Chr_23_30090290-30090361_+_@49.74.26;AlaAGC_Chr_23_30186336-30186407_-_@49.74.26;AlaAGC_Chr_23_30077774-30077845_+_@49.74.26;AlaTGC_Chr_23_30107193-30107264_+_@49.74.26;AlaAGC_Chr_23_31025905-31025976_+_@49.74.26;AlaAGC_Chr_23_30085665-30085736_+_@49.74.26;AlaAGC_Chr_23_30154990-30155061_+_@49.74.26;AlaAGC_Chr_23_30148685-30148756_-_@49.74.26;Ala…	0	0	0	0	0	0	0	1	0	0	0	0	0	0	0	0	0	0	0	0	0	0	0	0	0	0	0	0	0	0	0	0	0	0	0	0	0	0	0	0	0	0	0	0	0	0
tRF-26-RN2MK827K1B	GGGTTCAATCCCCGGCACCTCCACCA	3'-tRF	AlaAGC_Chr_23_31025905-31025976_+_@50.75.26;AlaCGC_Chr_23_30090290-30090361_+_@50.75.26;AlaAGC_Chr_23_30148685-30148756_-_@50.75.26;AlaAGC_Chr_23_30186336-30186407_-_@50.75.26;AlaAGC_Chr_23_30149586-30149657_+_@50.75.26;AlaAGC_Chr_23_30284772-30284843_+_@50.75.26;AlaAGC_Chr_23_30154990-30155061_+_@50.75.26;AlaAGC_Chr_23_30077774-30077845_+_@50.75.26;AlaTGC_Chr_23_30107193-30107264_+_@50.75.26;Ala…	0	0	0	0	0	0	0	0	0	0	0	0	0	0	1	1	0	0	0	0	3	1	0	0	0	0	0	0	0	0	0	0	1	0	1	0	0	0	2	0	0	0	0	0	0	2
tRF-27-8U76D7M4615	TCCGAGTTCAAATCTCGGTGGGACCTC	3'-tRF	GlnCTG_Chr_3_20993663-20993734_-_@47.73.27;GlnCTG_Chr_3_20952469-20952540_-_@47.73.27;GlnTTG_Chr_23_31689317-31689388_+_@47.73.27;GlnCTG_Chr_3_21037039-21037110_-_@47.73.27;GlnTTG_Chr_19_37377611-37377682_-_@47.73.27;GlnCTG_Chr_3_21312527-21312598_-_@47.73.27;GlnTTG_Chr_23_31009092-31009163_+_@47.73.27;GlnCTG_Chr_3_20980650-20980721_-_@47.73.27;GlnTTG_Chr_23_31688754-31688825_+_@47.73.27;GlnCTG_C…	0	0	0	0	0	0	0	0	0	0	0	0	0	1	0	0	0	0	0	0	0	0	0	0	0	0	0	0	0	0	0	0	0	0	0	0	0	0	0	0	0	0	0	0	0	0
tRF-27-947SFR06RDM	TGGTGGTTCGAGCCCACCCAGGGACGC	3'-tRF	AsnGTT_Chr_19_39343153-39343226_-_@49.75.27;AsnGTT_Chr_7_43807816-43807889_+_@49.75.27;AsnGTT_Chr_3_20981895-20981968_+_@49.75.27;AsnGTT_Chr_3_21316056-21316129_+_@49.75.27;AsnGTT_Chr_3_20872402-20872475_-_@49.75.27;AsnGTT_Chr_3_21038302-21038375_+_@49.75.27;AsnGTT_Chr_13_23344136-23344209_-_@49.75.27;AsnGTT_Chr_3_22724173-22724246_+_@49.75.27;AsnGTT_Chr_12_30174217-30174290_+_@49.75.27;AsnGTT_Ch…	0	0	0	0	0	0	0	0	0	0	0	0	0	0	0	0	0	0	0	0	0	0	0	0	0	0	0	0	0	0	0	0	0	0	0	0	0	0	0	0	0	0	0	0	0	0
tRF-27-F417KO46UD1	AGATGAGTCTCCCAACTCCATAAACAC	3'-tRF	PheGAA_Chr_MT_364-430_+_@42.68.27	0	0	1	0	0	3	1	2	0	0	0	0	0	0	0	0	0	0	2	0	0	0	0	0	0	0	0	0	0	0	0	0	0	0	0	0	0	0	3	0	0	0	0	0	1	1
tRF-27-K876DRMD51J	CCCGGGTTCAAATCCCGGACGAGCCCC	3'-tRF	ProAGG_Chr_25_2605484-2605555_-_@47.73.27;ProAGG_Chr_25_2626811-2626882_+_@47.73.27;ProAGG_Chr_10_26482156-26482227_+_@47.73.27;ProAGG_Chr_10_26484896-26484967_+_@47.73.27;ProTGG_Chr_25_2628848-2628919_+_@47.73.27;ProAGG_Chr_25_2601567-2601638_+_@47.73.27;ProCGG_Chr_19_27847742-27847813_-_@47.73.27;ProAGG_Chr_25_2624494-2624565_+_@47.73.27;ProCGG_Chr_3_1004082-1004153_-_@47.73.27;ProAGG_Chr_25_26…	0	0	0	0	0	0	0	0	0	0	0	0	0	0	0	0	0	0	0	0	0	0	0	0	0	0	0	0	0	0	0	0	0	0	0	0	0	0	0	0	0	0	0	0	0	0
tRF-27-K87SERM4921	CCCGGGTTCGACTCCCGGTGTGGGAAC	3'-tRF	GluTTC_Chr_21_3228261-3228332_-_@47.73.27;GluTTC_Chr_2_128295086-128295157_-_@47.73.27;GluTTC_Chr_12_15097784-15097855_-_@47.73.27	1	0	0	0	0	0	0	0	0	0	0	0	0	0	0	0	0	0	0	0	0	0	0	0	0	0	0	0	0	0	0	0	0	0	0	0	1	0	0	0	0	1	1	1	0	0
tRF-27-K87SERML921	CCCGGGTTCGACTCCCGGTATGGGAAC	3'-tRF	GluTTC_Chr_12_11276302-11276373_-_@47.73.27;GluTTC_Chr_2_1313370-1313441_-_@47.73.27	0	0	0	0	0	0	0	0	0	0	1	0	1	0	0	0	0	0	0	0	0	0	0	0	0	0	0	0	0	0	0	0	0	0	0	1	0	0	0	0	0	0	0	0	0	1
tRF-27-KK761RNNMJM	CCAGGGTTCAAGTCCCTGTTCGGGCGC	3'-tRF	LysTTT_Chr_23_30158659-30158731_+_@48.74.27;LysTTT_Chr_16_2247970-2248042_+_@48.74.27;LysTTT_Chr_23_31557018-31557090_+_@48.74.27;LysTTT_Chr_19_27761050-27761122_+_@48.74.27;LysTTT_Chr_23_30029666-30029738_-_@48.74.27;LysTTT_Chr_16_2248304-2248376_-_@48.74.27;LysTTT_Chr_15_82774048-82774120_-_@48.74.27;LysTTT_Chr_15_82772306-82772378_+_@48.74.27;LysTTT_Chr_23_31054701-31054773_+_@48.74.27	0	0	0	0	0	0	0	0	0	0	0	0	0	0	0	0	0	0	0	0	0	0	0	0	0	0	0	0	0	0	0	0	2	0	0	0	0	0	0	0	0	0	0	0	0	0
tRF-27-M38EKSP1852	CGGGTTCAATCCCCGGCACCTCCACCA	3'-tRF	AlaCGC_Chr_23_30090290-30090361_+_@49.75.27;AlaAGC_Chr_23_30085665-30085736_+_@49.75.27;AlaAGC_Chr_23_30141212-30141283_-_@49.75.27;AlaTGC_Chr_23_30107193-30107264_+_@49.75.27;AlaAGC_Chr_23_30284772-30284843_+_@49.75.27;AlaAGC_Chr_23_30149586-30149657_+_@49.75.27;AlaAGC_Chr_23_30154990-30155061_+_@49.75.27;AlaAGC_Chr_23_30186336-30186407_-_@49.75.27;AlaAGC_Chr_23_30148685-30148756_-_@49.75.27;Ala…	1	0	1	2	0	1	0	1	0	1	2	0	2	4	2	3	0	0	2	0	7	1	0	0	0	0	0	0	0	0	0	0	0	0	0	0	0	0	0	0	0	2	0	0	1	0
tRF-27-M3WE8SPPX52	CGGGTTCGATTCCCGGCCAGTGCACCA	3'-tRF	GlyCCC_Chr_6_110635525-110635595_-_@48.74.27	0	0	0	0	0	0	0	0	0	0	0	0	0	0	0	0	0	0	0	0	0	0	0	0	0	0	0	0	0	0	0	0	0	0	0	0	0	0	0	0	0	1	0	0	0	0
tRF-27-M87SFR2W9JM	CGTGGGTTCGAGCCCCACGTTGGGCGC	3'-tRF	LysCTT_Chr_21_30269857-30269929_-_@48.74.27;LysCTT_Chr_25_2633972-2634044_+_@48.74.27;LysCTT_Chr_25_2597623-2597695_-_@48.74.27;LysCTT_Chr_25_2612845-2612917_+_@48.74.27;LysCTT_Chr_7_40357611-40357683_-_@48.74.27;LysCTT_Chr_25_2607789-2607861_+_@48.74.27;LysCTT_Chr_25_2627614-2627686_+_@48.74.27;LysCTT_Chr_25_2609233-2609305_-_@48.74.27;LysCTT_Chr_25_2622397-2622469_+_@48.74.27;LysCTT_Chr_10_7054…	0	0	0	0	0	0	0	0	0	0	0	0	0	0	0	0	0	0	0	0	0	0	0	0	0	0	1	0	0	0	0	0	0	0	0	0	0	0	0	0	0	0	0	0	0	0
tRF-28-387SDRJH710J	CCTGGGTTCGAATCCCAGCGGTGCCTCC	3'-tRF	ThrAGT_Chr_18_43596311-43596384_+_@49.76.28;ThrAGT_Chr_19_27777989-27778062_-_@49.76.28;ThrAGT_Chr_19_27830446-27830519_+_@49.76.28;ThrAGT_Chr_19_27851226-27851299_-_@49.76.28	0	0	0	0	0	0	0	0	0	0	0	0	0	0	0	0	0	0	0	0	0	0	0	0	0	0	0	0	0	0	0	0	0	0	0	0	0	0	2	0	0	0	0	0	0	0
tRF-28-3KYO8R6546D2	CCGGGTTCAATCCCCGGCACCTCCACCA	3'-tRF	AlaCGC_Chr_23_30090290-30090361_+_@48.75.28;AlaAGC_Chr_23_30154990-30155061_+_@48.75.28;AlaAGC_Chr_23_30186336-30186407_-_@48.75.28;AlaAGC_Chr_23_30141212-30141283_-_@48.75.28;AlaAGC_Chr_23_31025905-31025976_+_@48.75.28;AlaTGC_Chr_23_30107193-30107264_+_@48.75.28;AlaAGC_Chr_23_30284772-30284843_+_@48.75.28;AlaAGC_Chr_23_30149586-30149657_+_@48.75.28;AlaAGC_Chr_23_30148685-30148756_-_@48.75.28;Ala…	0	1	0	0	1	0	2	0	1	0	0	0	0	0	0	0	0	0	0	0	2	0	0	0	0	0	0	0	0	0	0	0	0	0	0	0	0	0	0	0	0	0	0	0	0	0
tRF-28-8PR9DM3WWKDM	TCCAGGGTTCAAGTCCCTGTTCGGGCGC	3'-tRF	LysTTT_Chr_16_2248304-2248376_-_@47.74.28;LysTTT_Chr_23_31557018-31557090_+_@47.74.28;LysTTT_Chr_16_2247970-2248042_+_@47.74.28;LysTTT_Chr_23_30029666-30029738_-_@47.74.28;LysTTT_Chr_15_82774048-82774120_-_@47.74.28;LysTTT_Chr_19_27761050-27761122_+_@47.74.28;LysTTT_Chr_23_30158659-30158731_+_@47.74.28;LysTTT_Chr_23_31054701-31054773_+_@47.74.28;LysTTT_Chr_15_82772306-82772378_+_@47.74.28	0	0	0	0	0	0	0	0	0	0	1	0	0	0	0	0	0	0	0	0	0	0	0	0	0	0	3	0	0	0	0	0	0	0	0	0	0	0	0	0	0	0	0	0	0	0
tRF-28-8SR9BM32LJDJ	TCCCGGGTTCAAATCCCGGACGAGCCCC	3'-tRF	ProTGG_Chr_NW_020190356.1_18510-18581_+_@46.73.28;ProTGG_Chr_10_26466567-26466638_-_@46.73.28;ProAGG_Chr_25_2634588-2634659_+_@46.73.28;ProAGG_Chr_25_2621896-2621967_+_@46.73.28;ProTGG_Chr_25_2630255-2630326_+_@46.73.28;ProTGG_Chr_25_2628848-2628919_+_@46.73.28;ProAGG_Chr_25_2624494-2624565_+_@46.73.28;ProCGG_Chr_19_27847742-27847813_-_@46.73.28;ProAGG_Chr_25_2601567-2601638_+_@46.73.28;ProTGG_Ch…	0	0	0	0	0	0	0	0	0	0	0	0	0	0	0	0	0	0	0	0	0	0	0	0	0	0	0	0	0	0	0	0	0	0	0	0	0	0	0	0	0	0	0	0	0	0
tRF-28-947SFR06RDDV	TGGTGGTTCGAGCCCACCCAGGGACGCC	3'-tRF	AsnGTT_Chr_3_21316056-21316129_+_@49.76.28;AsnGTT_Chr_3_20872402-20872475_-_@49.76.28;AsnGTT_Chr_3_22724173-22724246_+_@49.76.28;AsnGTT_Chr_13_23344136-23344209_-_@49.76.28;AsnGTT_Chr_12_30174217-30174290_+_@49.76.28;AsnGTT_Chr_3_21318781-21318854_+_@49.76.28;AsnGTT_Chr_3_21038302-21038375_+_@49.76.28;AsnGTT_Chr_3_21114744-21114817_-_@49.76.28;AsnGTT_Chr_3_21271703-21271776_-_@49.76.28;AsnGTT_Chr…	1	0	0	0	0	0	0	0	0	0	0	0	0	0	0	0	0	0	0	0	0	0	0	0	0	0	0	0	0	0	0	0	0	0	1	2	0	0	0	0	0	0	0	0	0	0
tRF-28-K876HRMF3RV	CCCGGGTTCAATCCCCGGCACCTCCACC	3'-tRF	AlaAGC_Chr_23_30149586-30149657_+_@47.74.28;AlaAGC_Chr_23_30148685-30148756_-_@47.74.28;AlaTGC_Chr_23_30107193-30107264_+_@47.74.28;AlaAGC_Chr_23_31025905-31025976_+_@47.74.28;AlaAGC_Chr_23_30077774-30077845_+_@47.74.28;AlaAGC_Chr_23_30284772-30284843_+_@47.74.28;AlaAGC_Chr_23_30085665-30085736_+_@47.74.28;AlaAGC_Chr_23_30186336-30186407_-_@47.74.28;AlaCGC_Chr_23_30090290-30090361_+_@47.74.28;Ala…	0	0	0	0	0	0	0	0	0	0	0	0	0	0	0	0	0	0	0	0	1	0	0	0	0	0	0	0	0	0	0	0	0	2	0	0	0	0	0	0	0	0	0	0	0	0
tRF-28-KK761RNNMJDV	CCAGGGTTCAAGTCCCTGTTCGGGCGCC	3'-tRF	LysTTT_Chr_15_82774048-82774120_-_@48.75.28;LysTTT_Chr_23_31054701-31054773_+_@48.75.28;LysTTT_Chr_16_2248304-2248376_-_@48.75.28;LysTTT_Chr_16_2247970-2248042_+_@48.75.28;LysTTT_Chr_19_27761050-27761122_+_@48.75.28;LysTTT_Chr_23_30029666-30029738_-_@48.75.28;LysTTT_Chr_15_82772306-82772378_+_@48.75.28;LysTTT_Chr_23_30158659-30158731_+_@48.75.28;LysTTT_Chr_23_31557018-31557090_+_@48.75.28	1	0	0	0	0	1	0	0	0	0	0	0	0	0	0	0	0	0	0	0	0	0	0	0	0	0	1	0	0	0	0	0	0	0	0	0	0	0	0	0	0	1	0	0	0	0
tRF-28-PSR9O933IKR	GCCCGGGTTCGACTCCCGGTATGGGAAC	3'-tRF	GluTTC_Chr_2_1313370-1313441_-_@46.73.28;GluTTC_Chr_12_11276302-11276373_-_@46.73.28	0	0	0	0	0	0	0	0	0	0	0	0	0	0	0	0	0	0	0	0	0	0	0	0	0	0	0	0	0	0	0	0	0	0	0	0	0	0	0	0	0	0	0	0	1	0
tRF-28-VE5M86ERHBD1	TAGATGAGTCTCCCAACTCCATAAACAC	3'-tRF	PheGAA_Chr_MT_364-430_+_@41.68.28	1	0	0	0	0	0	1	0	0	0	0	0	0	3	1	2	0	0	0	1	3	0	0	0	0	0	0	0	0	0	0	0	0	0	0	0	0	1	0	2	0	1	2	0	0	0
tRF-28-W4R951KHZKDM	TCGTGGGTTCGAGCCCCACGTTGGGCGC	3'-tRF	LysCTT_Chr_25_2624993-2625065_+_@47.74.28;LysCTT_Chr_25_2612845-2612917_+_@47.74.28;LysCTT_Chr_25_2627614-2627686_+_@47.74.28;LysCTT_Chr_21_30269857-30269929_-_@47.74.28;LysCTT_Chr_25_2609233-2609305_-_@47.74.28;LysCTT_Chr_25_2607789-2607861_+_@47.74.28;LysCTT_Chr_25_2638931-2639003_+_@47.74.28;LysCTT_Chr_25_2622397-2622469_+_@47.74.28;LysCTT_Chr_7_40357611-40357683_-_@47.74.28;LysCTT_Chr_7_40345…	0	0	1	1	0	0	0	4	0	0	1	0	0	0	0	0	0	0	0	0	0	1	0	0	0	0	0	0	0	0	0	0	0	0	0	0	0	0	0	0	0	0	0	0	0	0
tRF-28-WH195RWIRJD5	TCGCGAGTTCGATCCTCGCTGGGGCCTC	3'-tRF	ThrTGT_Chr_16_26005834-26005906_+_@47.74.28	0	0	0	0	0	0	0	0	0	0	0	0	0	0	0	0	0	0	0	0	0	0	0	0	0	0	0	0	0	0	0	0	0	0	0	0	0	0	0	0	0	0	0	0	0	0
tRF-28-WHR95R3LMJD1	TCGCGGGTTCGATCCCCGTACGGGCCAC	3'-tRF	IleAAT_Chr_23_31340083-31340156_+_@48.75.28;IleAAT_Chr_23_31277791-31277864_+_@48.75.28;IleAAT_Chr_21_67103861-67103934_+_@48.75.28;IleAAT_Chr_23_31254033-31254106_+_@48.75.28;IleAAT_Chr_23_31723652-31723725_+_@48.75.28;IleAAT_Chr_23_31041584-31041657_-_@48.75.28;IleAAT_Chr_19_27852162-27852235_-_@48.75.28;IleAAT_Chr_23_31055460-31055533_-_@48.75.28;IleAAT_Chr_23_31039841-31039914_-_@48.75.28;Ile…	0	0	0	0	2	0	0	0	0	0	0	0	0	0	0	0	0	0	0	0	0	0	0	0	0	0	0	0	0	0	0	0	0	0	0	0	0	0	0	0	0	0	0	0	0	0
tRF-28-Z0F6V5WRZ3DR	TTGAGAGCCATATACTCTCCTTGGTGAC	3'-tRF	LysTTT_Chr_MT_8061-8127_+_@41.68.28	0	0	0	0	0	0	1	0	0	0	0	0	0	0	0	0	0	0	0	0	0	0	0	0	0	0	0	0	0	0	0	0	0	0	0	0	0	0	0	0	0	0	0	0	0	0
tRF-28-Z3R9512R12DM	TTGGTGGTTCGAGCCCACCCAGGGACGC	3'-tRF	AsnGTT_Chr_3_20981895-20981968_+_@48.75.28;AsnGTT_Chr_3_21340083-21340156_+_@48.75.28;AsnGTT_Chr_3_21318781-21318854_+_@48.75.28;AsnGTT_Chr_3_22724173-22724246_+_@48.75.28;AsnGTT_Chr_3_20898247-20898320_-_@48.75.28;AsnGTT_Chr_3_21038302-21038375_+_@48.75.28;AsnGTT_Chr_13_23344136-23344209_-_@48.75.28;AsnGTT_Chr_19_39343153-39343226_-_@48.75.28;AsnGTT_Chr_3_21114744-21114817_-_@48.75.28;AsnGTT_Chr…	0	0	0	0	0	0	0	0	0	0	0	0	0	0	0	0	0	0	0	0	0	0	0	0	0	0	0	0	0	0	0	0	0	0	0	0	4	1	0	0	0	0	0	0	0	0
tRF-28-Z4R95MK1F3DM	TTGTGGGTTCGAGTCCCACCAGAGTCGC	3'-tRF	ArgTCT_Chr_11_98945442-98945532_-_@47.74.28;ArgTCT_Chr_15_82767225-82767310_+_@47.74.28	0	0	0	0	0	0	0	0	0	0	0	0	0	0	0	0	0	0	0	0	0	0	0	0	0	0	0	0	0	0	0	0	0	0	0	0	0	0	0	0	0	0	0	0	0	0
tRF-28-Z4R95MKM93DM	TTGTGGGTTCGAGTCCCATCTGGGTCGC	3'-tRF	ArgCCG_Chr_19_48966332-48966404_+_@47.74.28	0	1	0	0	0	0	0	0	0	0	0	0	0	0	0	0	0	0	0	0	0	2	0	0	0	0	0	2	0	0	0	0	0	0	0	0	0	0	0	0	0	0	0	0	0	0
tRF-28-ZH99BMEMR3D1	TTGCGTGTTCAAATCACGTCGGGGTCAC	3'-tRF	TrpCCA_Chr_19_27845886-27845957_-_@46.73.28;TrpCCA_Chr_23_31683731-31683802_+_@46.73.28;TrpCCA_Chr_25_36942390-36942461_-_@46.73.28;TrpCCA_Chr_23_31674969-31675040_+_@46.73.28;TrpCCA_Chr_19_27829637-27829708_+_@46.73.28	0	0	0	0	0	0	0	0	0	0	0	0	0	0	0	0	0	0	0	0	0	0	0	0	0	0	0	0	0	0	0	0	0	0	0	0	0	0	0	0	0	0	0	0	0	0
tRF-29-42X34RB9JOE1	CTAGATGAGTCTCCCAACTCCATAAACAC	3'-tRF	PheGAA_Chr_MT_364-430_+_@40.68.29	0	0	0	0	0	0	0	2	0	0	1	1	0	0	0	0	0	0	0	0	0	0	0	0	0	0	0	0	0	0	0	0	0	0	0	0	0	0	1	0	0	0	0	0	0	1
tRF-29-6RRNLIK8V8HR	GGCCCGGGTTCGACTCCCGGTATGGGAAC	3'-tRF	GluTTC_Chr_12_11276302-11276373_-_@45.73.29;GluTTC_Chr_2_1313370-1313441_-_@45.73.29	1	0	0	0	0	0	0	0	0	0	0	0	0	0	0	0	0	0	0	0	1	0	1	0	0	0	0	0	0	0	0	0	0	0	0	0	0	0	0	0	0	0	0	0	0	1
tRF-29-8PR9DM3WWK1V	TCCAGGGTTCAAGTCCCTGTTCGGGCGCC	3'-tRF	LysTTT_Chr_23_30029666-30029738_-_@47.75.29;LysTTT_Chr_15_82772306-82772378_+_@47.75.29;LysTTT_Chr_23_31557018-31557090_+_@47.75.29;LysTTT_Chr_23_30158659-30158731_+_@47.75.29;LysTTT_Chr_16_2247970-2248042_+_@47.75.29;LysTTT_Chr_15_82774048-82774120_-_@47.75.29;LysTTT_Chr_23_31054701-31054773_+_@47.75.29;LysTTT_Chr_19_27761050-27761122_+_@47.75.29;LysTTT_Chr_16_2248304-2248376_-_@47.75.29	0	0	0	0	0	3	1	4	0	0	0	2	0	0	0	0	0	0	1	0	0	0	0	0	0	0	0	0	0	2	0	0	0	0	0	0	0	0	0	0	0	0	0	0	0	0
tRF-29-8SR9BM32LJ1J	TCCCGGGTTCAAATCCCGGACGAGCCCCC	3'-tRF	ProTGG_Chr_25_2628848-2628919_+_@46.74.29;ProAGG_Chr_25_2626811-2626882_+_@46.74.29;ProTGG_Chr_25_2623641-2623712_+_@46.74.29;ProTGG_Chr_NW_020190356.1_18510-18581_+_@46.74.29;ProTGG_Chr_25_2625955-2626026_+_@46.74.29;ProAGG_Chr_15_55651097-55651168_+_@46.74.29;ProTGG_Chr_15_55651375-55651446_-_@46.74.29;ProCGG_Chr_19_27847742-27847813_-_@46.74.29;ProAGG_Chr_10_26482156-26482227_+_@46.74.29;ProCG…	0	0	0	1	0	0	0	0	0	0	0	0	0	0	0	0	0	0	0	0	0	0	0	0	0	0	0	0	0	0	0	0	0	0	0	0	0	0	0	0	0	0	0	0	0	0
tRF-29-IU51HL49N8JR	ATTGAGAGCCATATACTCTCCTTGGTGAC	3'-tRF	LysTTT_Chr_MT_8061-8127_+_@40.68.29	0	1	0	2	0	1	0	0	0	0	0	0	0	1	0	0	0	1	0	0	1	0	0	1	0	0	0	0	0	0	0	0	0	0	0	0	0	0	0	0	1	0	1	0	2	2
tRF-29-K876HRMF3RE2	CCCGGGTTCAATCCCCGGCACCTCCACCA	3'-tRF	AlaAGC_Chr_23_30149586-30149657_+_@47.75.29;AlaAGC_Chr_23_31025905-31025976_+_@47.75.29;AlaAGC_Chr_23_30085665-30085736_+_@47.75.29;AlaAGC_Chr_23_30154990-30155061_+_@47.75.29;AlaTGC_Chr_23_30107193-30107264_+_@47.75.29;AlaAGC_Chr_23_30284772-30284843_+_@47.75.29;AlaAGC_Chr_23_30148685-30148756_-_@47.75.29;AlaAGC_Chr_23_30186336-30186407_-_@47.75.29;AlaAGC_Chr_23_30141212-30141283_-_@47.75.29;Ala…	3	5	0	5	2	4	3	0	0	0	1	1	6	2	0	0	0	4	1	0	5	0	0	0	0	0	0	0	0	0	1	0	0	0	0	0	1	0	10	1	0	0	2	0	3	2
tRF-29-S6RN23KYY8IM	GTCCAGGGTTCAAGTCCCTGTTCGGGCGC	3'-tRF	LysTTT_Chr_23_31054701-31054773_+_@46.74.29;LysTTT_Chr_16_2248304-2248376_-_@46.74.29;LysTTT_Chr_23_30158659-30158731_+_@46.74.29;LysTTT_Chr_19_27761050-27761122_+_@46.74.29;LysTTT_Chr_15_82774048-82774120_-_@46.74.29;LysTTT_Chr_15_82772306-82772378_+_@46.74.29;LysTTT_Chr_23_30029666-30029738_-_@46.74.29;LysTTT_Chr_23_31557018-31557090_+_@46.74.29;LysTTT_Chr_16_2247970-2248042_+_@46.74.29	0	0	0	0	0	0	0	0	0	0	0	0	0	0	0	0	0	0	0	0	0	0	0	0	0	0	0	0	0	0	0	0	0	0	0	0	0	0	0	0	0	0	0	0	0	0
tRF-29-S7RNLJKP9B11	GTCCTGGGTTCGAGCCCCAGTGGAACCAC	3'-tRF	ValTAC_Chr_15_82766873-82766945_-_@46.74.29;ValTAC_Chr_X_124770762-124770834_+_@46.74.29	0	0	0	0	2	0	1	0	0	0	0	0	0	0	0	1	0	0	0	0	0	0	0	0	0	0	0	0	0	0	0	0	0	1	0	0	0	0	0	0	0	0	0	0	0	0
tRF-29-Z3R9512R121V	TTGGTGGTTCGAGCCCACCCAGGGACGCC	3'-tRF	AsnGTT_Chr_7_43807816-43807889_+_@48.76.29;AsnGTT_Chr_3_21114744-21114817_-_@48.76.29;AsnGTT_Chr_3_21271703-21271776_-_@48.76.29;AsnGTT_Chr_19_39343153-39343226_-_@48.76.29;AsnGTT_Chr_3_20898247-20898320_-_@48.76.29;AsnGTT_Chr_3_21340083-21340156_+_@48.76.29;AsnGTT_Chr_3_21318781-21318854_+_@48.76.29;AsnGTT_Chr_3_20994920-20994993_+_@48.76.29;AsnGTT_Chr_3_20905102-20905175_+_@48.76.29;AsnGTT_Chr_…	3	0	1	0	2	0	0	0	0	0	0	0	2	0	0	1	0	0	0	0	0	0	0	0	0	0	0	0	0	0	0	0	0	0	0	3	2	0	0	0	0	0	0	0	0	0
tRF-30-3PI0WR2IKLB5	CCTAGATGAGTCTCCCAACTCCATAAACAC	3'-tRF	PheGAA_Chr_MT_364-430_+_@39.68.30	2	2	0	0	0	1	0	0	0	1	0	0	1	0	4	0	0	0	0	0	0	1	0	3	0	0	0	0	0	0	0	0	0	1	3	0	3	1	10	2	0	1	1	1	0	1
tRF-30-5YFJJQE73Y7D	GATTGAGAGCCATATACTCTCCTTGGTGAC	3'-tRF	LysTTT_Chr_MT_8061-8127_+_@39.68.30	0	0	0	3	0	4	0	1	0	1	0	1	0	2	0	0	0	0	0	0	0	0	1	0	0	0	0	0	0	0	0	0	0	2	0	0	0	0	0	1	0	0	0	0	0	0
tRF-30-789NLJK1JKE1	GTTGGTGGTTCGAGCCCACCCAGGGACGCC	3'-tRF	AsnGTT_Chr_3_21038302-21038375_+_@47.76.30;AsnGTT_Chr_3_21271703-21271776_-_@47.76.30;AsnGTT_Chr_3_21316056-21316129_+_@47.76.30;AsnGTT_Chr_3_21340083-21340156_+_@47.76.30;AsnGTT_Chr_12_30174217-30174290_+_@47.76.30;AsnGTT_Chr_3_20994920-20994993_+_@47.76.30;AsnGTT_Chr_3_21318781-21318854_+_@47.76.30;AsnGTT_Chr_19_39343153-39343226_-_@47.76.30;AsnGTT_Chr_7_43807816-43807889_+_@47.76.30;AsnGTT_Chr…	0	0	0	1	0	0	0	0	0	1	0	0	0	0	0	0	0	0	0	0	0	0	0	0	0	0	0	0	0	0	0	0	0	0	0	0	0	0	0	0	0	0	0	0	0	0
tRF-30-8SR9DR3J0926	TCCCGGGTTCAATCCCCGGCACCTCCACCA	3'-tRF	AlaAGC_Chr_23_30186336-30186407_-_@46.75.30	0	0	0	0	0	0	0	0	0	0	0	0	0	0	0	0	0	0	0	0	0	0	0	0	0	0	0	0	0	0	0	0	0	0	0	0	0	0	0	0	0	0	0	0	0	0
tRF-30-M1M3WD8S746D	CGGCCCGGGTTCGACTCCCGGTGTGGGAAC	3'-tRF	GluTTC_Chr_21_3228261-3228332_-_@44.73.30;GluTTC_Chr_12_15097784-15097855_-_@44.73.30	3	7	3	8	0	4	0	3	2	3	4	0	1	3	2	0	3	13	2	1	20	0	1	1	0	0	0	0	0	0	0	0	3	7	0	2	6	6	2	11	4	2	3	1	1	5
tRF-30-M1M3WD8SS46D	CGGCCCGGGTTCGACTCCCGGTATGGGAAC	3'-tRF	GluTTC_Chr_2_1313370-1313441_-_@44.73.30;GluTTC_Chr_12_11276302-11276373_-_@44.73.30	0	2	0	3	4	0	1	1	1	3	1	0	0	3	0	1	2	15	1	0	11	0	1	1	1	0	0	0	0	0	0	0	1	10	5	4	0	3	8	10	2	2	2	1	0	3
tRF-30-RR1380877S6V	GGTCCAGGGTTCAAGTCCCTGTTCGGGCGC	3'-tRF	LysTTT_Chr_16_2247970-2248042_+_@45.74.30;LysTTT_Chr_16_2248304-2248376_-_@45.74.30;LysTTT_Chr_23_30158659-30158731_+_@45.74.30;LysTTT_Chr_23_30029666-30029738_-_@45.74.30;LysTTT_Chr_19_27761050-27761122_+_@45.74.30;LysTTT_Chr_23_31054701-31054773_+_@45.74.30;LysTTT_Chr_15_82772306-82772378_+_@45.74.30;LysTTT_Chr_23_31557018-31557090_+_@45.74.30;LysTTT_Chr_15_82774048-82774120_-_@45.74.30	0	0	0	1	0	0	0	0	0	0	0	0	0	1	0	0	0	0	0	0	0	0	0	0	0	0	0	0	0	0	0	0	0	0	0	0	0	0	0	0	0	0	0	0	0	0
tRF-30-RR93W0K67205	GGTCCTGGGTTCGAGCCCCAGTGGAACCAC	3'-tRF	ValTAC_Chr_X_124770762-124770834_+_@45.74.30;ValTAC_Chr_15_82766873-82766945_-_@45.74.30	0	0	0	0	1	0	1	0	0	0	0	0	0	0	0	0	0	0	0	0	0	0	0	0	0	0	0	0	0	0	0	0	0	0	0	0	1	0	0	0	1	0	0	0	0	0
tRF-30-RS93W0K6MY6V	GGTCGTGGGTTCGAGCCCCACGTTGGGCGC	3'-tRF	LysCTT_Chr_3_21347701-21347773_-_@45.74.30;LysCTT_Chr_25_2612845-2612917_+_@45.74.30;LysCTT_Chr_10_70547066-70547138_-_@45.74.30;LysCTT_Chr_25_2627614-2627686_+_@45.74.30;LysCTT_Chr_25_2597623-2597695_-_@45.74.30;LysCTT_Chr_25_2638931-2639003_+_@45.74.30;LysCTT_Chr_25_2622397-2622469_+_@45.74.30;LysCTT_Chr_25_2617431-2617503_+_@45.74.30;LysCTT_Chr_23_31553102-31553174_-_@45.74.30;LysCTT_Chr_25_26…	0	0	0	0	0	0	0	3	0	0	0	0	0	0	0	0	0	0	0	0	0	0	0	0	0	0	0	0	0	0	0	0	0	0	0	0	0	0	0	0	0	0	0	0	0	0
tRF-30-RSM3WEKSU8P5	GGTCGCGGGTTCGATCCCCGTACGGGCCAC	3'-tRF	IleAAT_Chr_23_31055460-31055533_-_@46.75.30;IleAAT_Chr_23_31340083-31340156_+_@46.75.30;IleAAT_Chr_23_31254033-31254106_+_@46.75.30;IleAAT_Chr_23_31039841-31039914_-_@46.75.30;IleAAT_Chr_23_31555582-31555655_-_@46.75.30;IleAAT_Chr_23_31291364-31291437_+_@46.75.30;IleAAT_Chr_19_27852162-27852235_-_@46.75.30;IleAAT_Chr_23_31041584-31041657_-_@46.75.30;IleAAT_Chr_21_67103861-67103934_+_@46.75.30;Ile…	0	0	0	2	0	0	0	0	0	0	0	0	0	0	0	0	0	0	0	0	0	0	0	0	0	0	0	0	0	0	0	0	0	0	0	0	0	0	0	0	0	0	0	0	0	0
tRF-30-S6RN23KYY8Q1	GTCCAGGGTTCAAGTCCCTGTTCGGGCGCC	3'-tRF	LysTTT_Chr_23_30029666-30029738_-_@46.75.30;LysTTT_Chr_23_31557018-31557090_+_@46.75.30;LysTTT_Chr_23_30158659-30158731_+_@46.75.30;LysTTT_Chr_15_82774048-82774120_-_@46.75.30;LysTTT_Chr_16_2247970-2248042_+_@46.75.30;LysTTT_Chr_15_82772306-82772378_+_@46.75.30;LysTTT_Chr_19_27761050-27761122_+_@46.75.30;LysTTT_Chr_23_31054701-31054773_+_@46.75.30;LysTTT_Chr_16_2248304-2248376_-_@46.75.30	0	0	0	1	0	0	0	0	0	0	0	0	0	0	0	0	0	0	0	0	0	0	0	0	0	0	0	0	0	0	2	0	0	0	0	0	0	0	0	0	0	0	0	0	0	0
tRF-31-113KYU8R6Q46D	AGGCCCCGGGTTCGATCCCCGGCATCTCCAC	3'-tRF	AlaCGC_Chr_23_31556129-31556200_-_@43.73.31;AlaTGC_Chr_7_40344975-40345046_+_@43.73.31;AlaCGC_Chr_23_30164841-30164912_+_@43.73.31;AlaCGC_Chr_6_37118306-37118377_-_@43.73.31;AlaTGC_Chr_23_30125517-30125588_-_@43.73.31;AlaTGC_Chr_23_30179834-30179905_-_@43.73.31;AlaTGC_Chr_17_50880741-50880812_+_@43.73.31	0	0	0	0	2	0	0	0	0	0	0	0	0	0	0	0	0	0	0	0	0	0	0	0	0	0	0	0	0	0	1	0	0	0	0	0	0	0	0	0	0	0	0	0	0	0
tRF-31-1MNKYUPR18B6D	AGGTCCTGGGTTCGAGCCCCAGTGGAACCAC	3'-tRF	ValTAC_Chr_X_124770762-124770834_+_@44.74.31;ValTAC_Chr_15_82766873-82766945_-_@44.74.31	0	0	0	0	0	0	0	0	0	0	0	0	0	0	0	0	0	0	0	0	0	0	0	0	0	0	0	0	0	0	0	0	0	0	0	0	1	0	0	0	0	0	0	0	0	0
tRF-31-F05B2IB7KXFID	AGAAGGAGAACAACTAACCTCCCTAAGACTC	3'-tRF	ThrTGT_Chr_MT_15658-15726_+_@40.70.31	0	2	3	10	0	0	5	0	0	0	1	0	0	0	0	0	0	0	0	0	0	1	0	0	0	0	0	0	0	0	0	0	0	0	1	0	2	0	0	0	1	0	1	0	0	1
tRF-31-FN50KLU98ZRUD	AGATTGAGAGCCATATACTCTCCTTGGTGAC	3'-tRF	LysTTT_Chr_MT_8061-8127_+_@38.68.31	0	0	0	0	0	1	1	1	0	0	0	0	0	0	0	0	1	0	0	0	0	0	0	3	0	0	0	0	0	0	0	0	0	0	1	0	0	0	0	0	0	0	0	1	0	0
tRF-31-FN5KYUHRYWRYD	AGATTGAGGGTTCGAATCCCTTCGTGGTTGC	3'-tRF	ArgTCG_Chr_23_30228672-30228744_+_@44.74.31;ArgTCG_Chr_23_31681248-31681320_-_@44.74.31;ArgTCG_Chr_1_157988436-157988508_+_@44.74.31	0	0	0	1	0	0	0	0	0	0	0	0	0	0	0	0	0	0	0	0	0	0	0	0	0	0	0	0	0	0	0	0	0	0	0	0	0	0	0	0	0	0	0	0	0	0
tRF-31-FNPKYUS7PVRSD	AGATTGCAGGTTCGAGTCCTGCCGCGGTCGC	3'-tRF	ArgTCG_Chr_21_20804881-20804953_+_@44.74.31	0	0	0	0	0	0	0	0	0	0	0	0	0	0	0	0	0	0	0	0	0	0	0	0	0	0	0	0	0	0	0	0	0	0	0	0	0	0	0	0	0	0	0	0	0	1
tRF-31-PX5US9KD8QBFD	GCCTAGATGAGTCTCCCAACTCCATAAACAC	3'-tRF	PheGAA_Chr_MT_364-430_+_@38.68.31	0	3	0	3	2	1	0	0	0	1	0	1	0	1	0	1	0	0	1	0	2	0	0	0	0	0	0	0	0	0	0	0	0	0	0	0	0	0	1	1	2	2	2	0	0	0
tRF-31-QD3KYUYRRHQFD	GCGACCCGGGTTCGATTCCCGGGCGGCGCAC	3'-tRF	GlyCCC_Chr_11_68555263-68555333_-_@42.72.31;GlyCCC_Chr_25_546202-546272_-_@42.72.31	0	0	0	0	0	0	0	0	0	0	0	0	0	0	0	0	0	0	0	0	0	0	0	0	0	0	0	0	0	0	0	0	0	0	0	0	0	1	0	0	0	0	0	0	0	0
tRF-31-QJ3KYU4RRQRBD	GCGGCCCGGGTTCGACTCCCGGTATGGGAAC	3'-tRF	GluTTC_Chr_2_1313370-1313441_-_@43.73.31;GluTTC_Chr_12_11276302-11276373_-_@43.73.31	0	1	0	0	0	0	0	2	1	3	1	0	1	1	0	0	1	16	5	1	38	6	1	0	0	0	0	0	0	0	0	0	0	13	3	2	19	8	1	10	2	3	0	0	0	1
tRF-31-QJ3KYU4RRWRBD	GCGGCCCGGGTTCGACTCCCGGTGTGGGAAC	3'-tRF	GluTTC_Chr_21_3228261-3228332_-_@43.73.31;GluTTC_Chr_12_15097784-15097855_-_@43.73.31	0	1	0	1	0	0	3	5	0	2	1	0	0	0	2	0	0	11	0	0	32	0	0	0	0	4	1	0	0	0	0	0	2	2	4	4	7	5	0	6	2	2	0	0	2	3
tRF-31-RMJKYOSR99RHD	GGGTCCAGGGTTCAAGTCCCTGTTCGGGCGC	3'-tRF	LysTTT_Chr_16_2247970-2248042_+_@44.74.31;LysTTT_Chr_23_31054701-31054773_+_@44.74.31;LysTTT_Chr_15_82774048-82774120_-_@44.74.31;LysTTT_Chr_16_2248304-2248376_-_@44.74.31;LysTTT_Chr_23_31557018-31557090_+_@44.74.31;LysTTT_Chr_15_82772306-82772378_+_@44.74.31;LysTTT_Chr_23_30029666-30029738_-_@44.74.31;LysTTT_Chr_23_30158659-30158731_+_@44.74.31;LysTTT_Chr_19_27761050-27761122_+_@44.74.31	0	0	0	0	0	0	0	0	0	1	0	0	0	0	0	0	0	0	0	0	0	0	0	0	0	0	0	0	0	0	0	0	0	0	0	0	0	0	0	0	0	0	0	0	0	0
tRF-31-RR1380877S6VD	GGTCCAGGGTTCAAGTCCCTGTTCGGGCGCC	3'-tRF	LysTTT_Chr_23_30158659-30158731_+_@45.75.31;LysTTT_Chr_16_2248304-2248376_-_@45.75.31;LysTTT_Chr_23_31557018-31557090_+_@45.75.31;LysTTT_Chr_19_27761050-27761122_+_@45.75.31;LysTTT_Chr_15_82772306-82772378_+_@45.75.31;LysTTT_Chr_15_82774048-82774120_-_@45.75.31;LysTTT_Chr_16_2247970-2248042_+_@45.75.31;LysTTT_Chr_23_31054701-31054773_+_@45.75.31;LysTTT_Chr_23_30029666-30029738_-_@45.75.31	0	0	0	0	0	0	2	0	0	0	0	0	0	0	0	0	0	0	0	0	0	0	0	0	0	0	0	0	0	0	0	0	0	0	0	0	0	0	0	0	0	0	0	0	0	0
tRF-31-SRRN2MK827K1B	GTCCCGGGTTCAATCCCCGGCACCTCCACCA	3'-tRF	AlaAGC_Chr_23_30186336-30186407_-_@45.75.31	0	0	0	0	0	0	0	0	0	0	0	0	0	0	0	0	0	0	0	0	0	0	0	0	0	0	0	0	0	0	0	0	0	0	0	0	0	0	0	0	0	0	0	0	1	0
tRF-32-13KK761RNNMJM	AGGGTCCAGGGTTCAAGTCCCTGTTCGGGCGC	3'-tRF	LysTTT_Chr_23_30029666-30029738_-_@43.74.32;LysTTT_Chr_23_30158659-30158731_+_@43.74.32;LysTTT_Chr_15_82772306-82772378_+_@43.74.32;LysTTT_Chr_16_2248304-2248376_-_@43.74.32;LysTTT_Chr_23_31557018-31557090_+_@43.74.32;LysTTT_Chr_19_27761050-27761122_+_@43.74.32;LysTTT_Chr_23_31054701-31054773_+_@43.74.32;LysTTT_Chr_15_82774048-82774120_-_@43.74.32;LysTTT_Chr_16_2247970-2248042_+_@43.74.32	0	0	0	0	0	0	0	0	0	0	0	0	0	0	0	0	0	0	0	0	0	0	0	0	0	0	0	0	0	0	0	0	0	0	0	0	0	0	0	0	0	0	0	0	0	0
tRF-32-13M87SFR2W9JM	AGGGTCGTGGGTTCGAGCCCCACGTTGGGCGC	3'-tRF	LysCTT_Chr_25_2607789-2607861_+_@43.74.32;LysCTT_Chr_25_2633972-2634044_+_@43.74.32;LysCTT_Chr_10_70547066-70547138_-_@43.74.32;LysCTT_Chr_23_31553102-31553174_-_@43.74.32;LysCTT_Chr_21_30269857-30269929_-_@43.74.32;LysCTT_Chr_25_2638931-2639003_+_@43.74.32;LysCTT_Chr_25_2627614-2627686_+_@43.74.32;LysCTT_Chr_25_2609233-2609305_-_@43.74.32;LysCTT_Chr_7_40345515-40345587_+_@43.74.32;LysCTT_Chr_25_…	0	0	0	3	0	0	0	0	0	0	0	0	0	0	0	0	0	0	0	0	0	0	0	0	0	0	0	0	0	0	0	0	0	0	0	1	0	0	0	0	0	0	1	0	0	0
tRF-32-1NR8YUP6KP6HJ	AGGTTGGTGGTTCGAGCCCACCCAGGGACGCC	3'-tRF	AsnGTT_Chr_3_21038302-21038375_+_@45.76.32;AsnGTT_Chr_3_21271703-21271776_-_@45.76.32;AsnGTT_Chr_3_21316056-21316129_+_@45.76.32;AsnGTT_Chr_3_21340083-21340156_+_@45.76.32;AsnGTT_Chr_12_30174217-30174290_+_@45.76.32;AsnGTT_Chr_3_20994920-20994993_+_@45.76.32;AsnGTT_Chr_3_21318781-21318854_+_@45.76.32;AsnGTT_Chr_19_39343153-39343226_-_@45.76.32;AsnGTT_Chr_7_43807816-43807889_+_@45.76.32;AsnGTT_Chr…	2	0	0	1	0	2	0	0	0	0	0	0	0	0	0	0	0	0	0	0	0	0	0	0	0	0	0	0	0	0	0	0	0	0	0	0	0	0	0	0	0	0	0	0	0	0
tRF-32-5B620DU187DD5	GAGAAGGAGAACAACTAACCTCCCTAAGACTC	3'-tRF	ThrTGT_Chr_MT_15658-15726_+_@39.70.32	0	0	0	0	2	0	0	0	0	0	0	0	0	0	0	0	0	0	0	0	0	0	0	0	0	0	0	0	0	0	0	0	0	0	0	0	0	0	0	0	0	0	0	0	0	0
tRF-32-5EX2PQHI47941	GAGATTGAGAGCCATATACTCTCCTTGGTGAC	3'-tRF	LysTTT_Chr_MT_8061-8127_+_@37.68.32	0	0	0	1	1	0	1	3	1	0	0	0	1	1	0	0	0	1	0	1	0	1	1	2	0	0	0	0	0	0	0	0	0	0	0	0	0	0	0	0	0	0	0	0	0	0
tRF-32-68K87SERM4921	GGCGGCCCGGGTTCGACTCCCGGTGTGGGAAC	3'-tRF	GluTTC_Chr_21_3228261-3228332_-_@42.73.32;GluTTC_Chr_12_15097784-15097855_-_@42.73.32	0	0	0	0	0	0	0	0	0	1	0	0	0	0	0	0	0	5	1	0	1	0	0	0	0	0	0	0	0	0	0	0	0	0	0	0	1	0	0	0	0	0	1	0	3	0
tRF-32-68K87SERML921	GGCGGCCCGGGTTCGACTCCCGGTATGGGAAC	3'-tRF	GluTTC_Chr_12_11276302-11276373_-_@42.73.32;GluTTC_Chr_2_1313370-1313441_-_@42.73.32	0	0	0	0	0	0	1	0	0	0	0	0	2	0	0	0	0	4	0	0	8	1	0	0	0	0	0	0	0	0	0	0	3	0	0	0	2	0	0	0	0	1	0	0	0	0
tRF-32-6KM87SDR2ZND1	GGAGGCGTGGGTTCGAATCCCACTTCTGACAC	3'-tRF	LeuCAA_Chr_23_31082112-31082218_+_@54.85.32;LeuCAA_Chr_7_42660399-42660504_+_@54.85.32;LeuCAA_Chr_23_30067060-30067165_+_@54.85.32;LeuCAA_Chr_23_31099721-31099827_+_@54.85.32;LeuCAG_Chr_18_25307479-25307561_+_@53.84.32;LeuCAG_Chr_3_8025475-8025557_+_@53.84.32;LeuCAA_Chr_23_31084667-31084774_-_@54.85.32;LeuCAG_Chr_18_25307956-25308038_-_@53.84.32	0	0	0	0	1	0	0	0	0	0	0	0	0	0	0	0	0	0	0	0	0	0	0	0	0	0	0	0	0	0	0	0	0	0	0	0	0	0	0	0	0	0	0	0	0	0
tRF-32-D3387SFRJ4O11	AAGGTCCTGGGTTCGAGCCCCAGTGGAACCAC	3'-tRF	ValTAC_Chr_X_124770762-124770834_+_@43.74.32;ValTAC_Chr_15_82766873-82766945_-_@43.74.32	0	0	0	0	0	0	0	0	0	0	0	0	0	0	0	0	0	0	0	0	1	1	0	0	0	0	0	0	0	0	0	0	0	3	0	0	0	0	0	0	0	0	0	0	0	0
tRF-32-D3947SFR06RDM	AAGGTTGGTGGTTCGAGCCCACCCAGGGACGC	3'-tRF	AsnGTT_Chr_12_30174217-30174290_+_@44.75.32;AsnGTT_Chr_3_21271703-21271776_-_@44.75.32;AsnGTT_Chr_7_43807816-43807889_+_@44.75.32;AsnGTT_Chr_3_21197565-21197638_-_@44.75.32;AsnGTT_Chr_3_20956909-20956982_+_@44.75.32;AsnGTT_Chr_3_21318781-21318854_+_@44.75.32;AsnGTT_Chr_3_21219475-21219548_+_@44.75.32;AsnGTT_Chr_3_20981895-20981968_+_@44.75.32;AsnGTT_Chr_3_21114744-21114817_-_@44.75.32;AsnGTT_Chr_…	0	0	0	0	0	0	0	1	0	0	0	0	0	0	0	0	0	0	0	0	0	0	0	0	0	0	0	0	0	0	0	0	0	0	0	0	0	0	0	0	0	0	0	0	0	0
tRF-32-FMNKYUHRF8X7J	AGATCCTGGGTTCGAATCCCAGCGGTGCCTCC	3'-tRF	ThrAGT_Chr_18_43596311-43596384_+_@45.76.32;ThrAGT_Chr_19_27777989-27778062_-_@45.76.32;ThrAGT_Chr_19_27851226-27851299_-_@45.76.32;ThrAGT_Chr_19_27830446-27830519_+_@45.76.32	0	0	0	0	0	0	0	0	0	0	0	0	0	0	0	0	0	0	0	0	0	0	0	0	0	0	0	0	0	0	0	0	0	0	0	0	0	0	0	0	0	0	1	0	0	0
tRF-32-X7F417KO46UD1	TGCCTAGATGAGTCTCCCAACTCCATAAACAC	3'-tRF	PheGAA_Chr_MT_364-430_+_@37.68.32	0	0	0	0	4	4	10	4	0	4	0	0	4	2	3	7	4	4	5	0	3	3	3	2	0	0	0	0	0	0	0	0	3	4	4	0	4	9	10	3	0	0	6	4	1	4
tRF-33-13KK761RNNMJDV	AGGGTCCAGGGTTCAAGTCCCTGTTCGGGCGCC	3'-tRF	LysTTT_Chr_23_30158659-30158731_+_@43.75.33;LysTTT_Chr_16_2248304-2248376_-_@43.75.33;LysTTT_Chr_16_2247970-2248042_+_@43.75.33;LysTTT_Chr_15_82772306-82772378_+_@43.75.33;LysTTT_Chr_15_82774048-82774120_-_@43.75.33;LysTTT_Chr_23_31557018-31557090_+_@43.75.33;LysTTT_Chr_19_27761050-27761122_+_@43.75.33;LysTTT_Chr_23_31054701-31054773_+_@43.75.33;LysTTT_Chr_23_30029666-30029738_-_@43.75.33	0	4	0	0	0	0	0	0	0	0	0	0	0	0	0	0	0	0	0	0	0	0	0	0	0	0	0	0	0	0	0	0	0	0	0	0	0	0	0	0	0	0	1	0	0	0
tRF-33-1HPSR9O9337KR	AGGCGGCCCGGGTTCGACTCCCGGTGTGGGAAC	3'-tRF	GluTTC_Chr_21_3228261-3228332_-_@41.73.33;GluTTC_Chr_12_15097784-15097855_-_@41.73.33	16	11	4	21	13	6	8	23	1	14	7	2	4	4	7	1	3	44	14	3	18	4	13	8	2	2	2	0	4	0	10	1	8	14	18	26	16	28	3	22	14	5	19	12	1	22
tRF-33-1HPSR9O933IKR	AGGCGGCCCGGGTTCGACTCCCGGTATGGGAAC	3'-tRF	GluTTC_Chr_2_1313370-1313441_-_@41.73.33;GluTTC_Chr_12_11276302-11276373_-_@41.73.33	9	9	3	17	14	12	1	18	4	17	5	2	7	6	22	5	18	78	16	9	54	11	10	10	0	0	1	1	2	7	5	4	8	51	43	30	29	49	29	51	34	10	9	4	18	33
tRF-33-1M3KYO8R6546D2	AGGTCCCGGGTTCAATCCCCGGCACCTCCACCA	3'-tRF	AlaAGC_Chr_23_30186336-30186407_-_@43.75.33	0	0	0	0	0	0	0	0	0	0	0	0	0	0	0	0	0	0	0	0	0	0	0	0	0	0	0	0	0	0	0	0	0	0	0	0	0	0	0	0	0	0	1	0	0	0
tRF-33-53K876DRMD51DJ	GAGGTCCCGGGTTCAAATCCCGGACGAGCCCCC	3'-tRF	ProAGG_Chr_15_55651097-55651168_+_@42.74.33;ProAGG_Chr_25_2634588-2634659_+_@42.74.33;ProCGG_Chr_23_31380820-31380891_-_@42.74.33;ProAGG_Chr_25_2621896-2621967_+_@42.74.33;ProTGG_Chr_25_2628848-2628919_+_@42.74.33;ProTGG_Chr_25_2598642-2598713_+_@42.74.33;ProAGG_Chr_25_2605484-2605555_-_@42.74.33;ProAGG_Chr_4_92756488-92756559_+_@42.74.33;ProAGG_Chr_10_26482156-26482227_+_@42.74.33;ProAGG_Chr_25_…	0	0	0	0	0	0	0	0	0	0	0	0	0	0	0	0	0	1	0	0	0	0	0	0	0	0	0	0	0	0	0	0	0	0	0	0	0	0	0	0	0	0	0	0	0	0
tRF-33-5K8PR9DM3WWKDM	GAGGGTCCAGGGTTCAAGTCCCTGTTCGGGCGC	3'-tRF	LysTTT_Chr_23_30029666-30029738_-_@42.74.33;LysTTT_Chr_23_31557018-31557090_+_@42.74.33;LysTTT_Chr_23_30158659-30158731_+_@42.74.33;LysTTT_Chr_15_82774048-82774120_-_@42.74.33;LysTTT_Chr_16_2247970-2248042_+_@42.74.33;LysTTT_Chr_15_82772306-82772378_+_@42.74.33;LysTTT_Chr_19_27761050-27761122_+_@42.74.33;LysTTT_Chr_23_31054701-31054773_+_@42.74.33;LysTTT_Chr_16_2248304-2248376_-_@42.74.33	0	0	0	0	0	0	0	0	0	1	0	0	0	0	0	0	0	0	0	0	0	0	0	0	0	0	0	0	0	0	1	0	0	0	0	0	0	0	0	0	0	0	0	0	0	0
tRF-33-628YR9OMKJRVD5	GGAGATCCTGGGTTCGAATCCCAGCGGTGCCTC	3'-tRF	ThrAGT_Chr_19_27830446-27830519_+_@43.75.33;ThrAGT_Chr_18_43596311-43596384_+_@43.75.33;ThrAGT_Chr_19_27851226-27851299_-_@43.75.33;ThrAGT_Chr_19_27777989-27778062_-_@43.75.33	0	0	0	0	3	0	0	0	0	0	0	0	0	0	0	0	0	0	0	0	0	0	0	0	0	0	0	0	0	0	0	0	0	0	0	0	0	0	0	0	0	0	0	0	0	0
tRF-33-90Q4R9OMKIWUD1	TGGAGGCGTGGGTTCGAATCCCACTTCTGACAC	3'-tRF	LeuCAG_Chr_3_8025475-8025557_+_@52.84.33;LeuCAA_Chr_23_31099721-31099827_+_@53.85.33;LeuCAA_Chr_7_42660399-42660504_+_@53.85.33;LeuCAG_Chr_18_25307479-25307561_+_@52.84.33;LeuCAG_Chr_18_25307956-25308038_-_@52.84.33;LeuCAA_Chr_23_30067060-30067165_+_@53.85.33;LeuCAA_Chr_23_31084667-31084774_-_@53.85.33;LeuCAA_Chr_23_31082112-31082218_+_@53.85.33	0	0	0	3	0	0	0	0	0	0	0	0	0	0	0	0	0	0	0	0	0	0	0	0	0	0	0	0	0	0	0	0	0	0	0	0	0	0	0	0	0	0	0	0	0	0
tRF-33-BKZ3R9512R12DM	AAAGGTTGGTGGTTCGAGCCCACCCAGGGACGC	3'-tRF	AsnGTT_Chr_3_21038302-21038375_+_@43.75.33;AsnGTT_Chr_19_39343153-39343226_-_@43.75.33;AsnGTT_Chr_3_21340083-21340156_+_@43.75.33;AsnGTT_Chr_3_20956909-20956982_+_@43.75.33;AsnGTT_Chr_7_43807816-43807889_+_@43.75.33;AsnGTT_Chr_3_21219475-21219548_+_@43.75.33;AsnGTT_Chr_3_20872402-20872475_-_@43.75.33;AsnGTT_Chr_3_21114744-21114817_-_@43.75.33;AsnGTT_Chr_3_22724173-22724246_+_@43.75.33;AsnGTT_Chr_…	0	0	0	0	0	0	0	0	0	0	0	0	0	0	0	0	0	0	0	0	0	0	0	0	0	0	0	0	0	0	0	0	0	0	0	0	0	0	0	0	0	0	0	0	1	0
tRF-33-D3947SFR06RDDV	AAGGTTGGTGGTTCGAGCCCACCCAGGGACGCC	3'-tRF	AsnGTT_Chr_3_22724173-22724246_+_@44.76.33;AsnGTT_Chr_3_21318781-21318854_+_@44.76.33;AsnGTT_Chr_3_20956909-20956982_+_@44.76.33;AsnGTT_Chr_3_21271703-21271776_-_@44.76.33;AsnGTT_Chr_3_21038302-21038375_+_@44.76.33;AsnGTT_Chr_3_21219475-21219548_+_@44.76.33;AsnGTT_Chr_3_21114744-21114817_-_@44.76.33;AsnGTT_Chr_3_21340083-21340156_+_@44.76.33;AsnGTT_Chr_3_21316056-21316129_+_@44.76.33;AsnGTT_Chr_3…	0	0	0	0	0	0	0	0	0	0	0	0	0	0	0	0	0	0	0	0	0	0	1	0	0	0	0	0	0	0	0	0	0	0	0	0	0	0	0	0	0	0	0	0	0	0
tRF-33-F210BO4D4RU2D5	AGAGAAGGAGAACAACTAACCTCCCTAAGACTC	3'-tRF	ThrTGT_Chr_MT_15658-15726_+_@38.70.33	0	0	0	2	0	3	2	1	0	0	0	0	0	0	0	0	0	0	0	0	1	0	0	0	0	0	0	0	0	0	0	0	0	0	0	0	0	0	0	0	0	0	0	0	0	0
tRF-33-F2Z0F6V5WRZ3DR	AGAGATTGAGAGCCATATACTCTCCTTGGTGAC	3'-tRF	LysTTT_Chr_MT_8061-8127_+_@36.68.33	0	3	3	2	1	0	3	12	0	1	0	0	1	0	0	0	0	0	0	0	0	0	3	4	0	0	0	0	0	0	0	0	0	3	0	0	0	2	0	0	0	1	2	1	0	0
tRF-33-FK8SR9BM32LJDJ	AGAGGTCCCGGGTTCAAATCCCGGACGAGCCCC	3'-tRF	ProAGG_Chr_25_2631597-2631668_+_@41.73.33;ProCGG_Chr_25_2614114-2614185_+_@41.73.33;ProTGG_Chr_25_2628848-2628919_+_@41.73.33;ProAGG_Chr_25_2621896-2621967_+_@41.73.33;ProAGG_Chr_25_2626811-2626882_+_@41.73.33;ProTGG_Chr_15_55651375-55651446_-_@41.73.33;ProAGG_Chr_3_1003350-1003421_+_@41.73.33;ProAGG_Chr_25_2624494-2624565_+_@41.73.33;ProAGG_Chr_10_26484896-26484967_+_@41.73.33;ProTGG_Chr_25_2598…	0	0	0	0	0	0	0	2	0	0	0	0	0	0	0	0	0	0	0	0	0	0	0	0	0	0	0	0	0	0	0	0	0	0	0	0	0	0	0	0	1	0	0	0	0	0
tRF-33-I1VE5M86ERHBD1	ATGCCTAGATGAGTCTCCCAACTCCATAAACAC	3'-tRF	PheGAA_Chr_MT_364-430_+_@36.68.33	0	0	3	1	0	2	5	1	0	0	0	0	1	0	0	0	0	0	2	0	0	0	2	0	0	0	0	0	0	0	0	0	0	0	1	0	3	0	0	0	1	0	0	0	0	2
tRF-33-JHHS19BMW3RDD5	CAGCGATCCGAGTTCAAATCTCGGTGGGACCTC	3'-tRF	GlnCTG_Chr_3_20980650-20980721_-_@41.73.33;GlnCTG_Chr_3_21037039-21037110_-_@41.73.33;GlnTTG_Chr_23_31688754-31688825_+_@41.73.33;GlnCTG_Chr_23_31013002-31013073_+_@41.73.33;GlnCTG_Chr_3_20993663-20993734_-_@41.73.33;GlnTTG_Chr_23_31689317-31689388_+_@41.73.33;GlnTTG_Chr_23_31009092-31009163_+_@41.73.33;GlnCTG_Chr_3_21312527-21312598_-_@41.73.33;GlnTTG_Chr_19_37377611-37377682_-_@41.73.33	0	0	0	0	0	0	0	0	0	1	0	0	0	0	0	0	0	0	0	0	0	0	0	0	0	0	0	0	0	0	0	0	0	0	0	0	0	0	0	0	0	0	0	0	0	0
tRF-33-JKW4R951KHZKDM	CAGGGTCGTGGGTTCGAGCCCCACGTTGGGCGC	3'-tRF	LysCTT_Chr_25_2609233-2609305_-_@42.74.33;LysCTT_Chr_25_2617431-2617503_+_@42.74.33;LysCTT_Chr_25_2627614-2627686_+_@42.74.33;LysCTT_Chr_3_21347701-21347773_-_@42.74.33;LysCTT_Chr_25_2624993-2625065_+_@42.74.33;LysCTT_Chr_25_2597623-2597695_-_@42.74.33;LysCTT_Chr_25_2612845-2612917_+_@42.74.33;LysCTT_Chr_21_30269857-30269929_-_@42.74.33;LysCTT_Chr_25_2622397-2622469_+_@42.74.33;LysCTT_Chr_25_2607…	0	0	0	0	0	0	0	0	0	0	0	0	0	0	0	0	0	0	0	0	0	0	0	0	0	0	0	0	0	0	0	2	0	0	0	0	0	0	0	4	0	0	0	0	0	0
tRF-33-L4Q4R9OMK1QVD1	CGATGGCGTGGGTTCGAATCCCACCGCTGCCAC	3'-tRF	LeuTAG_Chr_25_19870711-19870792_-_@51.83.33	0	0	0	0	0	0	0	0	0	0	0	0	0	0	0	0	0	0	0	0	0	0	0	0	0	0	0	0	0	0	0	0	0	0	0	0	0	0	0	0	0	0	0	0	0	1
tRF-33-O2Z0R95M3973DM	GAAGATTGAGGGTTCGAGTCCCTTCGTGGTCGC	3'-tRF	ArgCCG_Chr_23_30073361-30073433_-_@42.74.33;ArgTCG_Chr_19_56411984-56412056_+_@42.74.33;ArgCCG_Chr_25_2589149-2589221_+_@42.74.33;ArgCCG_Chr_23_30112292-30112364_+_@42.74.33	0	0	0	0	0	0	0	0	0	0	0	0	0	0	0	0	0	0	0	0	1	0	0	0	0	0	0	0	0	0	0	0	0	0	2	0	0	0	0	0	0	0	0	1	0	1
tRF-33-O2Z0R9OM39730M	GAAGATTGAGGGTTCGAATCCCTTCGTGGTTGC	3'-tRF	ArgTCG_Chr_1_157988436-157988508_+_@42.74.33;ArgTCG_Chr_23_30228672-30228744_+_@42.74.33;ArgTCG_Chr_23_31681248-31681320_-_@42.74.33	0	0	0	2	0	0	0	0	0	0	0	0	0	0	0	0	0	0	0	0	0	0	0	0	0	0	0	0	0	0	0	0	0	0	0	0	0	0	0	0	0	0	0	0	0	0
tRF-33-O2ZFR95MN1Q3DM	GAAGATTGCAGGTTCGAGTCCTGCCGCGGTCGC	3'-tRF	ArgTCG_Chr_21_20804881-20804953_+_@42.74.33	0	0	0	1	0	0	0	0	0	0	0	0	0	0	0	0	0	0	0	0	0	0	0	0	0	0	0	0	0	0	0	0	0	0	0	0	0	0	0	0	0	0	0	0	0	0
tRF-33-OK8YR951K36DD1	GAAGGTCCTGGGTTCGAGCCCCAGTGGAACCAC	3'-tRF	ValTAC_Chr_X_124770762-124770834_+_@42.74.33;ValTAC_Chr_15_82766873-82766945_-_@42.74.33	0	0	0	4	1	3	0	0	0	2	0	0	0	0	0	0	0	3	2	0	0	0	0	0	0	0	0	0	0	0	0	0	0	0	0	0	0	1	0	0	0	0	0	0	0	1
tRF-33-OKW4195R8FMKD1	GAAGGTCGTGAGTTCGATCCTCACACGGGGCAC	3'-tRF	MetCAT_Chr_14_16621733-16621805_+_@42.74.33	0	0	0	3	0	0	0	0	0	0	0	0	0	0	0	0	0	0	0	0	0	0	0	0	0	0	0	0	0	0	0	0	0	0	1	0	1	0	0	0	0	0	0	0	0	0
tRF-33-XKKSR95R3JH9D1	TGAGGCCCCGGGTTCGATCCCCGGCATCTCCAC	3'-tRF	AlaTGC_Chr_23_30125517-30125588_-_@41.73.33;AlaTGC_Chr_23_30179834-30179905_-_@41.73.33;AlaCGC_Chr_6_37118306-37118377_-_@41.73.33;AlaCGC_Chr_23_30164841-30164912_+_@41.73.33;AlaCGC_Chr_23_31556129-31556200_-_@41.73.33;AlaTGC_Chr_7_40344975-40345046_+_@41.73.33;AlaTGC_Chr_17_50880741-50880812_+_@41.73.33	0	0	0	0	0	0	0	0	0	0	0	0	0	0	0	0	0	2	0	0	0	0	0	0	0	0	0	0	0	0	0	0	0	0	0	0	0	0	0	0	0	0	0	0	0	0
tRF-34-10H7RNLEKPM415	AGGAGATCCTGGGTTCGAATCCCAGCGGTGCCTC	3'-tRF	ThrAGT_Chr_18_43596311-43596384_+_@42.75.34;ThrAGT_Chr_19_27851226-27851299_-_@42.75.34;ThrAGT_Chr_19_27830446-27830519_+_@42.75.34;ThrAGT_Chr_19_27777989-27778062_-_@42.75.34	0	0	0	9	0	5	0	0	0	0	0	0	0	0	0	0	0	0	0	0	0	0	0	0	0	0	0	0	0	0	0	0	0	0	0	1	2	0	0	1	0	0	0	0	0	0
tRF-34-50SRRN2EK8E01J	GAGAGGTCCCGGGTTCAAATCCCGGACGAGCCCC	3'-tRF	ProTGG_Chr_25_2621041-2621112_+_@40.73.34;ProAGG_Chr_25_2631597-2631668_+_@40.73.34;ProAGG_Chr_4_92756488-92756559_+_@40.73.34;ProCGG_Chr_3_1004082-1004153_-_@40.73.34;ProAGG_Chr_25_2621896-2621967_+_@40.73.34;ProTGG_Chr_10_26413416-26413487_-_@40.73.34;ProAGG_Chr_23_31554422-31554493_-_@40.73.34;ProAGG_Chr_10_26482156-26482227_+_@40.73.34;ProTGG_Chr_25_2623641-2623712_+_@40.73.34;ProTGG_Chr_NW_0…	1	0	0	0	0	0	0	1	0	0	0	0	0	0	0	0	0	0	0	0	0	0	0	0	0	0	0	0	0	0	0	0	0	0	0	0	0	0	0	0	0	0	0	0	1	0
tRF-34-5K8PR9DM3WWK1V	GAGGGTCCAGGGTTCAAGTCCCTGTTCGGGCGCC	3'-tRF	LysTTT_Chr_23_31054701-31054773_+_@42.75.34;LysTTT_Chr_23_30029666-30029738_-_@42.75.34;LysTTT_Chr_15_82774048-82774120_-_@42.75.34;LysTTT_Chr_23_30158659-30158731_+_@42.75.34;LysTTT_Chr_23_31557018-31557090_+_@42.75.34;LysTTT_Chr_15_82772306-82772378_+_@42.75.34;LysTTT_Chr_16_2248304-2248376_-_@42.75.34;LysTTT_Chr_16_2247970-2248042_+_@42.75.34;LysTTT_Chr_19_27761050-27761122_+_@42.75.34	5	0	0	2	2	0	1	0	0	0	0	0	0	0	0	1	0	0	0	0	0	0	0	0	0	0	0	0	0	0	1	0	0	0	0	0	1	3	0	0	1	0	0	0	0	6
tRF-34-8KSWRNLJK578IM	TCAGGGTCGTGGGTTCGAGCCCCACGTTGGGCGC	3'-tRF	LysCTT_Chr_25_2612845-2612917_+_@41.74.34;LysCTT_Chr_25_2602175-2602247_-_@41.74.34;LysCTT_Chr_25_2597623-2597695_-_@41.74.34;LysCTT_Chr_25_2624993-2625065_+_@41.74.34;LysCTT_Chr_25_2622397-2622469_+_@41.74.34;LysCTT_Chr_7_40345515-40345587_+_@41.74.34;LysCTT_Chr_25_2609233-2609305_-_@41.74.34;LysCTT_Chr_3_21347701-21347773_-_@41.74.34;LysCTT_Chr_25_2617431-2617503_+_@41.74.34;LysCTT_Chr_7_403576…	0	0	3	10	1	5	0	0	0	0	0	0	0	1	0	0	0	0	0	0	0	0	0	0	0	0	0	0	0	0	0	0	0	0	0	0	3	0	0	0	0	1	0	1	0	0
tRF-34-9KIWRNL3KQNKJM	TGGGGATTGTGGGTTCGAGTCCCATCTGGGTCGC	3'-tRF	ArgCCG_Chr_19_48966332-48966404_+_@41.74.34	0	0	0	0	0	0	0	0	0	0	0	0	0	0	0	0	0	0	0	0	0	0	0	0	0	0	0	0	0	0	0	1	0	0	0	1	0	0	0	0	0	0	0	0	0	0
tRF-34-BKZ3R9512R121V	AAAGGTTGGTGGTTCGAGCCCACCCAGGGACGCC	3'-tRF	AsnGTT_Chr_3_20956909-20956982_+_@43.76.34;AsnGTT_Chr_3_21114744-21114817_-_@43.76.34;AsnGTT_Chr_3_21038302-21038375_+_@43.76.34;AsnGTT_Chr_19_39343153-39343226_-_@43.76.34;AsnGTT_Chr_3_21219475-21219548_+_@43.76.34;AsnGTT_Chr_3_22724173-22724246_+_@43.76.34;AsnGTT_Chr_3_21340083-21340156_+_@43.76.34;AsnGTT_Chr_3_20872402-20872475_-_@43.76.34;AsnGTT_Chr_12_30174217-30174290_+_@43.76.34;AsnGTT_Chr…	0	0	0	0	1	1	1	0	0	0	0	0	0	0	0	0	0	0	0	0	0	0	0	0	0	0	0	0	0	0	0	0	0	0	0	0	0	0	1	0	0	0	0	0	0	0
tRF-34-DV42X34RB9JOE1	AATGCCTAGATGAGTCTCCCAACTCCATAAACAC	3'-tRF	PheGAA_Chr_MT_364-430_+_@35.68.34	0	0	0	0	0	0	0	0	0	0	0	0	0	0	0	0	0	0	0	1	0	0	0	0	0	0	0	0	0	0	0	0	0	0	0	0	0	0	0	0	2	0	0	0	2	0
tRF-34-F0IURNLEKZM8KM	AGAAGATTGAGGGTTCGAATCCCTTCGTGGTTGC	3'-tRF	ArgTCG_Chr_1_157988436-157988508_+_@41.74.34;ArgTCG_Chr_23_30228672-30228744_+_@41.74.34;ArgTCG_Chr_23_31681248-31681320_-_@41.74.34	0	0	0	0	0	0	0	4	0	0	0	0	0	0	0	0	0	0	0	0	1	0	0	0	0	0	0	0	0	0	0	0	0	0	0	0	3	0	0	0	0	0	0	0	0	0
tRF-34-F0IV1NL33VL8JM	AGAAGATTGCAGGTTCGAGTCCTGCCGCGGTCGC	3'-tRF	ArgTCG_Chr_21_20804881-20804953_+_@41.74.34	0	0	0	4	0	0	0	0	0	0	0	0	0	0	0	0	0	0	0	0	0	0	0	0	0	0	0	0	0	0	0	0	0	0	0	1	0	0	0	0	0	0	0	0	0	0
tRF-34-F0S7RNLJKP9B11	AGAAGGTCCTGGGTTCGAGCCCCAGTGGAACCAC	3'-tRF	ValTAC_Chr_X_124770762-124770834_+_@41.74.34;ValTAC_Chr_15_82766873-82766945_-_@41.74.34	1	1	2	2	0	0	0	1	1	2	0	0	0	0	0	0	0	1	0	0	3	0	0	0	0	0	0	0	0	0	0	0	0	0	0	4	0	5	0	3	0	0	1	0	0	0
tRF-34-I0PRRNLMK8J711	ATGAGGCCCCGGGTTCGATCCCCGGCATCTCCAC	3'-tRF	AlaCGC_Chr_6_37118306-37118377_-_@40.73.34;AlaCGC_Chr_23_30164841-30164912_+_@40.73.34;AlaTGC_Chr_23_30179834-30179905_-_@40.73.34;AlaTGC_Chr_23_30125517-30125588_-_@40.73.34;AlaTGC_Chr_17_50880741-50880812_+_@40.73.34;AlaTGC_Chr_7_40344975-40345046_+_@40.73.34;AlaCGC_Chr_23_31556129-31556200_-_@40.73.34	0	0	0	10	0	0	0	0	0	0	0	0	0	0	0	0	0	0	0	0	0	0	0	0	0	0	0	0	0	0	0	0	0	0	0	0	0	0	0	0	0	0	0	0	1	1
tRF-34-I26WRNLEK5YYE1	ATGGAGGCGTGGGTTCGAATCCCACTTCTGACAC	3'-tRF	LeuCAA_Chr_23_31082112-31082218_+_@52.85.34;LeuCAA_Chr_23_30067060-30067165_+_@52.85.34;LeuCAA_Chr_23_31084667-31084774_-_@52.85.34;LeuCAA_Chr_7_42660399-42660504_+_@52.85.34	7	2	4	30	5	5	5	19	0	0	0	0	0	1	0	0	0	0	0	0	0	0	0	0	0	0	0	0	0	0	0	0	0	0	0	0	3	0	0	0	2	0	0	0	0	0
tRF-34-J0D2OFEO3R40E5	CAGAGAAGGAGAACAACTAACCTCCCTAAGACTC	3'-tRF	ThrTGT_Chr_MT_15658-15726_+_@37.70.34	1	1	2	3	0	0	4	3	0	1	1	0	0	0	0	0	1	0	0	0	0	1	1	0	0	0	0	0	0	0	0	0	0	2	0	0	1	0	2	0	0	2	1	1	2	0
tRF-34-JJ6RRNLIK898HR	CAGGCGGCCCGGGTTCGACTCCCGGTGTGGGAAC	3'-tRF	GluTTC_Chr_21_3228261-3228332_-_@40.73.34;GluTTC_Chr_12_15097784-15097855_-_@40.73.34	18	4	2	24	12	7	14	25	0	1	1	0	6	0	2	0	2	11	8	6	7	1	0	1	1	4	15	5	1	8	12	3	0	1	6	13	2	9	0	14	29	5	0	3	3	5
tRF-34-JJ6RRNLIK8V8HR	CAGGCGGCCCGGGTTCGACTCCCGGTATGGGAAC	3'-tRF	GluTTC_Chr_12_11276302-11276373_-_@40.73.34;GluTTC_Chr_2_1313370-1313441_-_@40.73.34	8	2	6	12	6	6	9	35	0	2	3	1	0	0	2	4	9	8	8	3	14	9	0	0	2	4	9	5	10	4	4	0	2	3	2	11	15	4	2	5	23	6	4	4	6	3
tRF-34-K0SVRNLMKWEK11	CCAAGGTCGCGGGTTCGATCCCCGTACGGGCCAC	3'-tRF	IleAAT_Chr_23_31055460-31055533_-_@42.75.34;IleAAT_Chr_23_31340083-31340156_+_@42.75.34;IleAAT_Chr_23_31254033-31254106_+_@42.75.34;IleAAT_Chr_23_31039841-31039914_-_@42.75.34;IleAAT_Chr_23_31555582-31555655_-_@42.75.34;IleAAT_Chr_23_31291364-31291437_+_@42.75.34;IleAAT_Chr_19_27852162-27852235_-_@42.75.34;IleAAT_Chr_23_31041584-31041657_-_@42.75.34;IleAAT_Chr_21_67103861-67103934_+_@42.75.34;Ile…	0	0	1	1	0	0	0	0	0	0	0	0	0	0	0	0	0	0	0	0	0	0	0	0	0	0	0	0	0	0	0	0	0	0	0	0	0	0	0	0	0	0	0	0	0	0
tRF-34-KJ5R5N2E489215	CCAGCGATCCGAGTTCAAATCTCGGTGGGACCTC	3'-tRF	GlnCTG_Chr_3_21037039-21037110_-_@40.73.34;GlnCTG_Chr_3_20993663-20993734_-_@40.73.34;GlnTTG_Chr_23_31009092-31009163_+_@40.73.34;GlnTTG_Chr_23_31689317-31689388_+_@40.73.34;GlnTTG_Chr_19_37377611-37377682_-_@40.73.34;GlnCTG_Chr_3_20980650-20980721_-_@40.73.34;GlnCTG_Chr_3_21312527-21312598_-_@40.73.34;GlnTTG_Chr_23_31688754-31688825_+_@40.73.34;GlnCTG_Chr_23_31013002-31013073_+_@40.73.34	0	0	0	0	2	0	0	0	0	0	0	0	0	0	0	0	0	0	0	0	0	0	0	0	0	0	0	0	0	0	0	0	0	0	0	0	0	0	0	0	0	0	0	0	0	0
tRF-34-KKSWRNLJK578IM	CCAGGGTCGTGGGTTCGAGCCCCACGTTGGGCGC	3'-tRF	LysCTT_Chr_10_70547066-70547138_-_@41.74.34;LysCTT_Chr_21_30269857-30269929_-_@41.74.34	0	0	0	0	0	0	0	1	0	0	0	0	0	0	0	0	0	0	0	0	0	0	0	0	0	0	0	0	0	0	0	0	0	0	0	0	0	0	0	0	0	0	0	0	0	0
tRF-34-O0789NLJK1JKEM	GAAAGGTTGGTGGTTCGAGCCCACCCAGGGACGC	3'-tRF	AsnGTT_Chr_19_39343153-39343226_-_@42.75.34;AsnGTT_Chr_7_43807816-43807889_+_@42.75.34;AsnGTT_Chr_3_20905102-20905175_+_@42.75.34;AsnGTT_Chr_3_22724173-22724246_+_@42.75.34;AsnGTT_Chr_3_21340083-21340156_+_@42.75.34;AsnGTT_Chr_3_20981895-20981968_+_@42.75.34;AsnGTT_Chr_3_21038302-21038375_+_@42.75.34;AsnGTT_Chr_3_21114744-21114817_-_@42.75.34;AsnGTT_Chr_3_21219475-21219548_+_@42.75.34;AsnGTT_Chr_…	0	0	0	1	0	0	0	0	0	0	0	0	0	0	0	0	0	1	0	0	0	0	0	0	0	0	0	0	0	0	0	0	0	0	1	1	0	0	0	0	0	0	0	0	0	0
tRF-34-PJB7MNLE308HI1	GCAGCAACCTCGGTTCGAATCCGAGTCACGGCAC	3'-tRF	HisGTG_Chr_3_21348793-21348864_-_@40.73.34;HisGTG_Chr_3_21015831-21015902_-_@40.73.34;HisGTG_Chr_NW_020191468.1_8497-8568_+_@40.73.34;HisGTG_Chr_3_21148775-21148846_+_@40.73.34;HisGTG_Chr_10_65235579-65235650_+_@40.73.34;HisGTG_Chr_8_29729058-29729129_+_@40.73.34;HisGTG_Chr_3_21218714-21218785_-_@40.73.34;HisGTG_Chr_3_20873154-20873225_+_@40.73.34;HisGTG_Chr_10_65237111-65237182_+_@40.73.34;HisGT…	0	0	0	0	0	0	0	0	0	0	0	0	0	1	0	0	0	0	0	0	0	0	0	0	0	0	0	0	0	0	0	0	0	0	0	0	2	0	0	0	0	0	0	0	0	0
tRF-34-V0IU51HL49N8JR	TAGAGATTGAGAGCCATATACTCTCCTTGGTGAC	3'-tRF	LysTTT_Chr_MT_8061-8127_+_@35.68.34	0	2	1	2	1	2	3	8	0	0	0	0	1	0	1	0	1	0	0	0	0	0	2	0	0	0	0	0	0	0	0	0	0	0	0	0	0	0	1	0	0	3	2	0	4	0
tRF-34-X0SW5NLM45EKI1	TGAAGGTCGTGAGTTCGATCCTCACACGGGGCAC	3'-tRF	MetCAT_Chr_14_16621733-16621805_+_@41.74.34	1	0	1	2	0	1	2	0	4	0	0	0	1	0	1	0	0	2	0	4	0	0	0	0	0	0	0	0	0	0	0	0	0	0	0	0	7	0	0	0	0	0	0	0	0	0
tRF-34-XKS6RN23KYY8IM	TGAGGGTCCAGGGTTCAAGTCCCTGTTCGGGCGC	3'-tRF	LysTTT_Chr_23_30029666-30029738_-_@41.74.34;LysTTT_Chr_23_31557018-31557090_+_@41.74.34;LysTTT_Chr_23_30158659-30158731_+_@41.74.34;LysTTT_Chr_15_82774048-82774120_-_@41.74.34;LysTTT_Chr_16_2247970-2248042_+_@41.74.34;LysTTT_Chr_15_82772306-82772378_+_@41.74.34;LysTTT_Chr_19_27761050-27761122_+_@41.74.34;LysTTT_Chr_23_31054701-31054773_+_@41.74.34;LysTTT_Chr_16_2248304-2248376_-_@41.74.34	0	0	0	5	4	0	0	0	0	0	0	0	0	0	0	0	0	1	0	0	0	0	0	0	0	0	0	0	0	0	1	0	0	0	0	0	0	0	0	0	1	0	0	1	0	0
tRF-35-10H7RNLEKPM43R	AGGAGATCCTGGGTTCGAATCCCAGCGGTGCCTCC	3'-tRF	ThrAGT_Chr_19_27830446-27830519_+_@42.76.35;ThrAGT_Chr_18_43596311-43596384_+_@42.76.35;ThrAGT_Chr_19_27851226-27851299_-_@42.76.35;ThrAGT_Chr_19_27777989-27778062_-_@42.76.35	0	0	0	0	1	0	0	0	0	0	0	0	0	0	0	0	0	0	0	0	0	0	0	0	0	0	0	0	0	0	0	0	0	0	0	0	0	0	0	0	0	0	0	0	0	0
tRF-35-22RR338B8871K9	CAAGAGGTCCCCGGTTCAAATCCGGGTGCCCCCTC	3'-tRF	CysGCA_Chr_4_112555282-112555353_-_@39.73.35;CysGCA_Chr_12_30287485-30287556_+_@39.73.35;CysGCA_Chr_4_112732476-112732547_+_@39.73.35;CysGCA_Chr_19_39659156-39659227_-_@39.73.35;CysGCA_Chr_19_39659890-39659961_-_@39.73.35;CysGCA_Chr_19_39431222-39431293_-_@39.73.35;CysGCA_Chr_19_39451752-39451823_+_@39.73.35;CysGCA_Chr_4_112419516-112419587_-_@39.73.35;CysGCA_Chr_19_39448382-39448453_-_@39.73.35;…	0	0	0	0	0	5	0	0	0	0	0	0	0	0	0	0	0	0	0	0	0	0	0	0	0	0	0	0	0	0	0	0	0	0	0	0	0	0	0	0	0	0	0	0	0	0
tRF-35-22RRN38B8871K9	CAAGAGGTCCCTGGTTCAAATCCGGGTGCCCCCTC	3'-tRF	CysGCA_Chr_3_22722293-22722364_-_@39.73.35;CysGCA_Chr_19_39453812-39453883_-_@39.73.35;CysGCA_Chr_4_112413369-112413440_-_@39.73.35	0	0	0	1	0	0	0	0	0	0	0	0	0	0	0	0	0	0	0	0	0	0	0	0	0	0	0	0	0	0	0	0	0	0	0	0	0	0	0	0	0	0	0	0	0	0
tRF-35-4PRS93W0K6MY6V	CTCAGGGTCGTGGGTTCGAGCCCCACGTTGGGCGC	3'-tRF	LysCTT_Chr_25_2597623-2597695_-_@40.74.35;LysCTT_Chr_25_2622397-2622469_+_@40.74.35;LysCTT_Chr_3_21347701-21347773_-_@40.74.35;LysCTT_Chr_25_2612845-2612917_+_@40.74.35;LysCTT_Chr_25_2617431-2617503_+_@40.74.35;LysCTT_Chr_7_40357611-40357683_-_@40.74.35;LysCTT_Chr_7_40345515-40345587_+_@40.74.35;LysCTT_Chr_23_31553102-31553174_-_@40.74.35;LysCTT_Chr_25_2607789-2607861_+_@40.74.35;LysCTT_Chr_25_26…	4	0	1	28	3	1	0	4	0	0	0	0	0	0	0	0	0	0	0	0	0	0	0	0	0	0	0	0	0	0	0	0	0	0	0	1	8	0	0	2	4	3	0	0	0	1
tRF-35-50SRRN2EK8E0KR	GAGAGGTCCCGGGTTCAAATCCCGGACGAGCCCCC	3'-tRF	ProCGG_Chr_3_1004082-1004153_-_@40.74.35;ProAGG_Chr_25_2621896-2621967_+_@40.74.35;ProTGG_Chr_25_2621041-2621112_+_@40.74.35;ProTGG_Chr_10_26466567-26466638_-_@40.74.35;ProTGG_Chr_25_2623641-2623712_+_@40.74.35;ProAGG_Chr_10_26484896-26484967_+_@40.74.35;ProAGG_Chr_25_2624494-2624565_+_@40.74.35;ProAGG_Chr_25_2605484-2605555_-_@40.74.35;ProAGG_Chr_10_26482156-26482227_+_@40.74.35;ProTGG_Chr_25_26…	0	0	0	1	0	0	2	3	0	0	0	0	0	0	0	0	0	0	0	0	0	0	0	0	0	0	0	0	0	0	0	0	0	0	0	0	0	0	0	0	0	0	0	0	0	0
tRF-35-8BRY93W086K2SV	TCAAAGGTTGTGGGTTCGAGTCCCACCAGAGTCGC	3'-tRF	ArgTCT_Chr_15_82767225-82767310_+_@40.74.35;ArgTCT_Chr_11_98945442-98945532_-_@40.74.35	1	0	1	8	6	1	3	3	0	0	0	0	0	0	0	1	1	0	1	0	0	0	0	0	0	0	0	0	0	0	0	0	0	0	0	0	0	0	0	0	2	1	0	0	0	1
tRF-35-8BRYM3W08SK2SV	TCAAAGGTTGCGGGTTCGAGTCCCGCCAGAGTCGC	3'-tRF	ArgTCT_Chr_23_31106890-31106977_-_@40.74.35	0	0	0	1	0	0	0	0	0	0	0	0	0	0	0	2	0	0	0	0	0	0	0	0	0	0	0	0	0	0	0	0	0	0	0	0	0	0	0	0	0	0	0	0	0	0
tRF-35-J25R93WB86Q3P9	CAGGAGATCCTGGGTTCGAATCCCAGCGGTGCCTC	3'-tRF	ThrAGT_Chr_18_43596311-43596384_+_@41.75.35;ThrAGT_Chr_19_27777989-27778062_-_@41.75.35;ThrAGT_Chr_19_27851226-27851299_-_@41.75.35;ThrAGT_Chr_19_27830446-27830519_+_@41.75.35	3	2	7	56	12	9	5	19	1	0	1	0	1	0	0	1	3	0	1	0	0	0	1	0	0	0	0	0	0	0	0	0	0	0	0	5	16	1	0	0	10	2	0	4	3	4
tRF-35-JB5Y13W087W4SV	CAGAAGATTGAGGGTTCGAGTCCCTTCGTGGTCGC	3'-tRF	ArgCCG_Chr_25_2589149-2589221_+_@40.74.35;ArgTCG_Chr_19_56411984-56412056_+_@40.74.35;ArgCCG_Chr_23_30073361-30073433_-_@40.74.35;ArgCCG_Chr_23_30112292-30112364_+_@40.74.35	2	0	2	9	4	4	5	5	0	0	0	0	0	0	0	0	0	0	0	0	0	0	0	0	0	0	0	0	0	0	1	0	0	0	1	2	1	0	0	0	2	0	0	0	2	2
tRF-35-JB5Y13WB87W47V	CAGAAGATTGAGGGTTCGAATCCCTTCGTGGTTGC	3'-tRF	ArgTCG_Chr_23_31681248-31681320_-_@40.74.35;ArgTCG_Chr_23_30228672-30228744_+_@40.74.35;ArgTCG_Chr_1_157988436-157988508_+_@40.74.35	0	1	1	3	1	1	1	0	0	1	2	0	0	0	0	0	2	0	0	0	0	1	0	0	0	0	0	0	0	0	0	0	3	0	0	3	1	1	0	0	0	0	0	0	1	0
tRF-35-JB5YJ3W08Y3HSV	CAGAAGATTGCAGGTTCGAGTCCTGCCGCGGTCGC	3'-tRF	ArgTCG_Chr_21_20804881-20804953_+_@40.74.35	0	0	0	11	2	0	0	0	0	0	0	0	0	0	1	1	2	0	2	0	0	0	0	0	0	0	0	0	0	0	0	0	0	0	0	3	1	0	0	0	1	1	0	0	0	0
tRF-35-JBRR93W0K67205	CAGAAGGTCCTGGGTTCGAGCCCCAGTGGAACCAC	3'-tRF	ValTAC_Chr_X_124770762-124770834_+_@40.74.35;ValTAC_Chr_15_82766873-82766945_-_@40.74.35	9	11	12	117	56	17	19	25	3	4	1	4	3	7	6	11	0	10	11	9	1	3	5	0	0	0	0	0	0	0	8	0	0	3	1	5	27	5	3	3	63	7	3	6	15	13
tRF-35-JBRYMW8B8HWKS5	CAGAAGGTTGCGTGTTCAAATCACGTCGGGGTCAC	3'-tRF	TrpCCA_Chr_25_36942390-36942461_-_@39.73.35;TrpCCA_Chr_23_31683731-31683802_+_@39.73.35;TrpCCA_Chr_19_27845886-27845957_-_@39.73.35;TrpCCA_Chr_19_27829637-27829708_+_@39.73.35;TrpCCA_Chr_23_31674969-31675040_+_@39.73.35	0	0	0	0	0	0	0	0	0	0	0	0	0	0	0	0	0	0	0	0	0	0	0	0	0	0	0	0	0	0	0	0	0	0	0	0	1	0	0	0	0	0	0	0	0	0
tRF-35-K2OKFDBX093OO9	CCAGAGAAGGAGAACAACTAACCTCCCTAAGACTC	3'-tRF	ThrTGT_Chr_MT_15658-15726_+_@36.70.35	0	0	0	2	0	0	0	1	0	0	0	0	0	0	0	0	0	1	0	0	0	0	0	0	0	0	0	0	0	0	0	0	0	4	0	0	0	0	0	0	0	0	0	0	0	0
tRF-35-KKM1M3WD8S746D	CCAGGCGGCCCGGGTTCGACTCCCGGTGTGGGAAC	3'-tRF	GluTTC_Chr_12_15097784-15097855_-_@39.73.35;GluTTC_Chr_21_3228261-3228332_-_@39.73.35	10	0	0	11	7	1	1	8	0	2	1	0	1	1	0	4	1	0	4	0	0	0	0	0	1	10	5	7	20	2	17	9	0	4	12	4	12	7	2	2	7	1	0	0	1	3
tRF-35-KKM1M3WD8SS46D	CCAGGCGGCCCGGGTTCGACTCCCGGTATGGGAAC	3'-tRF	GluTTC_Chr_2_1313370-1313441_-_@39.73.35;GluTTC_Chr_12_11276302-11276373_-_@39.73.35	5	0	1	15	1	1	0	8	0	0	1	0	2	1	0	1	1	4	6	0	1	1	3	1	18	8	22	5	39	4	24	8	9	7	21	3	15	13	10	0	15	2	1	0	5	3
tRF-35-KKRSL3WE3SNKP9	CCAGGGGTCGCGAGTTCGATCCTCGCTGGGGCCTC	3'-tRF	ThrTGT_Chr_16_26005834-26005906_+_@40.74.35	0	0	0	1	0	0	0	0	0	0	0	0	0	0	0	0	0	0	0	0	0	0	0	0	0	0	0	0	0	0	0	0	0	0	0	0	0	0	0	0	0	0	0	0	0	0
tRF-35-KPRS93W0K6MY6V	CCCAGGGTCGTGGGTTCGAGCCCCACGTTGGGCGC	3'-tRF	LysCTT_Chr_21_30269857-30269929_-_@40.74.35;LysCTT_Chr_10_70547066-70547138_-_@40.74.35	0	0	0	0	0	0	0	0	0	0	0	0	0	0	0	0	0	0	0	0	0	0	0	0	0	0	0	0	0	0	0	0	0	0	0	0	0	0	0	0	0	0	0	0	0	1
tRF-35-L2RRM38B8SOUPR	CGAGAGGTCCCGGGTTCAAATCCCGGACGAGCCCC	3'-tRF	ProTGG_Chr_25_2630255-2630326_+_@39.73.35;ProAGG_Chr_25_2621896-2621967_+_@39.73.35;ProAGG_Chr_10_26482156-26482227_+_@39.73.35;ProAGG_Chr_25_2624494-2624565_+_@39.73.35;ProAGG_Chr_23_31554422-31554493_-_@39.73.35;ProAGG_Chr_25_2631597-2631668_+_@39.73.35;ProTGG_Chr_10_26466567-26466638_-_@39.73.35;ProTGG_Chr_25_2598642-2598713_+_@39.73.35;ProAGG_Chr_25_2626811-2626882_+_@39.73.35;ProAGG_Chr_10_2…	3	0	0	1	0	1	0	3	0	0	0	0	1	0	0	1	1	0	0	0	3	0	0	0	0	0	0	0	0	0	0	0	0	0	0	0	0	0	0	0	1	0	0	0	0	0
tRF-35-LBRY73W0K5KKOV	CGAAAGGTTGGTGGTTCGAGCCCACCCAGGGACGC	3'-tRF	AsnGTT_Chr_3_20981895-20981968_+_@41.75.35;AsnGTT_Chr_3_21340083-21340156_+_@41.75.35;AsnGTT_Chr_3_21038302-21038375_+_@41.75.35;AsnGTT_Chr_19_39343153-39343226_-_@41.75.35;AsnGTT_Chr_3_21114744-21114817_-_@41.75.35;AsnGTT_Chr_3_20905102-20905175_+_@41.75.35;AsnGTT_Chr_12_30174217-30174290_+_@41.75.35;AsnGTT_Chr_3_20994920-20994993_+_@41.75.35;AsnGTT_Chr_3_20956909-20956982_+_@41.75.35;AsnGTT_Chr…	2	2	1	12	1	4	0	0	0	0	0	0	0	1	2	0	3	5	5	2	0	0	1	0	3	0	2	0	0	0	0	0	0	0	1	1	4	1	1	0	5	0	0	2	0	0
tRF-35-LP21W3WB8US565	CGCAGCAACCTCGGTTCGAATCCGAGTCACGGCAC	3'-tRF	HisGTG_Chr_3_21049256-21049327_-_@39.73.35;HisGTG_Chr_3_21218714-21218785_-_@39.73.35;HisGTG_Chr_10_65237111-65237182_+_@39.73.35;HisGTG_Chr_3_21198328-21198399_+_@39.73.35;HisGTG_Chr_3_21015831-21015902_-_@39.73.35;HisGTG_Chr_NW_020191468.1_8497-8568_+_@39.73.35;HisGTG_Chr_3_20898974-20899045_+_@39.73.35;HisGTG_Chr_3_21276035-21276106_-_@39.73.35;HisGTG_Chr_10_65235579-65235650_+_@39.73.35;HisGT…	1	0	0	7	0	0	0	1	0	0	0	0	0	0	0	0	0	4	0	0	0	0	0	0	0	0	0	0	0	0	0	0	0	0	1	1	0	0	0	0	1	1	0	0	0	0
tRF-35-N0RR1380877S6V	CTGAGGGTCCAGGGTTCAAGTCCCTGTTCGGGCGC	3'-tRF	LysTTT_Chr_15_82772306-82772378_+_@40.74.35;LysTTT_Chr_23_30029666-30029738_-_@40.74.35;LysTTT_Chr_23_31054701-31054773_+_@40.74.35;LysTTT_Chr_19_27761050-27761122_+_@40.74.35;LysTTT_Chr_23_30158659-30158731_+_@40.74.35;LysTTT_Chr_15_82774048-82774120_-_@40.74.35;LysTTT_Chr_16_2247970-2248042_+_@40.74.35;LysTTT_Chr_23_31557018-31557090_+_@40.74.35;LysTTT_Chr_16_2248304-2248376_-_@40.74.35	2	0	0	1	1	0	0	2	0	0	0	0	0	0	0	1	0	0	0	0	0	0	0	0	0	2	0	0	0	0	0	0	0	0	1	0	0	0	0	0	1	0	0	0	0	0
tRF-35-NBRSX3WE362865	CTGAAGGTCGTGAGTTCGATCCTCACACGGGGCAC	3'-tRF	MetCAT_Chr_14_16621733-16621805_+_@40.74.35	0	1	0	12	3	1	1	1	2	0	0	0	2	0	0	1	0	1	0	0	0	0	0	0	0	0	0	0	0	0	0	0	0	2	2	7	8	1	1	5	5	2	0	1	0	3
tRF-35-NK5Y93W086W8SV	CTGGGGATTGTGGGTTCGAGTCCCATCTGGGTCGC	3'-tRF	ArgCCG_Chr_19_48966332-48966404_+_@40.74.35	0	0	0	2	0	0	0	0	0	0	0	0	0	0	0	0	0	0	1	0	0	2	0	0	0	0	1	0	0	0	0	0	0	0	0	0	0	4	0	1	0	0	0	0	0	0
tRF-35-O0789NLJK1JKE1	GAAAGGTTGGTGGTTCGAGCCCACCCAGGGACGCC	3'-tRF	AsnGTT_Chr_12_30174217-30174290_+_@42.76.35;AsnGTT_Chr_3_21271703-21271776_-_@42.76.35;AsnGTT_Chr_7_43807816-43807889_+_@42.76.35;AsnGTT_Chr_3_21197565-21197638_-_@42.76.35;AsnGTT_Chr_3_20956909-20956982_+_@42.76.35;AsnGTT_Chr_3_21219475-21219548_+_@42.76.35;AsnGTT_Chr_3_20981895-20981968_+_@42.76.35;AsnGTT_Chr_3_21114744-21114817_-_@42.76.35;AsnGTT_Chr_3_20905102-20905175_+_@42.76.35;AsnGTT_Chr_…	0	0	0	1	2	0	0	3	0	0	0	0	0	0	0	1	0	1	0	0	0	2	0	0	0	0	0	0	0	0	0	0	0	0	1	0	0	0	0	4	1	0	0	0	0	2
tRF-35-PORSM3WEKSU8P5	GCCAAGGTCGCGGGTTCGATCCCCGTACGGGCCAC	3'-tRF	IleAAT_Chr_23_31291364-31291437_+_@41.75.35;IleAAT_Chr_23_31055460-31055533_-_@41.75.35;IleAAT_Chr_23_31269709-31269782_-_@41.75.35;IleAAT_Chr_23_31039841-31039914_-_@41.75.35;IleAAT_Chr_23_31254033-31254106_+_@41.75.35;IleAAT_Chr_23_31277791-31277864_+_@41.75.35;IleAAT_Chr_23_31041584-31041657_-_@41.75.35;IleAAT_Chr_21_67103861-67103934_+_@41.75.35;IleAAT_Chr_23_31555582-31555655_-_@41.75.35;Ile…	1	0	0	3	0	0	3	0	0	0	0	0	0	0	0	1	0	0	0	0	0	0	0	0	0	0	0	0	0	0	0	0	0	0	0	0	0	0	0	0	1	0	0	0	0	0
tRF-35-V81H93WB86N7O5	TATGGAGGCGTGGGTTCGAATCCCACTTCTGACAC	3'-tRF	LeuCAA_Chr_23_30067060-30067165_+_@51.85.35	0	0	0	0	0	0	0	0	0	0	0	0	0	0	0	0	0	0	0	0	0	0	0	0	0	0	0	0	0	0	0	0	0	0	0	0	0	1	0	0	0	0	0	0	0	0
tRF-35-VU6RM38EKSPM85	TATGAGGCCCCGGGTTCAATCCCCGGCATCTCCAC	3'-tRF	AlaTGC_Chr_17_50873932-50874003_-_@39.73.35;AlaTGC_Chr_3_107039873-107039944_-_@39.73.35	0	0	0	2	1	4	0	4	0	0	0	0	0	0	0	0	0	0	0	0	0	0	0	0	0	0	0	0	0	0	0	0	0	2	0	0	0	0	0	0	0	0	0	0	0	0
tRF-35-VU6RM3WEKSPM85	TATGAGGCCCCGGGTTCGATCCCCGGCATCTCCAC	3'-tRF	AlaCGC_Chr_23_30164841-30164912_+_@39.73.35;AlaTGC_Chr_7_40344975-40345046_+_@39.73.35;AlaCGC_Chr_23_31556129-31556200_-_@39.73.35;AlaCGC_Chr_6_37118306-37118377_-_@39.73.35;AlaTGC_Chr_17_50880741-50880812_+_@39.73.35;AlaTGC_Chr_23_30125517-30125588_-_@39.73.35	1	2	1	6	2	0	1	3	0	0	0	0	0	0	0	0	0	0	0	0	0	0	0	0	0	0	0	0	0	0	0	0	0	2	0	1	3	1	0	0	0	0	0	1	0	1
tRF-35-WYL1M3WE8S68L5	TCTTGCGACCCGGGTTCGATTCCCGGGCGGCGCAC	3'-tRF	GlyCCC_Chr_25_546202-546272_-_@38.72.35;GlyCCC_Chr_11_68555263-68555333_-_@38.72.35	0	0	0	11	3	0	2	1	0	0	0	0	0	0	0	0	0	0	0	0	0	0	2	2	0	0	0	0	0	0	0	0	0	0	0	0	0	0	0	0	0	0	0	0	0	0
tRF-35-XKS6RN23KYY8Q1	TGAGGGTCCAGGGTTCAAGTCCCTGTTCGGGCGCC	3'-tRF	LysTTT_Chr_15_82772306-82772378_+_@41.75.35;LysTTT_Chr_15_82774048-82774120_-_@41.75.35;LysTTT_Chr_19_27761050-27761122_+_@41.75.35;LysTTT_Chr_23_31054701-31054773_+_@41.75.35;LysTTT_Chr_23_31557018-31557090_+_@41.75.35;LysTTT_Chr_23_30029666-30029738_-_@41.75.35;LysTTT_Chr_16_2248304-2248376_-_@41.75.35;LysTTT_Chr_16_2247970-2248042_+_@41.75.35;LysTTT_Chr_23_30158659-30158731_+_@41.75.35	3	1	0	20	11	3	0	10	0	0	0	0	1	0	0	6	0	0	0	1	0	0	0	0	0	0	0	0	0	0	0	0	0	0	1	0	2	0	0	0	1	0	0	2	0	0
tRF-35-Y25YFJJQE73Y7D	TTAGAGATTGAGAGCCATATACTCTCCTTGGTGAC	3'-tRF	LysTTT_Chr_MT_8061-8127_+_@34.68.35	4	13	12	12	11	3	10	16	3	0	0	2	0	1	1	0	1	0	0	0	0	0	2	3	0	0	0	0	0	0	0	0	0	0	1	0	2	0	2	4	1	0	0	0	0	0
tRF-36-0KFMNKYOHRF867D	ACAGGAGATCCTGGGTTCAAATCCCAGCGGGGCCTC	3'-tRF	ThrAGT_Chr_23_31257404-31257477_+_@40.75.36;ThrAGT_Chr_23_31303618-31303691_-_@40.75.36	0	0	0	0	0	0	0	0	0	0	0	0	0	0	0	0	0	0	0	0	0	0	0	0	0	0	0	0	0	0	0	0	0	0	0	0	0	0	0	0	0	0	0	1	0	0
tRF-36-0KFMNKYUHR1867D	ACAGGAGATCCTGGGTTCGAATCCCAGTGGGGCCTC	3'-tRF	ThrTGT_Chr_1_158057151-158057224_+_@40.75.36;ThrTGT_Chr_23_30297298-30297371_+_@40.75.36	0	0	0	2	0	0	0	0	0	0	0	0	0	0	0	0	0	0	0	0	0	0	0	0	0	0	0	0	0	0	0	0	0	0	0	0	0	0	0	0	0	0	0	0	0	0
tRF-36-0KFMNKYUHRF8X7D	ACAGGAGATCCTGGGTTCGAATCCCAGCGGTGCCTC	3'-tRF	ThrAGT_Chr_19_27851226-27851299_-_@40.75.36;ThrAGT_Chr_19_27777989-27778062_-_@40.75.36;ThrAGT_Chr_19_27830446-27830519_+_@40.75.36;ThrAGT_Chr_18_43596311-43596384_+_@40.75.36	6	3	17	84	26	10	15	13	3	1	4	1	6	7	2	2	2	0	2	3	0	3	0	0	0	0	0	0	0	0	1	0	0	0	2	8	33	0	3	1	4	6	0	5	0	7
tRF-36-0PF05B2IB7KXFID	ACCAGAGAAGGAGAACAACTAACCTCCCTAAGACTC	3'-tRF	ThrTGT_Chr_MT_15658-15726_+_@35.70.36	2	1	3	3	2	4	2	13	1	2	0	0	0	0	0	0	2	3	1	0	6	1	0	2	0	0	0	0	0	0	0	0	4	0	0	0	0	0	0	0	0	0	0	1	3	4
tRF-36-3B1NR8YUP6KP6HD	CCGAAAGGTTGGTGGTTCGAGCCCACCCAGGGACGC	3'-tRF	AsnGTT_Chr_3_21197565-21197638_-_@40.75.36;AsnGTT_Chr_3_20956909-20956982_+_@40.75.36;AsnGTT_Chr_3_21219475-21219548_+_@40.75.36;AsnGTT_Chr_7_43807816-43807889_+_@40.75.36;AsnGTT_Chr_12_30174217-30174290_+_@40.75.36;AsnGTT_Chr_3_20981895-20981968_+_@40.75.36;AsnGTT_Chr_3_21114744-21114817_-_@40.75.36;AsnGTT_Chr_3_20905102-20905175_+_@40.75.36;AsnGTT_Chr_3_21271703-21271776_-_@40.75.36;AsnGTT_Chr_…	0	1	0	19	2	3	1	0	1	0	0	0	0	0	0	0	2	0	0	0	4	0	0	0	0	0	0	0	1	0	9	0	0	0	0	0	5	1	1	0	4	0	0	2	0	0
tRF-36-3FPD48YUHS16MFD	CCGCAGCAACCTCGGTTCGAATCCGAGTCACGGCAC	3'-tRF	HisGTG_Chr_3_21348793-21348864_-_@38.73.36;HisGTG_Chr_3_21015831-21015902_-_@38.73.36;HisGTG_Chr_NW_020191468.1_8497-8568_+_@38.73.36;HisGTG_Chr_3_21148775-21148846_+_@38.73.36;HisGTG_Chr_10_65235579-65235650_+_@38.73.36;HisGTG_Chr_8_29729058-29729129_+_@38.73.36;HisGTG_Chr_3_21218714-21218785_-_@38.73.36;HisGTG_Chr_3_20873154-20873225_+_@38.73.36;HisGTG_Chr_10_65237111-65237182_+_@38.73.36;HisGT…	0	0	0	4	0	0	0	0	0	0	0	0	0	0	0	0	0	0	0	0	0	0	0	0	0	0	0	0	0	0	0	0	0	0	0	1	3	0	0	0	0	0	0	0	0	0
tRF-36-7PFN50KLU98ZRUD	GTTAGAGATTGAGAGCCATATACTCTCCTTGGTGAC	3'-tRF	LysTTT_Chr_MT_8061-8127_+_@33.68.36	0	0	0	0	0	0	0	0	0	0	0	0	0	0	0	0	0	0	0	0	0	0	0	1	0	0	0	0	0	0	0	0	0	0	0	0	0	0	0	0	0	0	0	0	0	0
tRF-36-801M38YOHSRVK7D	TCAAGAGGTCCCTGGTTCAAATCCGGGTGCCCCCTC	3'-tRF	CysGCA_Chr_3_22722293-22722364_-_@38.73.36;CysGCA_Chr_4_112413369-112413440_-_@38.73.36;CysGCA_Chr_19_39453812-39453883_-_@38.73.36	0	0	0	0	0	0	0	0	0	0	0	0	0	0	0	0	0	0	0	0	0	0	0	0	0	0	0	0	0	0	0	0	0	0	0	0	1	0	0	0	0	0	0	0	0	0
tRF-36-801MK8YOHSRVK7D	TCAAGAGGTCCCCGGTTCAAATCCGGGTGCCCCCTC	3'-tRF	CysGCA_Chr_4_112550397-112550468_-_@38.73.36;CysGCA_Chr_12_30287485-30287556_+_@38.73.36;CysGCA_Chr_19_39431222-39431293_-_@38.73.36;CysGCA_Chr_19_39451752-39451823_+_@38.73.36;CysGCA_Chr_4_112555282-112555353_-_@38.73.36;CysGCA_Chr_4_112419516-112419587_-_@38.73.36;CysGCA_Chr_19_39659890-39659961_-_@38.73.36;CysGCA_Chr_19_39448382-39448453_-_@38.73.36;CysGCA_Chr_19_39659156-39659227_-_@38.73.36;…	0	0	1	0	0	2	0	0	0	0	0	0	0	0	0	0	0	0	0	0	0	0	0	2	0	0	0	0	0	0	0	0	0	0	0	0	3	0	0	0	0	0	0	0	0	2
tRF-36-821NQ4YOH5S8R6D	TCAGAAGGTTGCGTGTTCAAATCACGTCGGGGTCAC	3'-tRF	TrpCCA_Chr_25_36942390-36942461_-_@38.73.36;TrpCCA_Chr_23_31674969-31675040_+_@38.73.36;TrpCCA_Chr_19_27845886-27845957_-_@38.73.36;TrpCCA_Chr_23_31683731-31683802_+_@38.73.36;TrpCCA_Chr_19_27829637-27829708_+_@38.73.36	5	0	1	11	23	4	0	12	4	0	0	0	0	2	0	1	0	0	1	0	0	0	0	0	0	0	0	0	0	0	1	0	0	0	2	1	2	0	0	0	7	0	1	1	0	2
tRF-36-82FN5KYUHRYWRYD	TCAGAAGATTGAGGGTTCGAATCCCTTCGTGGTTGC	3'-tRF	ArgTCG_Chr_23_30228672-30228744_+_@39.74.36;ArgTCG_Chr_1_157988436-157988508_+_@39.74.36;ArgTCG_Chr_23_31681248-31681320_-_@39.74.36	2	1	4	22	3	2	2	4	0	1	0	0	0	3	0	1	1	0	4	0	6	0	0	1	0	0	0	0	0	0	0	0	1	0	1	2	4	0	0	3	1	1	0	0	2	1
tRF-36-82FN5KYUSRYWRSD	TCAGAAGATTGAGGGTTCGAGTCCCTTCGTGGTCGC	3'-tRF	ArgCCG_Chr_23_30112292-30112364_+_@39.74.36;ArgCCG_Chr_23_30073361-30073433_-_@39.74.36;ArgCCG_Chr_25_2589149-2589221_+_@39.74.36;ArgTCG_Chr_19_56411984-56412056_+_@39.74.36	12	3	9	129	27	14	15	37	9	2	1	1	2	1	1	7	0	0	6	0	1	13	2	0	1	0	0	0	0	0	0	0	0	3	7	2	7	2	1	3	10	3	1	6	12	18
tRF-36-82FNPKYUS7PVRSD	TCAGAAGATTGCAGGTTCGAGTCCTGCCGCGGTCGC	3'-tRF	ArgTCG_Chr_21_20804881-20804953_+_@39.74.36	5	3	0	86	15	10	4	14	4	1	0	0	0	3	2	2	1	1	4	0	1	3	0	0	0	0	1	0	3	0	0	0	0	2	1	9	15	0	4	0	19	3	2	3	0	5
tRF-36-86RM7KYUPRENRHD	TCCCAGGGTCGTGGGTTCGAGCCCCACGTTGGGCGC	3'-tRF	LysCTT_Chr_10_70547066-70547138_-_@39.74.36;LysCTT_Chr_21_30269857-30269929_-_@39.74.36	0	0	0	0	0	0	0	0	0	1	0	0	0	0	0	3	0	0	0	0	0	0	0	0	0	0	0	0	0	0	0	0	0	0	0	0	0	0	0	0	0	0	0	0	0	0
tRF-36-H6QE30YOH9R8O7D	ATCCAGCGATCCGAGTTCAAATCTCGGTGGGACCTC	3'-tRF	GlnTTG_Chr_19_37377611-37377682_-_@38.73.36;GlnCTG_Chr_3_21037039-21037110_-_@38.73.36;GlnTTG_Chr_23_31009092-31009163_+_@38.73.36;GlnCTG_Chr_3_20993663-20993734_-_@38.73.36;GlnTTG_Chr_23_31688754-31688825_+_@38.73.36;GlnCTG_Chr_23_31013002-31013073_+_@38.73.36;GlnCTG_Chr_3_21312527-21312598_-_@38.73.36;GlnCTG_Chr_3_20980650-20980721_-_@38.73.36;GlnTTG_Chr_23_31689317-31689388_+_@38.73.36	0	0	0	0	0	0	1	0	0	0	0	0	0	0	0	0	0	0	0	0	0	0	0	0	0	0	0	0	0	0	0	0	0	0	0	0	0	0	0	0	0	0	0	0	0	0
tRF-36-J25R93WB86Q3P9D	CAGGAGATCCTGGGTTCGAATCCCAGCGGTGCCTCC	3'-tRF	ThrAGT_Chr_19_27830446-27830519_+_@41.76.36;ThrAGT_Chr_19_27777989-27778062_-_@41.76.36;ThrAGT_Chr_18_43596311-43596384_+_@41.76.36;ThrAGT_Chr_19_27851226-27851299_-_@41.76.36	0	0	5	2	0	1	0	3	1	0	0	0	0	0	0	0	0	0	2	0	1	0	1	0	0	0	0	0	0	0	0	0	0	0	1	0	1	1	0	0	0	0	0	0	2	0
tRF-36-KPQJ3KYU4RRQRBD	CCCAGGCGGCCCGGGTTCGACTCCCGGTATGGGAAC	3'-tRF	GluTTC_Chr_12_11276302-11276373_-_@38.73.36;GluTTC_Chr_2_1313370-1313441_-_@38.73.36	0	0	0	0	0	0	0	0	1	0	0	0	0	0	0	4	0	0	0	0	0	0	0	0	0	0	0	0	0	0	0	0	0	0	0	0	0	1	0	0	1	0	0	0	0	0
tRF-36-KPQJ3KYU4RRWRBD	CCCAGGCGGCCCGGGTTCGACTCCCGGTGTGGGAAC	3'-tRF	GluTTC_Chr_21_3228261-3228332_-_@38.73.36;GluTTC_Chr_12_15097784-15097855_-_@38.73.36	0	0	0	4	0	2	0	1	0	0	0	0	0	0	0	2	0	0	0	0	0	0	0	0	0	0	0	0	0	0	0	0	0	0	1	0	0	2	0	0	0	0	0	0	0	0
tRF-36-L2RRM38B8SOUPRD	CGAGAGGTCCCGGGTTCAAATCCCGGACGAGCCCCC	3'-tRF	ProAGG_Chr_25_2624494-2624565_+_@39.74.36;ProCGG_Chr_3_1004082-1004153_-_@39.74.36;ProAGG_Chr_25_2621896-2621967_+_@39.74.36;ProTGG_Chr_NW_020190356.1_18510-18581_+_@39.74.36;ProTGG_Chr_25_2621041-2621112_+_@39.74.36;ProAGG_Chr_25_2626811-2626882_+_@39.74.36;ProAGG_Chr_15_55651097-55651168_+_@39.74.36;ProTGG_Chr_25_2598642-2598713_+_@39.74.36;ProTGG_Chr_25_2625955-2626026_+_@39.74.36;ProAGG_Chr_1…	0	0	1	2	1	0	0	3	0	0	0	0	1	0	0	0	0	0	0	0	1	0	1	0	0	0	0	0	0	0	0	0	0	0	0	0	1	0	0	0	0	0	0	0	1	0
tRF-36-L61MQKYU8RSH66D	CGCCAAGGTCGCGGGTTCGATCCCCGTACGGGCCAC	3'-tRF	IleAAT_Chr_23_31055460-31055533_-_@40.75.36;IleAAT_Chr_23_31340083-31340156_+_@40.75.36;IleAAT_Chr_23_31254033-31254106_+_@40.75.36;IleAAT_Chr_23_31039841-31039914_-_@40.75.36;IleAAT_Chr_23_31555582-31555655_-_@40.75.36;IleAAT_Chr_23_31291364-31291437_+_@40.75.36;IleAAT_Chr_19_27852162-27852235_-_@40.75.36;IleAAT_Chr_23_31041584-31041657_-_@40.75.36;IleAAT_Chr_21_67103861-67103934_+_@40.75.36;Ile…	0	0	0	6	0	0	0	0	0	0	0	0	0	0	0	0	0	0	0	0	0	0	0	0	0	0	0	0	0	0	0	0	0	0	0	0	0	0	0	0	0	0	0	0	0	0
tRF-36-LBRY73W0K5KKOVD	CGAAAGGTTGGTGGTTCGAGCCCACCCAGGGACGCC	3'-tRF	AsnGTT_Chr_3_20956909-20956982_+_@41.76.36;AsnGTT_Chr_3_21114744-21114817_-_@41.76.36;AsnGTT_Chr_3_21038302-21038375_+_@41.76.36;AsnGTT_Chr_19_39343153-39343226_-_@41.76.36;AsnGTT_Chr_3_21219475-21219548_+_@41.76.36;AsnGTT_Chr_3_21340083-21340156_+_@41.76.36;AsnGTT_Chr_3_20872402-20872475_-_@41.76.36;AsnGTT_Chr_12_30174217-30174290_+_@41.76.36;AsnGTT_Chr_3_20981895-20981968_+_@41.76.36;AsnGTT_Chr…	13	4	2	32	8	10	3	18	4	0	0	0	2	0	1	4	2	4	6	8	6	4	4	0	0	0	0	0	0	0	0	0	0	0	2	4	17	0	1	6	2	4	1	3	3	5
tRF-36-N0RR1380877S6VD	CTGAGGGTCCAGGGTTCAAGTCCCTGTTCGGGCGCC	3'-tRF	LysTTT_Chr_23_30029666-30029738_-_@40.75.36;LysTTT_Chr_15_82772306-82772378_+_@40.75.36;LysTTT_Chr_23_31557018-31557090_+_@40.75.36;LysTTT_Chr_23_30158659-30158731_+_@40.75.36;LysTTT_Chr_16_2247970-2248042_+_@40.75.36;LysTTT_Chr_15_82774048-82774120_-_@40.75.36;LysTTT_Chr_23_31054701-31054773_+_@40.75.36;LysTTT_Chr_19_27761050-27761122_+_@40.75.36;LysTTT_Chr_16_2248304-2248376_-_@40.75.36	1	3	0	0	0	3	0	9	0	0	0	0	0	0	0	1	0	0	0	0	0	0	0	0	0	0	0	0	0	0	0	0	0	2	0	0	4	0	0	0	0	0	0	1	0	0
tRF-36-P21MNKYUPR18B6D	GCAGAAGGTCCTGGGTTCGAGCCCCAGTGGAACCAC	3'-tRF	ValTAC_Chr_15_82766873-82766945_-_@39.74.36;ValTAC_Chr_X_124770762-124770834_+_@39.74.36	46	34	48	206	69	50	58	92	16	11	1	11	11	21	9	14	5	2	23	17	11	18	3	2	0	0	2	0	0	0	3	0	4	7	8	29	41	4	16	0	46	19	11	20	37	33
tRF-36-Q86N7KYUSRHYRSD	GCTGGGGATTGTGGGTTCGAGTCCCATCTGGGTCGC	3'-tRF	ArgCCG_Chr_19_48966332-48966404_+_@39.74.36	1	0	0	3	2	0	0	3	0	0	0	0	0	0	0	0	0	0	0	2	1	0	0	0	0	0	0	0	0	0	3	1	0	0	0	0	0	2	0	0	0	0	0	0	0	0
tRF-36-S4113KYO8R6Q46D	GTATGAGGCCCCGGGTTCAATCCCCGGCATCTCCAC	3'-tRF	AlaTGC_Chr_3_107039873-107039944_-_@38.73.36;AlaTGC_Chr_17_50873932-50874003_-_@38.73.36	7	1	4	20	7	1	1	2	0	0	0	0	0	0	0	0	0	0	0	0	0	0	0	0	1	0	0	0	0	0	5	0	0	1	0	0	0	0	0	0	1	0	1	1	0	4
tRF-36-S4113KYU8R6Q46D	GTATGAGGCCCCGGGTTCGATCCCCGGCATCTCCAC	3'-tRF	AlaTGC_Chr_17_50880741-50880812_+_@38.73.36;AlaCGC_Chr_6_37118306-37118377_-_@38.73.36;AlaCGC_Chr_23_31556129-31556200_-_@38.73.36;AlaTGC_Chr_23_30125517-30125588_-_@38.73.36;AlaCGC_Chr_23_30164841-30164912_+_@38.73.36;AlaTGC_Chr_7_40344975-40345046_+_@38.73.36	3	1	5	63	22	4	1	16	2	1	0	0	0	1	0	2	1	2	0	2	0	6	1	0	0	1	0	0	0	0	3	0	0	2	3	0	9	0	0	1	2	1	2	3	1	1
tRF-36-S41M3KYU8R6Q46D	GTATGAGGTCCCGGGTTCGATCCCCGGCATCTCCAC	3'-tRF	AlaTGC_Chr_23_30183915-30183986_+_@38.73.36	0	0	0	0	0	0	0	1	0	0	0	0	0	0	0	0	0	0	0	0	0	0	0	0	0	0	0	0	0	0	0	0	0	0	0	0	0	0	0	0	0	0	0	0	0	1
tRF-36-S45J7KYUHRE9XFD	GTATGGAGGCGTGGGTTCGAATCCCACTTCTGACAC	3'-tRF	LeuCAA_Chr_23_30067060-30067165_+_@50.85.36	0	0	0	2	0	0	0	0	0	0	0	0	0	0	0	0	0	0	0	0	0	0	0	0	0	0	0	0	0	0	0	0	0	0	0	0	0	0	0	0	0	0	0	0	0	0
tRF-36-W6RM7KYUPRENRHD	TCTCAGGGTCGTGGGTTCGAGCCCCACGTTGGGCGC	3'-tRF	LysCTT_Chr_3_21347701-21347773_-_@39.74.36;LysCTT_Chr_25_2597623-2597695_-_@39.74.36;LysCTT_Chr_25_2602175-2602247_-_@39.74.36;LysCTT_Chr_25_2638931-2639003_+_@39.74.36;LysCTT_Chr_25_2633972-2634044_+_@39.74.36;LysCTT_Chr_7_40345515-40345587_+_@39.74.36;LysCTT_Chr_25_2622397-2622469_+_@39.74.36;LysCTT_Chr_7_40357611-40357683_-_@39.74.36;LysCTT_Chr_25_2612845-2612917_+_@39.74.36;LysCTT_Chr_25_2627…	0	0	1	16	1	7	2	11	0	0	0	0	0	0	0	4	2	0	1	0	0	1	0	0	0	0	0	0	0	0	0	0	0	2	1	0	4	1	0	0	4	0	0	0	1	1
tRF-36-WU1M70YU890HRFD	TCTGAAGGTCGTGAGTTCGATCCTCACACGGGGCAC	3'-tRF	MetCAT_Chr_14_16621733-16621805_+_@39.74.36	0	4	1	70	23	2	1	16	8	0	1	0	3	3	3	2	3	9	4	1	0	5	1	1	0	0	0	2	0	0	0	0	0	5	3	12	18	1	1	11	31	7	1	4	5	8
tRF-36-WU1MN0YU09F21FD	TCTGAAGGTCCTGAGTTCGAACCTCAGAGAAGGCAC	3'-tRF	MetCAT_Chr_23_30288218-30288290_-_@39.74.36	0	0	0	1	0	0	0	0	0	0	0	0	0	0	0	0	0	0	0	0	0	0	0	0	0	0	0	0	0	0	0	0	0	0	0	0	0	0	0	0	0	0	0	0	0	0
tRF-36-WU1MN0YUP9F2RFD	TCTGAAGGTCCTGAGTTCGAGCCTCAGAGAGGGCAC	3'-tRF	MetCAT_Chr_23_31426023-31426095_+_@39.74.36;MetCAT_Chr_18_39648078-39648150_-_@39.74.36;MetCAT_Chr_23_31430739-31430811_+_@39.74.36;MetCAT_Chr_23_31434704-31434776_-_@39.74.36	0	0	0	0	0	0	0	0	0	0	0	0	0	0	0	0	0	0	0	0	0	0	0	0	0	0	0	0	0	0	0	0	0	0	0	0	0	0	0	0	2	0	0	0	2	0
tRF-36-WURMJKYOSR991HD	TCTGAGGGTCCAGGGTTCAAGTCCCTGTTCAGGCGC	3'-tRF	LysTTT_Chr_23_31093113-31093185_-_@39.74.36;LysTTT_Chr_23_31089834-31089906_+_@39.74.36;LysTTT_Chr_23_30111079-30111151_-_@39.74.36;LysTTT_Chr_23_30202993-30203065_-_@39.74.36;LysTTT_Chr_1_157962896-157962968_-_@39.74.36	0	0	0	0	0	0	0	0	0	0	0	0	0	0	0	0	0	0	1	0	0	0	0	0	0	0	0	0	0	0	0	0	0	0	0	0	0	0	0	0	0	0	0	0	0	0
tRF-36-WURMJKYOSR99RHD	TCTGAGGGTCCAGGGTTCAAGTCCCTGTTCGGGCGC	3'-tRF	LysTTT_Chr_23_31054701-31054773_+_@39.74.36;LysTTT_Chr_15_82774048-82774120_-_@39.74.36;LysTTT_Chr_15_82772306-82772378_+_@39.74.36;LysTTT_Chr_16_2247970-2248042_+_@39.74.36;LysTTT_Chr_19_27761050-27761122_+_@39.74.36;LysTTT_Chr_23_31557018-31557090_+_@39.74.36;LysTTT_Chr_23_30158659-30158731_+_@39.74.36;LysTTT_Chr_16_2248304-2248376_-_@39.74.36;LysTTT_Chr_23_30029666-30029738_-_@39.74.36	12	3	6	95	26	20	1	39	5	2	0	0	2	1	1	4	2	0	3	3	0	1	0	0	3	3	2	0	3	0	17	0	0	4	1	4	16	8	0	1	6	6	1	2	4	9
tRF-36-YO1N7KYUSR0P1SD	TTCAAAGGTTGTGGGTTCGAGTCCCACCAGAGTCGC	3'-tRF	ArgTCT_Chr_15_82767225-82767310_+_@39.74.36;ArgTCT_Chr_11_98945442-98945532_-_@39.74.36	0	0	1	5	2	0	0	1	0	1	0	0	1	0	0	3	2	0	4	1	0	7	0	0	0	0	0	0	0	0	1	0	0	0	0	0	6	0	0	0	2	0	0	1	1	0
tRF-36-YZQD3KYUYRRHQFD	TTCTTGCGACCCGGGTTCGATTCCCGGGCGGCGCAC	3'-tRF	GlyCCC_Chr_25_546202-546272_-_@37.72.36;GlyCCC_Chr_11_68555263-68555333_-_@37.72.36	0	0	0	0	1	0	0	1	0	0	0	0	0	0	0	0	0	0	0	0	0	0	0	0	0	0	0	0	0	0	0	0	0	0	0	0	0	0	0	0	0	0	0	0	0	0
tRF-37-0668K87SERM4921	ACCCAGGCGGCCCGGGTTCGACTCCCGGTGTGGGAAC	3'-tRF	GluTTC_Chr_12_15097784-15097855_-_@37.73.37;GluTTC_Chr_21_3228261-3228332_-_@37.73.37	13	4	0	38	19	13	4	16	2	0	0	0	0	1	0	0	1	0	0	0	0	0	0	0	0	0	0	0	0	0	0	0	0	13	0	1	2	9	1	0	3	1	0	0	0	5
tRF-37-0668K87SERML921	ACCCAGGCGGCCCGGGTTCGACTCCCGGTATGGGAAC	3'-tRF	GluTTC_Chr_2_1313370-1313441_-_@37.73.37;GluTTC_Chr_12_11276302-11276373_-_@37.73.37	10	0	1	15	21	2	0	31	1	1	1	0	0	0	0	3	2	2	0	0	2	0	2	2	0	0	0	0	0	0	0	0	6	13	2	1	1	9	2	0	4	1	0	0	1	11
tRF-37-0KFMNKYUHRF8X7J	ACAGGAGATCCTGGGTTCGAATCCCAGCGGTGCCTCC	3'-tRF	ThrAGT_Chr_19_27777989-27778062_-_@40.76.37;ThrAGT_Chr_19_27851226-27851299_-_@40.76.37;ThrAGT_Chr_18_43596311-43596384_+_@40.76.37;ThrAGT_Chr_19_27830446-27830519_+_@40.76.37	0	1	1	3	0	4	1	9	1	0	0	0	0	0	0	2	1	1	0	0	3	0	0	0	0	0	0	0	0	0	0	0	0	0	0	0	1	0	0	0	1	0	0	0	0	2
tRF-37-0UD3947SFR06RDM	ACCGAAAGGTTGGTGGTTCGAGCCCACCCAGGGACGC	3'-tRF	AsnGTT_Chr_3_20981895-20981968_+_@39.75.37;AsnGTT_Chr_3_21340083-21340156_+_@39.75.37;AsnGTT_Chr_3_21038302-21038375_+_@39.75.37;AsnGTT_Chr_19_39343153-39343226_-_@39.75.37;AsnGTT_Chr_3_21114744-21114817_-_@39.75.37;AsnGTT_Chr_3_20905102-20905175_+_@39.75.37;AsnGTT_Chr_12_30174217-30174290_+_@39.75.37;AsnGTT_Chr_3_20994920-20994993_+_@39.75.37;AsnGTT_Chr_3_20956909-20956982_+_@39.75.37;AsnGTT_Chr…	0	0	0	1	0	0	0	0	0	0	0	0	0	0	0	0	0	0	0	0	0	0	0	0	0	0	0	0	0	0	0	0	0	0	0	0	0	1	0	0	0	0	0	0	0	0
tRF-37-1X5EX2PQHI47941	AGTTAGAGATTGAGAGCCATATACTCTCCTTGGTGAC	3'-tRF	LysTTT_Chr_MT_8061-8127_+_@32.68.37	0	1	0	3	0	0	0	0	0	0	0	0	0	0	0	0	0	0	0	0	0	0	0	0	0	0	0	0	0	0	0	0	0	0	0	0	0	3	0	0	0	0	0	0	0	0
tRF-37-3B1NR8YUP6KP6HJ	CCGAAAGGTTGGTGGTTCGAGCCCACCCAGGGACGCC	3'-tRF	AsnGTT_Chr_3_20994920-20994993_+_@40.76.37;AsnGTT_Chr_3_20956909-20956982_+_@40.76.37;AsnGTT_Chr_12_30174217-30174290_+_@40.76.37;AsnGTT_Chr_3_20872402-20872475_-_@40.76.37;AsnGTT_Chr_3_20905102-20905175_+_@40.76.37;AsnGTT_Chr_3_21038302-21038375_+_@40.76.37;AsnGTT_Chr_3_21271703-21271776_-_@40.76.37;AsnGTT_Chr_3_21316056-21316129_+_@40.76.37;AsnGTT_Chr_3_21340083-21340156_+_@40.76.37;AsnGTT_Chr_…	25	7	11	58	19	15	4	21	4	2	0	1	1	1	4	8	5	0	8	4	4	3	8	3	0	0	0	0	0	0	0	0	8	7	6	0	5	1	1	2	13	2	4	1	1	5
tRF-37-3BDNR8YUP6KP6HJ	CCGAAAAGTTGGTGGTTCGAGCCCACCCAGGGACGCC	3'-tRF	AsnGTT_Chr_3_20898247-20898320_-_@40.76.37	0	0	0	0	0	0	0	0	0	0	0	0	0	0	0	0	0	0	0	0	0	0	0	0	0	0	0	0	0	0	0	0	0	0	0	0	0	1	0	0	0	0	0	0	0	0
tRF-37-9Q53K87SHRMFWR1	TGTATGAGGTCCCGGGTTCGATCCCCGGCATCTCCAC	3'-tRF	AlaTGC_Chr_23_30183915-30183986_+_@37.73.37	0	0	0	0	0	0	0	1	0	0	0	0	0	0	0	0	0	0	0	0	0	0	0	0	0	0	0	0	0	0	0	0	0	0	0	0	0	0	0	0	0	0	0	0	0	0
tRF-37-9Q5JK876HRMFWR1	TGTATGAGGCCCCGGGTTCAATCCCCGGCATCTCCAC	3'-tRF	AlaTGC_Chr_3_107039873-107039944_-_@37.73.37;AlaTGC_Chr_17_50873932-50874003_-_@37.73.37	2	0	0	1	3	3	0	2	0	0	0	0	0	0	0	0	0	0	0	0	0	0	0	0	0	0	0	0	0	0	0	0	3	0	0	0	0	0	0	0	0	2	0	0	1	0
tRF-37-9Q5JK87SHRMFWR1	TGTATGAGGCCCCGGGTTCGATCCCCGGCATCTCCAC	3'-tRF	AlaTGC_Chr_23_30125517-30125588_-_@37.73.37;AlaCGC_Chr_23_30164841-30164912_+_@37.73.37;AlaCGC_Chr_23_31556129-31556200_-_@37.73.37;AlaTGC_Chr_7_40344975-40345046_+_@37.73.37;AlaTGC_Chr_17_50880741-50880812_+_@37.73.37;AlaCGC_Chr_6_37118306-37118377_-_@37.73.37	3	0	1	34	10	5	1	7	0	0	0	0	0	0	0	0	0	0	0	0	0	0	0	0	0	0	0	0	0	0	1	0	0	0	0	0	1	0	0	0	0	0	1	2	3	0
tRF-37-B65B620DU187DD5	AACCAGAGAAGGAGAACAACTAACCTCCCTAAGACTC	3'-tRF	ThrTGT_Chr_MT_15658-15726_+_@34.70.37	1	9	4	12	10	5	5	11	0	0	0	2	1	2	0	0	4	0	4	0	0	2	2	3	0	0	0	0	0	0	0	0	4	2	0	1	0	0	0	1	0	0	0	1	0	1
tRF-37-BP5E387SDRJH715	AACAGGAGATCCTGGGTTCGAATCCCAGCGGTGCCTC	3'-tRF	ThrAGT_Chr_18_43596311-43596384_+_@39.75.37;ThrAGT_Chr_19_27830446-27830519_+_@39.75.37;ThrAGT_Chr_19_27851226-27851299_-_@39.75.37;ThrAGT_Chr_19_27777989-27778062_-_@39.75.37	0	0	0	11	5	1	1	0	0	0	0	1	0	0	0	0	1	2	3	0	0	0	0	1	0	0	0	0	0	0	0	0	10	3	3	2	1	0	0	0	0	0	0	1	2	4
tRF-37-DRFU8U76D7M4615	AATCCAGCGATCCGAGTTCAAATCTCGGTGGGACCTC	3'-tRF	GlnCTG_Chr_3_21312527-21312598_-_@37.73.37;GlnCTG_Chr_23_31013002-31013073_+_@37.73.37;GlnCTG_Chr_3_21037039-21037110_-_@37.73.37;GlnCTG_Chr_3_20980650-20980721_-_@37.73.37;GlnTTG_Chr_23_31009092-31009163_+_@37.73.37;GlnTTG_Chr_19_37377611-37377682_-_@37.73.37;GlnTTG_Chr_23_31689317-31689388_+_@37.73.37;GlnCTG_Chr_3_20993663-20993734_-_@37.73.37;GlnTTG_Chr_23_31688754-31688825_+_@37.73.37	0	0	0	0	0	0	0	0	0	0	0	0	0	0	0	0	0	0	0	0	0	0	0	0	0	0	0	0	0	0	0	0	0	0	0	0	0	0	4	0	0	0	0	0	0	0
tRF-37-E1D3L87SHRM5R11	ACGCCAAGGTCGCGGGTTCGATCCCCGTACGGGCCAC	3'-tRF	IleAAT_Chr_23_31055460-31055533_-_@39.75.37;IleAAT_Chr_23_31340083-31340156_+_@39.75.37;IleAAT_Chr_23_31254033-31254106_+_@39.75.37;IleAAT_Chr_23_31039841-31039914_-_@39.75.37;IleAAT_Chr_23_31555582-31555655_-_@39.75.37;IleAAT_Chr_23_31291364-31291437_+_@39.75.37;IleAAT_Chr_19_27852162-27852235_-_@39.75.37;IleAAT_Chr_23_31041584-31041657_-_@39.75.37;IleAAT_Chr_21_67103861-67103934_+_@39.75.37;Ile…	0	0	1	1	0	0	0	0	0	0	0	0	0	0	0	0	0	0	0	0	0	0	0	0	0	0	0	0	0	0	0	0	0	0	0	0	0	0	0	0	0	0	0	0	0	0
tRF-37-FYRE987S1RJ7RMM	AGCTGGGGATTGTGGGTTCGAGTCCCATCTGGGTCGC	3'-tRF	ArgCCG_Chr_19_48966332-48966404_+_@38.74.37	0	0	0	0	0	0	0	3	0	0	0	0	0	0	0	0	1	0	0	0	0	0	0	0	0	0	0	1	2	0	0	0	0	0	0	0	0	0	0	0	0	0	0	0	0	0
tRF-37-H913M87SFR2W9JM	ATCTCAGGGTCGTGGGTTCGAGCCCCACGTTGGGCGC	3'-tRF	LysCTT_Chr_25_2627614-2627686_+_@38.74.37;LysCTT_Chr_7_40345515-40345587_+_@38.74.37;LysCTT_Chr_7_40357611-40357683_-_@38.74.37;LysCTT_Chr_25_2624993-2625065_+_@38.74.37;LysCTT_Chr_25_2622397-2622469_+_@38.74.37;LysCTT_Chr_25_2602175-2602247_-_@38.74.37;LysCTT_Chr_25_2633972-2634044_+_@38.74.37;LysCTT_Chr_25_2612845-2612917_+_@38.74.37;LysCTT_Chr_25_2607789-2607861_+_@38.74.37;LysCTT_Chr_25_25976…	0	1	0	1	5	4	0	0	0	0	0	0	0	0	0	0	0	0	0	0	4	0	0	0	0	0	0	0	0	0	0	0	0	0	0	1	1	0	0	0	0	0	0	1	0	0
tRF-37-HO53KY76DRR4KR5	ATCAAGAGGTCCCTGGTTCAAATCCGGGTGCCCCCTC	3'-tRF	CysGCA_Chr_4_112413369-112413440_-_@37.73.37;CysGCA_Chr_19_39453812-39453883_-_@37.73.37;CysGCA_Chr_3_22722293-22722364_-_@37.73.37	0	0	0	0	0	0	0	0	0	0	0	0	0	0	0	0	0	0	0	0	0	0	0	0	0	0	0	0	0	0	0	0	0	0	0	0	0	0	0	0	0	0	0	0	0	0
tRF-37-HPD3XW76D6MSRM1	ATCAGAAGGTTGCGTGTTCAAATCACGTCGGGGTCAC	3'-tRF	TrpCCA_Chr_23_31674969-31675040_+_@37.73.37;TrpCCA_Chr_25_36942390-36942461_-_@37.73.37;TrpCCA_Chr_19_27829637-27829708_+_@37.73.37;TrpCCA_Chr_19_27845886-27845957_-_@37.73.37;TrpCCA_Chr_23_31683731-31683802_+_@37.73.37	0	0	0	0	0	0	1	0	0	0	0	0	0	0	0	0	0	0	0	0	0	0	0	0	0	0	0	0	0	0	0	0	0	0	0	0	0	0	0	0	0	0	0	0	0	0
tRF-37-HPDEXK7S1RNS9MM	ATCAGAAGATTGAGGGTTCGAGTCCCTTCGTGGTCGC	3'-tRF	ArgCCG_Chr_25_2589149-2589221_+_@38.74.37;ArgCCG_Chr_23_30073361-30073433_-_@38.74.37;ArgCCG_Chr_23_30112292-30112364_+_@38.74.37;ArgTCG_Chr_19_56411984-56412056_+_@38.74.37	0	0	1	12	2	1	4	6	0	0	0	0	0	0	1	0	0	1	6	0	5	0	0	0	0	0	0	0	0	0	0	0	0	1	1	0	2	0	0	0	0	0	0	0	0	0
tRF-37-HPDEXK7SDRNS9NM	ATCAGAAGATTGAGGGTTCGAATCCCTTCGTGGTTGC	3'-tRF	ArgTCG_Chr_23_31681248-31681320_-_@38.74.37;ArgTCG_Chr_1_157988436-157988508_+_@38.74.37;ArgTCG_Chr_23_30228672-30228744_+_@38.74.37	1	0	0	2	0	2	0	0	0	0	0	0	0	0	0	0	0	0	0	0	0	3	0	0	0	0	0	0	0	0	0	0	0	0	0	1	0	0	0	0	0	0	0	0	0	0
tRF-37-HPDEXP7S1RXSMMM	ATCAGAAGATTGCAGGTTCGAGTCCTGCCGCGGTCGC	3'-tRF	ArgTCG_Chr_21_20804881-20804953_+_@38.74.37	0	0	2	11	3	1	0	1	0	0	0	0	0	0	0	2	0	0	1	0	0	0	0	0	0	0	0	0	0	0	0	0	0	2	0	0	0	1	0	0	2	2	0	1	1	1
tRF-37-HR13M87SFR2W9JM	ATCCCAGGGTCGTGGGTTCGAGCCCCACGTTGGGCGC	3'-tRF	LysCTT_Chr_10_70547066-70547138_-_@38.74.37;LysCTT_Chr_21_30269857-30269929_-_@38.74.37	0	0	0	2	0	0	0	0	0	0	0	0	0	0	0	0	0	0	0	0	0	0	0	0	0	0	0	0	0	0	0	0	0	0	0	0	0	0	0	0	0	0	0	0	0	0
tRF-37-HY13KK761RNNMJM	ATCTGAGGGTCCAGGGTTCAAGTCCCTGTTCGGGCGC	3'-tRF	LysTTT_Chr_16_2248304-2248376_-_@38.74.37;LysTTT_Chr_23_31054701-31054773_+_@38.74.37;LysTTT_Chr_23_30158659-30158731_+_@38.74.37;LysTTT_Chr_23_30029666-30029738_-_@38.74.37;LysTTT_Chr_16_2247970-2248042_+_@38.74.37;LysTTT_Chr_19_27761050-27761122_+_@38.74.37;LysTTT_Chr_15_82772306-82772378_+_@38.74.37;LysTTT_Chr_15_82774048-82774120_-_@38.74.37;LysTTT_Chr_23_31557018-31557090_+_@38.74.37	1	0	3	21	4	0	1	6	0	0	0	0	0	0	1	5	0	0	0	0	0	0	0	0	0	1	0	0	0	0	0	0	0	0	0	0	5	0	0	0	3	0	0	0	0	1
tRF-37-HYD33U7SF7J01J1	ATCTGAAGGTCCTGAGTTCGAGCCTCAGAGAGGGCAC	3'-tRF	MetCAT_Chr_23_31426023-31426095_+_@38.74.37;MetCAT_Chr_18_39648078-39648150_-_@38.74.37;MetCAT_Chr_23_31430739-31430811_+_@38.74.37;MetCAT_Chr_23_31434704-31434776_-_@38.74.37	0	0	0	0	0	0	0	0	0	0	0	0	0	0	0	0	0	0	0	0	0	0	0	0	0	0	0	0	0	0	0	0	0	0	0	0	0	0	0	0	0	0	0	0	1	0
tRF-37-HYD3MU7SH725RJ1	ATCTGAAGGTCGTGAGTTCGATCCTCACACGGGGCAC	3'-tRF	MetCAT_Chr_14_16621733-16621805_+_@38.74.37	0	2	3	29	13	1	2	0	1	3	0	0	0	0	0	1	0	0	2	0	0	0	0	1	0	0	0	0	0	0	1	0	0	0	1	1	19	0	5	1	8	3	0	0	9	2
tRF-37-I6D3987S1R265MM	ATTCAAAGGTTGTGGGTTCGAGTCCCACCAGAGTCGC	3'-tRF	ArgTCT_Chr_15_82767225-82767310_+_@38.74.37;ArgTCT_Chr_11_98945442-98945532_-_@38.74.37	0	0	0	1	1	0	0	0	0	0	0	0	0	0	0	0	0	0	0	0	0	0	0	0	0	0	0	0	0	0	0	0	0	0	0	0	0	0	0	0	0	0	1	0	0	0
tRF-37-I6D3X87S1RL65MM	ATTCAAAGGTTGCGGGTTCGAGTCCCGCCAGAGTCGC	3'-tRF	ArgTCT_Chr_23_31106890-31106977_-_@38.74.37	0	0	0	0	0	0	0	0	0	0	0	0	0	0	0	0	0	0	0	1	0	0	0	0	0	0	0	0	0	0	0	0	0	0	0	0	0	0	0	0	0	0	0	0	0	0
tRF-37-I7XUK87SIRMJ6V1	ATTCTTGCGACCCGGGTTCGATTCCCGGGCGGCGCAC	3'-tRF	GlyCCC_Chr_25_546202-546272_-_@36.72.37;GlyCCC_Chr_11_68555263-68555333_-_@36.72.37	6	1	9	42	1	4	0	10	0	0	0	1	0	1	0	0	0	0	0	0	0	0	0	0	0	0	0	0	0	0	0	0	0	3	0	0	4	1	0	0	0	0	0	0	0	4
tRF-37-LE6KM87SDR2ZND1	CGAATGGAGGCGTGGGTTCGAATCCCACTTCTGACAC	3'-tRF	LeuCAA_Chr_7_42660399-42660504_+_@49.85.37;LeuCAA_Chr_23_31084667-31084774_-_@49.85.37;LeuCAA_Chr_23_31082112-31082218_+_@49.85.37	0	0	0	0	0	0	0	4	0	0	0	0	0	0	0	0	0	0	0	1	0	0	0	0	0	0	0	0	0	0	0	0	0	0	0	0	0	0	0	0	0	0	0	0	0	0
tRF-37-LPD3387SFRJ4O11	CGCAGAAGGTCCTGGGTTCGAGCCCCAGTGGAACCAC	3'-tRF	ValTAC_Chr_15_82766873-82766945_-_@38.74.37;ValTAC_Chr_X_124770762-124770834_+_@38.74.37	0	2	3	29	12	1	0	13	0	0	0	0	2	3	0	3	0	1	3	0	2	1	0	0	0	1	0	2	2	0	3	0	0	0	1	0	1	1	0	0	5	0	0	2	1	2
tRF-37-PVFO3S7SDR5MEJ1	GCCGCAGCAACCTCGGTTCGAATCCGAGTCACGGCAC	3'-tRF	HisGTG_Chr_3_21049256-21049327_-_@37.73.37;HisGTG_Chr_3_21218714-21218785_-_@37.73.37;HisGTG_Chr_10_65237111-65237182_+_@37.73.37;HisGTG_Chr_3_21198328-21198399_+_@37.73.37;HisGTG_Chr_3_21015831-21015902_-_@37.73.37;HisGTG_Chr_NW_020191468.1_8497-8568_+_@37.73.37;HisGTG_Chr_3_20898974-20899045_+_@37.73.37;HisGTG_Chr_3_21276035-21276106_-_@37.73.37;HisGTG_Chr_10_65235579-65235650_+_@37.73.37;HisGT…	0	0	0	0	0	0	0	1	0	0	0	0	0	0	0	0	0	0	0	0	0	0	0	0	0	0	0	0	0	0	0	0	0	0	0	0	0	0	0	0	0	0	0	0	0	0
tRF-37-SH1M3KYO8R6546J	GTACGAGGTCCCGGGTTCAATCCCCGGCACCTCCACC	3'-tRF	AlaAGC_Chr_23_30186336-30186407_-_@38.74.37	0	0	0	0	0	0	0	0	0	0	0	0	0	0	0	0	0	0	0	0	0	0	0	0	0	0	0	0	0	0	0	0	0	0	0	0	0	0	0	0	0	0	0	1	0	0
tRF-37-WURMJKYOSR99RHJ	TCTGAGGGTCCAGGGTTCAAGTCCCTGTTCGGGCGCC	3'-tRF	LysTTT_Chr_15_82772306-82772378_+_@39.75.37;LysTTT_Chr_15_82774048-82774120_-_@39.75.37;LysTTT_Chr_19_27761050-27761122_+_@39.75.37;LysTTT_Chr_23_31054701-31054773_+_@39.75.37;LysTTT_Chr_23_31557018-31557090_+_@39.75.37;LysTTT_Chr_23_30029666-30029738_-_@39.75.37;LysTTT_Chr_16_2248304-2248376_-_@39.75.37;LysTTT_Chr_16_2247970-2248042_+_@39.75.37;LysTTT_Chr_23_30158659-30158731_+_@39.75.37	17	8	2	54	14	11	3	38	0	2	0	0	3	0	1	15	0	2	0	0	3	0	0	1	0	0	0	0	0	0	1	0	1	0	3	4	27	3	2	0	2	1	1	4	4	5
tRF-37-X55JK876HRMF3R1	TGCACGAGGCCCCGGGTTCAATCCCCGGCACCTCCAC	3'-tRF	AlaAGC_Chr_23_30085665-30085736_+_@37.73.37;AlaAGC_Chr_23_31025905-31025976_+_@37.73.37;AlaAGC_Chr_23_30284772-30284843_+_@37.73.37;AlaAGC_Chr_23_30154990-30155061_+_@37.73.37;AlaAGC_Chr_23_30149586-30149657_+_@37.73.37;AlaAGC_Chr_23_30077774-30077845_+_@37.73.37;AlaAGC_Chr_23_30141212-30141283_-_@37.73.37;AlaAGC_Chr_23_30148685-30148756_-_@37.73.37	0	0	0	0	0	0	0	0	0	0	0	0	0	0	0	0	0	0	0	0	0	0	0	1	0	0	0	0	0	0	0	0	0	0	0	0	0	0	0	0	0	0	0	0	0	0
tRF-38-0UD3947SFR06RDDV	ACCGAAAGGTTGGTGGTTCGAGCCCACCCAGGGACGCC	3'-tRF	AsnGTT_Chr_3_21340083-21340156_+_@39.76.38;AsnGTT_Chr_7_43807816-43807889_+_@39.76.38;AsnGTT_Chr_3_21271703-21271776_-_@39.76.38;AsnGTT_Chr_3_21114744-21114817_-_@39.76.38;AsnGTT_Chr_19_39343153-39343226_-_@39.76.38;AsnGTT_Chr_3_21197565-21197638_-_@39.76.38;AsnGTT_Chr_3_21038302-21038375_+_@39.76.38;AsnGTT_Chr_3_20872402-20872475_-_@39.76.38;AsnGTT_Chr_3_20994920-20994993_+_@39.76.38;AsnGTT_Chr_…	0	0	0	6	0	0	0	0	0	0	0	2	0	0	0	1	0	0	0	1	0	2	0	0	0	0	0	0	0	0	0	0	3	1	0	0	0	0	0	1	0	1	0	0	0	3
tRF-38-56O2Z0R9OM39730M	GATCAGAAGATTGAGGGTTCGAATCCCTTCGTGGTTGC	3'-tRF	ArgTCG_Chr_23_31681248-31681320_-_@37.74.38;ArgTCG_Chr_23_30228672-30228744_+_@37.74.38;ArgTCG_Chr_1_157988436-157988508_+_@37.74.38	0	0	0	0	0	0	1	0	0	0	0	0	0	0	0	0	0	0	0	0	0	0	0	0	0	0	0	0	0	0	0	0	0	0	0	0	0	0	0	0	0	0	0	0	0	0
tRF-38-B11KWH195RWIRJD5	AAACCAGGGGTCGCGAGTTCGATCCTCGCTGGGGCCTC	3'-tRF	ThrTGT_Chr_16_26005834-26005906_+_@37.74.38	0	0	0	0	0	2	0	0	0	0	0	0	0	0	0	0	0	0	0	0	0	0	0	0	0	0	0	0	0	0	0	0	0	0	0	0	0	0	0	0	0	0	0	0	0	0
tRF-38-B1F210BO4D4RU2D5	AAACCAGAGAAGGAGAACAACTAACCTCCCTAAGACTC	3'-tRF	ThrTGT_Chr_MT_15658-15726_+_@33.70.38	0	0	2	5	7	4	3	0	0	2	1	0	0	0	0	0	1	1	2	0	10	3	0	0	0	0	0	0	0	0	0	0	2	4	0	0	0	0	4	2	0	0	1	0	0	5
tRF-38-BF628YR9OMKJRVD5	AAACAGGAGATCCTGGGTTCGAATCCCAGCGGTGCCTC	3'-tRF	ThrAGT_Chr_18_43596311-43596384_+_@38.75.38;ThrAGT_Chr_19_27777989-27778062_-_@38.75.38;ThrAGT_Chr_19_27830446-27830519_+_@38.75.38;ThrAGT_Chr_19_27851226-27851299_-_@38.75.38	0	0	4	3	0	0	0	0	2	0	0	0	0	0	0	0	0	0	0	1	0	0	0	0	0	0	0	0	0	0	0	0	0	0	0	1	0	0	0	0	1	0	0	0	0	1
tRF-38-BP5E387SDRJH710J	AACAGGAGATCCTGGGTTCGAATCCCAGCGGTGCCTCC	3'-tRF	ThrAGT_Chr_18_43596311-43596384_+_@39.76.38;ThrAGT_Chr_19_27830446-27830519_+_@39.76.38;ThrAGT_Chr_19_27851226-27851299_-_@39.76.38;ThrAGT_Chr_19_27777989-27778062_-_@39.76.38	0	0	0	3	0	1	0	0	0	0	0	0	0	0	0	3	0	0	0	0	0	0	0	0	0	0	0	0	0	0	0	0	0	0	1	0	0	0	3	0	0	0	0	0	0	0
tRF-38-BSBKZ3R9512R12DM	AACCGAAAGGTTGGTGGTTCGAGCCCACCCAGGGACGC	3'-tRF	AsnGTT_Chr_3_20905102-20905175_+_@38.75.38;AsnGTT_Chr_19_39343153-39343226_-_@38.75.38;AsnGTT_Chr_3_21316056-21316129_+_@38.75.38;AsnGTT_Chr_3_21219475-21219548_+_@38.75.38;AsnGTT_Chr_7_43807816-43807889_+_@38.75.38;AsnGTT_Chr_3_20981895-20981968_+_@38.75.38;AsnGTT_Chr_3_20872402-20872475_-_@38.75.38;AsnGTT_Chr_3_21114744-21114817_-_@38.75.38;AsnGTT_Chr_3_21340083-21340156_+_@38.75.38;AsnGTT_Chr_…	0	0	0	10	0	0	0	2	0	1	0	0	0	0	0	0	0	0	1	0	0	0	0	0	0	0	0	0	0	0	0	0	0	0	0	0	0	0	0	0	2	0	0	0	0	1
tRF-38-D75K8PR9DM3WWKDM	AATCTGAGGGTCCAGGGTTCAAGTCCCTGTTCGGGCGC	3'-tRF	LysTTT_Chr_16_2248304-2248376_-_@37.74.38;LysTTT_Chr_16_2247970-2248042_+_@37.74.38;LysTTT_Chr_15_82774048-82774120_-_@37.74.38;LysTTT_Chr_19_27761050-27761122_+_@37.74.38;LysTTT_Chr_23_31557018-31557090_+_@37.74.38;LysTTT_Chr_23_31054701-31054773_+_@37.74.38;LysTTT_Chr_23_30029666-30029738_-_@37.74.38;LysTTT_Chr_23_30158659-30158731_+_@37.74.38;LysTTT_Chr_15_82772306-82772378_+_@37.74.38	0	0	0	0	0	3	0	0	0	0	0	0	0	0	0	0	0	0	0	0	0	0	0	0	0	0	0	0	0	0	0	0	0	0	2	0	0	0	0	0	0	0	0	0	0	0
tRF-38-D7JKW4R951KHZKDM	AATCTCAGGGTCGTGGGTTCGAGCCCCACGTTGGGCGC	3'-tRF	LysCTT_Chr_7_40357611-40357683_-_@37.74.38;LysCTT_Chr_7_40345515-40345587_+_@37.74.38;LysCTT_Chr_25_2627614-2627686_+_@37.74.38;LysCTT_Chr_25_2638931-2639003_+_@37.74.38;LysCTT_Chr_25_2612845-2612917_+_@37.74.38;LysCTT_Chr_25_2602175-2602247_-_@37.74.38;LysCTT_Chr_25_2609233-2609305_-_@37.74.38;LysCTT_Chr_25_2607789-2607861_+_@37.74.38;LysCTT_Chr_23_31553102-31553174_-_@37.74.38;LysCTT_Chr_25_259…	0	0	1	0	2	0	0	3	0	0	0	0	0	0	0	0	0	0	0	0	0	0	0	0	0	0	0	0	0	0	0	0	0	0	0	0	0	0	0	0	0	0	0	0	0	0
tRF-38-D7OKW4195R8FMKD1	AATCTGAAGGTCGTGAGTTCGATCCTCACACGGGGCAC	3'-tRF	MetCAT_Chr_14_16621733-16621805_+_@37.74.38	0	0	0	4	2	0	1	3	0	0	0	0	0	0	0	0	3	0	0	0	0	0	0	0	0	0	0	0	0	0	0	0	0	1	0	0	0	0	0	2	1	0	0	0	0	0
tRF-38-DNF2Z0F6V5WRZ3DR	AAGTTAGAGATTGAGAGCCATATACTCTCCTTGGTGAC	3'-tRF	LysTTT_Chr_MT_8061-8127_+_@31.68.38	0	0	0	0	0	0	0	0	0	0	0	0	0	0	0	0	0	0	0	0	0	0	0	0	0	0	0	0	0	0	0	0	0	0	0	0	6	0	0	0	0	1	0	0	0	0
tRF-38-EFOK8YR951K36DD1	ACGCAGAAGGTCCTGGGTTCGAGCCCCAGTGGAACCAC	3'-tRF	ValTAC_Chr_X_124770762-124770834_+_@37.74.38;ValTAC_Chr_15_82766873-82766945_-_@37.74.38	49	23	34	279	204	71	38	150	1	5	0	1	1	4	4	4	3	9	21	8	0	0	0	9	2	0	0	0	0	0	0	0	1	14	3	0	17	27	17	0	33	5	3	6	4	27
tRF-38-HY13KK761RNNMJDV	ATCTGAGGGTCCAGGGTTCAAGTCCCTGTTCGGGCGCC	3'-tRF	LysTTT_Chr_19_27761050-27761122_+_@38.75.38;LysTTT_Chr_23_30158659-30158731_+_@38.75.38;LysTTT_Chr_15_82774048-82774120_-_@38.75.38;LysTTT_Chr_15_82772306-82772378_+_@38.75.38;LysTTT_Chr_23_31054701-31054773_+_@38.75.38;LysTTT_Chr_16_2247970-2248042_+_@38.75.38;LysTTT_Chr_16_2248304-2248376_-_@38.75.38;LysTTT_Chr_23_30029666-30029738_-_@38.75.38;LysTTT_Chr_23_31557018-31557090_+_@38.75.38	1	1	0	9	11	1	0	10	3	1	0	0	1	0	0	1	0	0	0	0	0	0	0	0	0	0	2	0	1	0	0	0	0	0	0	0	0	1	0	0	0	0	1	0	1	1
tRF-38-IHFKVH6M5V3F89D1	ATGCGAGAGGTAGCGGGATCGATGCCCGCATCCTCCAC	3'-tRF	AlaAGC_Chr_11_72585279-72585351_-_@37.74.38;AlaAGC_Chr_14_30458994-30459066_+_@37.74.38	0	0	0	0	0	0	0	0	0	0	0	0	0	0	0	0	0	0	0	0	0	0	0	0	0	0	0	0	0	0	0	0	0	0	0	0	0	0	1	0	0	0	0	0	0	0
tRF-38-ILXKKSR95R3JH9D1	ATGTATGAGGCCCCGGGTTCGATCCCCGGCATCTCCAC	3'-tRF	AlaCGC_Chr_6_37118306-37118377_-_@36.73.38;AlaCGC_Chr_23_30164841-30164912_+_@36.73.38;AlaTGC_Chr_23_30125517-30125588_-_@36.73.38;AlaTGC_Chr_17_50880741-50880812_+_@36.73.38;AlaTGC_Chr_7_40344975-40345046_+_@36.73.38;AlaCGC_Chr_23_31556129-31556200_-_@36.73.38	0	0	0	3	0	0	0	2	0	0	0	0	0	0	0	0	0	0	0	0	0	0	0	0	0	0	0	0	0	0	0	0	0	0	0	0	0	0	0	0	0	0	0	0	0	0
tRF-39-8WI26WRNLEK5YYE1	TCCGTATGGAGGCGTGGGTTCGAATCCCACTTCTGACAC	3'-tRF	LeuCAA_Chr_23_30067060-30067165_+_@47.85.39	0	0	0	0	0	0	0	0	0	0	0	0	0	0	0	0	0	0	0	0	0	0	0	1	0	0	0	0	0	0	0	0	0	0	0	0	0	0	0	0	0	0	0	0	0	0
tRF-39-BF628YR9OMKJRVHJ	AAACAGGAGATCCTGGGTTCGAATCCCAGCGGTGCCTCC	3'-tRF	ThrAGT_Chr_19_27777989-27778062_-_@38.76.39;ThrAGT_Chr_19_27851226-27851299_-_@38.76.39;ThrAGT_Chr_18_43596311-43596384_+_@38.76.39;ThrAGT_Chr_19_27830446-27830519_+_@38.76.39	0	2	0	2	0	0	1	0	1	0	0	0	0	0	0	0	2	5	0	4	1	0	1	0	0	0	0	0	0	0	0	0	0	0	0	0	1	1	0	0	0	0	1	0	0	0
tRF-39-BSB0Z3R9512R121V	AACCGAAAAGTTGGTGGTTCGAGCCCACCCAGGGACGCC	3'-tRF	AsnGTT_Chr_3_20898247-20898320_-_@38.76.39	0	0	0	1	0	0	0	0	0	0	0	0	0	0	0	0	0	0	0	0	0	0	0	0	0	0	0	0	0	0	0	0	0	0	0	0	0	0	0	0	0	0	0	0	0	0
tRF-39-BSBKZ3R9512R121V	AACCGAAAGGTTGGTGGTTCGAGCCCACCCAGGGACGCC	3'-tRF	AsnGTT_Chr_3_21340083-21340156_+_@38.76.39;AsnGTT_Chr_7_43807816-43807889_+_@38.76.39;AsnGTT_Chr_3_21271703-21271776_-_@38.76.39;AsnGTT_Chr_3_21114744-21114817_-_@38.76.39;AsnGTT_Chr_19_39343153-39343226_-_@38.76.39;AsnGTT_Chr_3_21197565-21197638_-_@38.76.39;AsnGTT_Chr_3_21038302-21038375_+_@38.76.39;AsnGTT_Chr_3_20872402-20872475_-_@38.76.39;AsnGTT_Chr_3_20994920-20994993_+_@38.76.39;AsnGTT_Chr_…	18	10	17	41	17	8	19	34	0	0	2	2	5	0	2	16	2	8	18	4	10	4	3	8	0	0	0	0	0	0	0	0	0	0	4	6	5	1	2	7	9	5	4	4	2	6
tRF-39-NBDV42X34RB9JOE1	CTGAAAATGCCTAGATGAGTCTCCCAACTCCATAAACAC	3'-tRF	PheGAA_Chr_MT_364-430_+_@30.68.39	0	0	0	0	0	0	0	0	0	0	0	0	0	0	0	0	0	0	0	0	0	0	0	0	0	0	0	0	0	0	0	0	0	0	0	0	0	0	0	0	4	0	0	0	0	0
tRF-39-U3V0IU51HL49N8JR	TAAGTTAGAGATTGAGAGCCATATACTCTCCTTGGTGAC	3'-tRF	LysTTT_Chr_MT_8061-8127_+_@30.68.39	0	0	1	5	4	1	0	4	0	0	0	0	0	0	0	0	0	0	0	0	0	0	0	0	0	0	0	0	0	0	0	0	0	0	0	0	0	0	0	0	0	4	0	0	0	0
tRF-39-UMXKS6RN23KYY8IM	TAATCTGAGGGTCCAGGGTTCAAGTCCCTGTTCGGGCGC	3'-tRF	LysTTT_Chr_16_2248304-2248376_-_@36.74.39;LysTTT_Chr_23_31557018-31557090_+_@36.74.39;LysTTT_Chr_16_2247970-2248042_+_@36.74.39;LysTTT_Chr_23_30029666-30029738_-_@36.74.39;LysTTT_Chr_15_82774048-82774120_-_@36.74.39;LysTTT_Chr_19_27761050-27761122_+_@36.74.39;LysTTT_Chr_23_30158659-30158731_+_@36.74.39;LysTTT_Chr_23_31054701-31054773_+_@36.74.39;LysTTT_Chr_15_82772306-82772378_+_@36.74.39	0	0	0	0	0	0	0	0	0	0	0	0	0	0	0	0	0	0	0	0	0	0	0	0	0	0	0	0	0	0	0	0	0	0	0	0	0	0	0	0	0	0	0	0	0	0
tRF-40-EUB43PI0WR2IKLB5	ACTGAAAATGCCTAGATGAGTCTCCCAACTCCATAAACAC	3'-tRF	PheGAA_Chr_MT_364-430_+_@29.68.40	0	0	0	0	0	0	0	0	0	0	0	0	0	0	0	0	0	0	0	0	0	0	0	0	0	0	0	0	0	0	0	0	0	0	0	0	0	0	0	0	2	0	0	0	0	0
tRF-40-UMXKS6RN23KYY8Q1	TAATCTGAGGGTCCAGGGTTCAAGTCCCTGTTCGGGCGCC	3'-tRF	LysTTT_Chr_19_27761050-27761122_+_@36.75.40;LysTTT_Chr_16_2247970-2248042_+_@36.75.40;LysTTT_Chr_23_31054701-31054773_+_@36.75.40;LysTTT_Chr_23_30158659-30158731_+_@36.75.40;LysTTT_Chr_23_31557018-31557090_+_@36.75.40;LysTTT_Chr_23_30029666-30029738_-_@36.75.40;LysTTT_Chr_15_82774048-82774120_-_@36.75.40;LysTTT_Chr_15_82772306-82772378_+_@36.75.40;LysTTT_Chr_16_2248304-2248376_-_@36.75.40	0	0	0	0	1	0	0	0	0	0	0	0	0	0	0	0	0	0	0	0	0	0	0	0	0	0	0	0	0	0	0	0	0	0	0	0	0	0	0	0	0	0	0	0	0	0
tRF-18-OB1QP0R	GAAAAAGTATGCAAGAAC	5-half	SerGCT_Chr_MT_11977-12036_+_@1.18.18	76	56	121	74	137	47	270	681	126	138	117	124	586	378	651	1963	73	132	261	34	199	53	322	150	0	0	0	0	0	0	0	0	32	51	632	37	746	90	129	192	178	277	280	260	119	153
tRF-19-LBDLXOHR	CGAAAAAGTATGCAAGAAC	5-half	SerGCT_Chr_MT_11977-12036_+_@-1C.18.19	0	0	0	0	0	0	0	0	0	0	0	0	1	1	1	2	0	0	0	0	1	0	0	0	0	0	0	0	0	0	0	0	0	0	1	0	0	0	0	0	0	0	0	1	0	1
tRF-19-OB1QP00W	GAAAAAGTATGCAAGAACT	5-half	SerGCT_Chr_MT_11977-12036_+_@1.19.19	123	116	434	236	218	152	1029	2114	196	189	123	110	514	822	1716	317	295	431	865	195	597	256	1373	762	0	0	1	0	0	0	0	0	23	91	154	48	232	112	305	301	151	1078	338	598	96	249
tRF-20-LBDLXOOI	CGAAAAAGTATGCAAGAACT	5-half	SerGCT_Chr_MT_11977-12036_+_@-1C.19.20	0	0	0	0	0	0	1	1	0	1	0	0	0	0	0	1	0	0	2	0	1	0	1	1	0	0	0	0	0	0	0	0	0	0	0	0	0	0	0	1	0	0	2	0	0	0
tRF-20-OB1QP0BY	GAAAAAGTATGCAAGAACTG	5-half	SerGCT_Chr_MT_11977-12036_+_@1.20.20	37	52	116	67	86	50	229	665	80	102	63	33	267	300	539	127	151	184	263	62	255	110	451	367	0	1	0	0	0	0	0	0	17	49	74	9	64	49	59	192	64	304	122	208	61	140
tRF-21-LBDLXOOI0	CGAAAAAGTATGCAAGAACTG	5-half	SerGCT_Chr_MT_11977-12036_+_@-1C.20.21	0	0	0	0	0	0	0	0	0	0	0	0	0	0	0	0	0	0	0	0	0	0	0	0	0	0	0	0	0	0	0	0	0	0	0	0	0	0	1	2	0	0	0	0	0	1
tRF-21-OB1QP0BYD	GAAAAAGTATGCAAGAACTGC	5-half	SerGCT_Chr_MT_11977-12036_+_@1.21.21	15	17	40	65	43	9	64	104	130	169	129	174	461	534	216	150	115	115	246	56	70	86	194	71	0	0	0	0	0	0	0	0	92	249	160	29	311	156	417	220	259	234	301	241	172	277
tRF-22-LBDLXOOIM	CGAAAAAGTATGCAAGAACTGC	5-half	SerGCT_Chr_MT_11977-12036_+_@-1C.21.22	0	0	0	0	0	0	0	0	0	0	0	0	0	1	0	0	0	0	0	0	0	0	0	0	0	0	0	0	0	0	0	0	0	0	0	0	1	0	0	0	0	1	0	0	2	0
tRF-25-2XF04LVF4D	CACTAAGAAGCTATATAGCACTAAC	5-half	LysTTT_Chr_MT_8061-8127_+_@1.25.25	0	0	1	1	0	0	0	1	0	0	0	0	2	3	2	0	1	0	0	4	2	0	0	5	0	0	0	0	0	0	0	0	0	0	0	0	1	0	0	0	0	3	0	0	3	0
tRF-26-2XF04LVF4DD	CACTAAGAAGCTATATAGCACTAACC	5-half	LysTTT_Chr_MT_8061-8127_+_@1.26.26	0	3	0	1	0	1	2	2	0	1	0	0	4	2	6	18	2	1	4	3	5	4	2	9	0	0	0	0	0	0	0	0	0	3	4	4	10	6	5	10	2	1	2	5	4	2
tRF-27-2XF04LVF4D3	CACTAAGAAGCTATATAGCACTAACCT	5-half	LysTTT_Chr_MT_8061-8127_+_@1.27.27	0	0	0	0	0	0	0	0	0	0	0	0	0	0	1	0	0	0	0	0	1	0	0	0	0	0	0	0	0	0	0	0	0	0	0	0	0	0	0	0	0	0	0	1	0	0
tRF-28-2XF04LVF4DDQ	CACTAAGAAGCTATATAGCACTAACCTT	5-half	LysTTT_Chr_MT_8061-8127_+_@1.28.28	1	2	0	2	0	1	0	4	0	0	4	0	1	0	5	3	6	4	4	1	2	2	0	4	0	0	0	0	0	0	1	0	0	0	5	0	3	2	6	3	0	3	0	0	1	1
tRF-28-FR98XEYFMY7	AGCCCTGTGGTGAATTTACACGTTGAAT	5-half	CysGCA_Chr_MT_5551-5617_-_@1.28.28	16	7	1	2	16	24	39	171	0	6	1	0	13	3	3	76	1	5	7	2	4	1	2	18	0	0	0	0	0	0	0	0	0	1	23	1	62	11	4	10	0	7	2	3	8	10
tRF-29-22VPNO0BPMFZ	CAAGATATAGCTTAAACAAAGCATCCAGT	5-half	ValTAC_Chr_MT_1386-1452_+_@1.29.29	0	0	0	1	0	0	2	0	0	0	0	0	0	0	0	0	0	1	0	0	0	0	0	1	0	0	0	0	0	0	0	0	0	0	0	0	0	0	0	0	0	0	0	0	0	0
tRF-29-50FFV07Q5WJ9	GAGAGAGACATAGAGGTTATGATGTTGGC	5-half	SerTGA_Chr_MT_7229-7299_-_@3.31.29	3	1	1	3	7	6	4	51	0	0	0	5	1	1	1	3	3	0	5	0	3	1	1	2	0	0	0	0	0	0	0	0	0	0	1	8	4	0	0	9	1	1	4	3	0	0
tRF-29-779PZBXFEE2E	GTTCTTGTAGTTGAATGACAACGATGGTT	5-half	GluTTC_Chr_MT_14441-14509_-_@1.29.29	1	1	3	5	3	4	7	4	2	1	0	0	2	3	1	6	1	0	1	0	1	0	1	0	0	0	0	0	0	0	0	0	0	0	5	4	15	3	4	6	1	1	8	8	4	1
tRF-29-FR98XEYFMYEE	AGCCCTGTGGTGAATTTACACGTTGAATT	5-half	CysGCA_Chr_MT_5551-5617_-_@1.29.29	17	7	9	15	20	30	23	86	3	6	5	0	7	4	11	6	3	14	8	1	15	9	8	6	0	0	0	0	0	0	0	0	0	1	8	2	13	10	4	19	4	3	5	3	5	20
tRF-29-JKDPZOH2E9EW	CAGGGAATAGTTTAAATAGAACTTCAGCT	5-half	ProTGG_Chr_MT_15726-15791_-_@1.29.29	53	86	19	25	42	131	100	358	6	9	4	4	16	7	13	23	4	11	6	6	14	11	8	20	0	0	0	0	0	0	0	0	0	7	12	4	12	15	2	30	17	5	24	36	12	21
tRF-29-ROD8N020JXHW	GGTAAAATGGCTGAGCAAAGCATTAGACT	5-half	TyrGTA_Chr_MT_5618-5685_-_@1.29.29	0	2	0	0	0	0	0	0	0	0	0	0	0	0	0	0	0	0	0	0	0	0	0	0	0	0	0	0	0	0	0	0	0	0	0	0	0	0	0	0	0	0	0	0	0	0
tRF-29-SZ9PUQ4EHI2D	GTCTTTGTAGTACATCTAATATACTGGTC	5-half	ThrTGT_Chr_MT_15658-15726_+_@-1G.28.29	2	0	2	0	1	2	1	2	0	0	0	1	4	1	0	4	0	0	0	0	0	0	0	0	0	0	0	0	0	0	0	0	0	0	1	1	5	0	0	1	0	0	0	0	0	1
tRF-30-22VPNO0BPMJN	CAAGATATAGCTTAAACAAAGCATCCAGTT	5-half	ValTAC_Chr_MT_1386-1452_+_@1.30.30	9	5	6	19	5	8	16	9	2	5	2	2	2	8	2	1	2	4	7	0	5	4	6	7	0	0	0	0	0	0	0	0	2	4	0	0	3	9	8	7	4	8	1	5	2	8
tRF-30-50FFV07Q5W9I	GAGAGAGACATAGAGGTTATGATGTTGGCT	5-half	SerTGA_Chr_MT_7229-7299_-_@3.32.30	0	2	2	5	6	13	3	25	1	0	1	0	2	1	1	31	7	5	5	13	4	4	5	3	0	0	0	0	0	0	0	0	2	0	29	16	53	2	2	5	0	1	2	4	3	0
tRF-30-537PUBJXVOZY	GAGGTGTTAGTAAAACATTATATAATTTTG	5-half	AspGTC_Chr_MT_7304-7372_+_@2.31.30	0	0	0	0	0	0	0	0	0	0	0	0	0	0	0	0	0	0	0	0	0	0	0	2	0	0	0	0	0	0	0	0	0	0	0	0	0	0	0	0	0	0	0	0	0	0
tRF-30-779PZBXFEERZ	GTTCTTGTAGTTGAATGACAACGATGGTTT	5-half	GluTTC_Chr_MT_14441-14509_-_@1.30.30	2	0	0	0	2	3	0	1	0	1	0	0	2	4	1	15	0	0	0	0	0	0	0	1	0	0	0	0	0	0	0	0	0	1	26	4	41	2	0	0	3	0	0	1	5	0
tRF-30-7U9PNOKOFO65	GTTGATGTAGCTTAACCCAAAGCAAGGCAC	5-half	PheGAA_Chr_MT_364-430_+_@1.30.30	0	0	0	0	0	0	0	0	0	0	0	0	0	0	0	2	1	0	0	0	0	0	0	0	0	0	0	0	0	0	0	0	0	0	1	0	1	0	0	0	0	0	0	0	0	0
tRF-30-8KOL7XDPBZJI	TCAGGGAATAGTTTAAATAGAACTTCAGCT	5-half	ProTGG_Chr_MT_15726-15791_-_@-1T.29.30	0	1	0	0	5	0	1	4	0	0	0	0	2	0	0	1	0	0	0	0	1	0	0	0	0	0	0	0	0	0	0	0	0	0	0	0	0	0	0	0	0	0	1	0	0	0
tRF-30-FR98XEYFMYDY	AGCCCTGTGGTGAATTTACACGTTGAATTG	5-half	CysGCA_Chr_MT_5551-5617_-_@1.30.30	4	1	1	1	4	10	4	28	0	2	4	0	8	0	0	0	0	6	4	4	1	1	0	5	0	0	0	0	0	0	0	0	0	0	2	0	2	2	5	3	2	1	4	5	3	3
tRF-30-I7ZPVXEPUPND	ATTCTTTTAGTATTAACTAGTACAGCTGAC	5-half	GlyTCC_Chr_MT_9754-9822_+_@1.30.30	0	0	0	0	0	0	6	3	0	0	1	0	0	0	2	3	0	0	0	1	2	0	0	1	0	0	0	0	0	0	0	0	1	0	0	0	10	0	1	0	0	0	0	4	0	0
tRF-30-JKDPZOH2E9FZ	CAGGGAATAGTTTAAATAGAACTTCAGCTT	5-half	ProTGG_Chr_MT_15726-15791_-_@1.30.30	77	46	1	46	30	134	24	101	0	2	3	1	5	5	3	6	4	6	13	4	15	9	1	10	0	0	0	0	0	0	0	0	4	2	5	1	7	0	8	14	8	6	10	7	4	2
tRF-30-ROD8N020JXOY	GGTAAAATGGCTGAGCAAAGCATTAGACTG	5-half	TyrGTA_Chr_MT_5618-5685_-_@1.30.30	0	0	0	1	0	0	1	1	0	0	1	0	0	0	1	0	0	0	1	0	5	1	0	2	0	0	0	0	0	0	0	0	0	3	0	0	0	0	0	0	1	0	0	0	0	0
tRF-30-SZ9PUQ4EHIR7	GTCTTTGTAGTACATCTAATATACTGGTCT	5-half	ThrTGT_Chr_MT_15658-15726_+_@-1G.29.30	1	0	0	0	0	1	1	0	0	0	0	0	4	0	0	3	0	0	0	0	0	6	0	0	0	0	0	0	0	0	0	0	1	0	7	0	0	0	0	0	1	1	0	0	0	0
tRF-30-VL1MFXIOQQMJ	TAGTAAGGTCAGCTAATTAAGCTATCGGGC	5-half	MetCAT_Chr_MT_4197-4265_+_@-1T.29.30	0	0	0	0	0	0	0	0	0	0	0	0	0	0	0	0	0	0	0	0	0	0	0	0	0	0	0	0	0	0	0	0	0	0	0	0	0	0	1	0	0	1	0	0	0	1
tRF-31-22VPNO0BPMJNE	CAAGATATAGCTTAAACAAAGCATCCAGTTT	5-half	ValTAC_Chr_MT_1386-1452_+_@1.31.31	0	3	1	0	1	0	6	2	0	0	1	0	0	2	0	2	0	0	0	2	0	0	1	2	0	0	0	0	0	0	0	0	0	3	0	1	6	1	2	2	1	6	1	1	3	0
tRF-31-50FFV07Q5W9IE	GAGAGAGACATAGAGGTTATGATGTTGGCTT	5-half	SerTGA_Chr_MT_7229-7299_-_@3.33.31	0	0	2	0	0	0	4	8	1	0	0	0	0	0	0	0	0	0	2	2	3	1	2	1	0	0	0	0	0	0	0	0	4	2	3	1	9	0	3	5	1	0	0	4	0	0
tRF-31-537PUBJXVOZYE	GAGGTGTTAGTAAAACATTATATAATTTTGT	5-half	AspGTC_Chr_MT_7304-7372_+_@2.32.31	0	3	0	1	0	2	4	0	0	0	0	0	3	0	0	0	0	1	0	0	3	0	0	0	0	0	0	0	0	0	0	0	0	0	0	0	2	0	0	0	0	0	1	0	0	0
tRF-31-67M8LOMLQHWUD	GGCCTCGTGGCGCAACGGTAGCGCGTCTGAC	5-half	TrpCCA_Chr_19_27845886-27845957_-_@1.31.31	0	0	0	1	0	0	0	0	0	0	0	0	0	0	0	0	0	0	0	0	0	0	0	0	0	0	0	0	0	0	0	0	0	0	0	0	0	0	0	0	0	0	0	0	0	0
tRF-31-6978WP9LXN4VE	GGCTCGTTGGTCTAGTGGTATGATTCTCGCT	5-half	ProTGG_Chr_10_26466567-26466638_-_@1.31.31	2	2	0	4	0	0	3	8	2	1	0	0	1	0	1	4	0	3	11	4	0	1	1	3	127	103	158	217	299	29	171	236	4	8	19	7	5	19	3	4	8	3	10	4	3	5
tRF-31-6978WPRLXN48E	GGCTCGTTGGTCTAGGGGTATGATTCTCGGT	5-half	ProTGG_Chr_15_55651375-55651446_-_@1.31.31	0	0	0	1	0	0	0	0	0	0	0	0	0	0	0	0	0	2	0	0	0	0	0	5	99	127	56	68	176	27	41	226	0	0	0	1	1	8	0	0	0	1	0	0	0	0
tRF-31-6978WPRLXN4VE	GGCTCGTTGGTCTAGGGGTATGATTCTCGCT	5-half	ProAGG_Chr_3_1003350-1003421_+_@1.31.31;ProAGG_Chr_25_2601567-2601638_+_@1.31.31;ProCGG_Chr_25_2614114-2614185_+_@1.31.31;ProAGG_Chr_25_2605484-2605555_-_@1.31.31;ProCGG_Chr_19_27847742-27847813_-_@1.31.31;ProAGG_Chr_4_92756488-92756559_+_@1.31.31;ProAGG_Chr_10_26482156-26482227_+_@1.31.31;ProAGG_Chr_25_2634588-2634659_+_@1.31.31;ProTGG_Chr_10_26413416-26413487_-_@1.31.31;ProTGG_Chr_NW_020190356.…	15	45	10	62	13	43	19	24	12	16	24	8	7	15	5	11	40	59	89	10	6	40	13	34	4661	6333	4106	5138	9131	1883	5935	9683	24	44	70	13	55	63	35	78	56	56	40	28	36	44
tRF-31-6Z78WPRLXN4VE	GGCTTGTTGGTCTAGGGGTATGATTCTCGCT	5-half	ProAGG_Chr_3_91675780-91675851_-_@1.31.31	0	0	0	0	0	0	3	0	0	0	0	0	0	0	0	0	0	0	0	0	0	0	0	0	6	8	8	2	7	0	4	10	0	0	0	0	0	0	0	0	0	0	0	0	0	0
tRF-31-779PZBXFEERZE	GTTCTTGTAGTTGAATGACAACGATGGTTTT	5-half	GluTTC_Chr_MT_14441-14509_-_@1.31.31	3	0	0	1	0	4	4	9	0	0	0	0	2	1	2	2	0	2	0	0	0	4	1	3	0	0	0	0	0	0	0	0	0	0	3	3	0	0	4	2	1	1	1	3	3	0
tRF-31-7U9PNOKOFO65E	GTTGATGTAGCTTAACCCAAAGCAAGGCACT	5-half	PheGAA_Chr_MT_364-430_+_@1.31.31	2	0	3	1	5	3	4	0	0	3	3	0	7	2	6	7	0	3	1	0	9	0	1	2	0	0	0	0	0	0	0	0	8	3	2	1	6	8	4	8	1	2	1	2	4	8
tRF-31-8KOL7XDPBZJIE	TCAGGGAATAGTTTAAATAGAACTTCAGCTT	5-half	ProTGG_Chr_MT_15726-15791_-_@-1T.30.31	0	1	0	0	0	0	0	0	0	0	0	0	0	0	0	0	0	0	1	0	0	1	0	0	0	0	0	0	0	0	0	0	0	0	0	0	0	0	0	0	0	0	0	0	0	0
tRF-31-99ZL7UIDBU9NE	TGTTCTTGTAGTTGAATGACAACGATGGTTT	5-half	GluTTC_Chr_MT_14441-14509_-_@-1T.30.31	0	0	0	0	0	0	0	0	0	1	0	0	0	0	0	0	0	0	0	0	0	0	0	0	0	0	0	0	0	0	0	0	0	0	0	0	0	0	0	0	0	0	0	0	0	0
tRF-31-D1N47BZ5ENON0	AAGCCCTGTGGTGAATTTACACGTTGAATTG	5-half	CysGCA_Chr_MT_5551-5617_-_@-1A.30.31	0	0	0	0	0	0	0	0	0	0	0	0	2	0	0	0	0	0	0	0	0	0	0	0	0	0	0	0	0	0	0	0	0	0	0	0	0	0	0	0	0	0	0	0	0	0
tRF-31-FP18LPMBQ4NKD	AGCAGAGTGGCGCAGCGGAAGCGTGCTGGGC	5-half	iMetCAT_Chr_23_31695649-31695720_-_@1.31.31;iMetCAT_Chr_7_7516034-7516105_-_@1.31.31;iMetCAT_Chr_23_30944121-30944192_+_@1.31.31;iMetCAT_Chr_23_31687054-31687125_+_@1.31.31;iMetCAT_Chr_3_16711608-16711679_-_@1.31.31;iMetCAT_Chr_23_31121523-31121594_-_@1.31.31;iMetCAT_Chr_23_31234924-31234995_+_@1.31.31;iMetCAT_Chr_12_21711736-21711807_-_@1.31.31;iMetCAT_Chr_18_54662068-54662139_-_@1.31.31;iMetCAT…	72	201	40	508	267	178	53	213	31	43	34	7	32	54	32	97	30	44	32	5	32	128	11	13	41	94	42	43	94	13	59	71	4	136	38	57	572	233	38	142	163	90	46	59	113	162
tRF-31-FR98XEYFMYDYD	AGCCCTGTGGTGAATTTACACGTTGAATTGC	5-half	CysGCA_Chr_MT_5551-5617_-_@1.31.31	41	24	10	31	30	54	26	188	5	7	7	0	20	17	12	14	11	46	26	6	13	22	26	36	0	0	0	0	0	0	0	0	2	13	15	8	39	47	35	42	15	22	18	11	20	20
tRF-31-I7ZPVXEPUPNDE	ATTCTTTTAGTATTAACTAGTACAGCTGACT	5-half	GlyTCC_Chr_MT_9754-9822_+_@1.31.31	0	0	0	0	3	1	0	14	0	0	0	1	5	1	0	50	5	1	1	0	4	0	1	1	0	0	0	0	0	0	0	0	0	2	31	2	70	3	0	1	0	2	0	3	1	1
tRF-31-JKDPZOH2E9FZE	CAGGGAATAGTTTAAATAGAACTTCAGCTTT	5-half	ProTGG_Chr_MT_15726-15791_-_@1.31.31	94	94	14	32	53	278	75	199	6	7	3	4	16	13	6	16	7	14	7	6	10	6	5	10	0	0	0	0	0	0	0	0	2	8	7	1	27	26	8	31	6	12	15	9	13	11
tRF-31-KS5P4PW3FJHPB	CCCCGGATAGCTCAGTCGGTAGAGCATCAGA	5-half	LysTTT_Chr_23_31557018-31557090_+_@1.31.31	0	0	0	1	0	0	0	0	0	0	0	0	0	0	0	0	0	0	0	0	0	1	0	0	0	0	0	0	0	0	0	0	0	0	0	0	0	0	0	0	0	0	0	0	0	0
tRF-31-O7M8LO9LQHWUD	GACCTCGTGGCGCAATGGTAGCGCGTCTGAC	5-half	TrpCCA_Chr_19_33114203-33114274_+_@1.31.31;TrpCCA_Chr_19_34029010-34029081_-_@1.31.31	0	0	0	1	0	2	2	0	0	0	0	0	0	0	0	0	0	0	0	0	0	0	0	0	0	0	0	0	0	0	0	0	0	0	0	0	4	0	0	0	0	0	0	0	0	1
tRF-31-O7M8LOMLQHWUD	GACCTCGTGGCGCAACGGTAGCGCGTCTGAC	5-half	TrpCCA_Chr_19_27829637-27829708_+_@1.31.31;TrpCCA_Chr_23_31683731-31683802_+_@1.31.31;TrpCCA_Chr_5_62677335-62677406_+_@1.31.31;TrpCCA_Chr_23_31674969-31675040_+_@1.31.31;TrpCCA_Chr_25_36942390-36942461_-_@1.31.31	0	0	0	0	0	0	0	1	0	0	0	0	0	0	0	0	0	0	0	0	0	0	0	0	0	0	0	0	0	0	0	0	0	1	0	0	0	0	0	0	0	0	0	0	0	0
tRF-31-P4R8YPMLON45D	GCATGGGTGGTTCAGCGGTAGAATTCTCACC	5-half	AspGTC_Chr_3_6987110-6987180_+_@1.31.31	1	0	0	4	0	0	0	0	0	0	0	0	0	0	0	0	1	0	2	0	0	0	0	0	1	0	0	4	1	0	1	0	1	0	0	0	2	0	0	0	0	0	0	1	0	1
tRF-31-P4RPYP9LON4VD	GCATGGGTAGTTCAGTGGTAGAATTCTCGCC	5-half	GlyGCC_Chr_17_61128903-61128973_+_@1.31.31	54	121	77	840	160	157	67	292	24	26	8	13	14	14	23	32	8	19	47	6	21	17	11	3	270	225	374	270	389	312	350	95	2	18	44	59	82	36	47	60	142	44	85	172	55	112
tRF-31-PNR8YP1LON4VD	GCATTGGTGGTTCAGAGGTAGAATTCTCGCC	5-half	GlyCCC_Chr_6_110635525-110635595_-_@1.31.31	741	1266	1267	6083	2708	1638	1791	2453	836	544	453	169	201	472	348	383	551	592	1738	305	377	734	282	186	1088	1073	1594	869	2079	2299	2173	780	273	1122	974	1162	2288	1105	1573	1478	2803	1480	888	1272	512	1060
tRF-31-PNR8YP9LON49D	GCATTGGTGGTTCAGTGGTAGAATTCTCTCC	5-half	GlyCCC_Chr_3_21040374-21040444_-_@1.31.31;GlyCCC_Chr_NW_020191468.1_27206-27276_+_@1.31.31;GlyCCC_Chr_3_20997412-20997482_-_@1.31.31	219	368	533	1651	672	616	622	724	822	666	537	230	215	507	548	391	185	141	409	87	114	127	90	41	365	329	548	326	598	557	659	285	163	446	447	711	1063	431	573	602	1160	553	527	702	265	473
tRF-31-PS5P4PW3FJHPB	GCCCGGATAGCTCAGTCGGTAGAGCATCAGA	5-half	LysTTT_Chr_16_2248304-2248376_-_@1.31.31;LysTTT_Chr_15_82772306-82772378_+_@1.31.31;LysTTT_Chr_16_2247970-2248042_+_@1.31.31;LysTTT_Chr_15_82774048-82774120_-_@1.31.31;LysTTT_Chr_23_30029666-30029738_-_@1.31.31;LysTTT_Chr_19_27761050-27761122_+_@1.31.31;LysTTT_Chr_23_30158659-30158731_+_@1.31.31;LysTTT_Chr_23_31054701-31054773_+_@1.31.31	272	390	500	2858	507	318	345	405	115	139	98	106	234	274	229	172	191	255	593	135	295	265	181	160	1686	948	860	985	2149	380	1718	1635	437	637	461	453	689	696	812	605	390	354	427	270	149	228
tRF-31-PY5P4PW3FJHPB	GCCTGGATAGCTCAGTCGGTAGAGCATCAGA	5-half	LysTTT_Chr_23_31089834-31089906_+_@1.31.31;LysTTT_Chr_23_31093113-31093185_-_@1.31.31;LysTTT_Chr_23_30111079-30111151_-_@1.31.31	0	0	1	7	0	0	1	1	1	0	0	1	1	2	1	2	0	0	0	3	2	0	0	0	3	1	5	1	14	1	7	0	3	0	0	1	0	5	3	2	1	0	1	1	0	0
tRF-31-PYRP4PW3FJHPB	GCCTGGGTAGCTCAGTCGGTAGAGCATCAGA	5-half	LysTTT_Chr_23_31230715-31230787_+_@1.31.31	0	0	0	0	0	0	0	0	0	0	0	0	0	0	1	0	0	0	0	0	0	0	0	0	0	0	0	0	0	4	0	0	0	0	0	0	0	0	0	0	0	0	0	0	0	0
tRF-31-Q1Q89P9L8422E	GCGCCGCTGGTGTAGTGGTATCATGCAAGAT	5-half	GlyCCC_Chr_11_68555263-68555333_-_@1.31.31;GlyCCC_Chr_25_546202-546272_-_@1.31.31	22	51	75	179	84	86	59	64	18	19	25	12	7	15	27	40	27	18	31	8	14	33	5	14	0	0	0	0	0	0	0	0	7	120	81	27	280	90	30	208	58	53	75	41	30	85
tRF-31-R29P4P9L5FJVE	GGGGATGTAGCTCAGTGGTAGAGCACATGCT	5-half	AlaTGC_Chr_5_67889002-67889073_-_@1.31.31;AlaTGC_Chr_6_106074031-106074102_-_@1.31.31;AlaTGC_Chr_6_91709768-91709839_+_@1.31.31	0	0	0	0	0	0	0	0	0	0	0	0	0	0	0	0	0	0	3	0	0	3	0	0	0	0	0	2	0	0	0	0	0	0	0	0	1	0	0	0	2	1	0	1	0	4
tRF-31-R29P4P9L5FVVE	GGGGATGTAGCTCAGTGGTAGAGCATATGCT	5-half	AlaCGC_Chr_24_4678616-4678687_+_@1.31.31	0	0	0	0	0	0	0	1	0	0	0	0	0	0	0	0	0	0	0	0	0	0	0	0	0	0	0	0	0	0	0	0	0	0	0	0	0	0	0	0	0	0	0	0	0	0
tRF-31-R29P4P9L5H3VE	GGGGATGTAGCTCAGTGGTAGAGCGCCTGCT	5-half	AlaTGC_Chr_23_30179834-30179905_-_@1.31.31	0	0	0	0	0	0	0	0	0	0	0	0	0	0	0	0	0	0	0	0	0	0	0	0	0	0	0	0	0	0	0	0	0	0	0	0	0	0	0	0	0	0	2	0	0	0
tRF-31-R29P4P9L5HJVE	GGGGATGTAGCTCAGTGGTAGAGCGCATGCT	5-half	AlaCGC_Chr_23_30164841-30164912_+_@1.31.31;AlaTGC_Chr_23_30125517-30125588_-_@1.31.31;AlaTGC_Chr_3_107039873-107039944_-_@1.31.31;AlaCGC_Chr_6_37118306-37118377_-_@1.31.31;AlaTGC_Chr_23_30183915-30183986_+_@1.31.31;AlaTGC_Chr_17_50880741-50880812_+_@1.31.31;AlaTGC_Chr_7_40344975-40345046_+_@1.31.31;AlaAGC_Chr_23_30170753-30170824_+_@1.31.31;AlaCGC_Chr_23_31556129-31556200_-_@1.31.31;AlaTGC_Chr_17…	2	0	3	21	2	2	0	5	1	0	0	0	0	0	1	1	0	0	3	0	0	0	0	0	0	1	1	1	1	0	1	8	0	1	1	0	2	3	4	13	9	3	0	0	0	4
tRF-31-R29P4P9L5HLVE	GGGGATGTAGCTCAGTGGTAGAGCGCGCGCT	5-half	AlaCGC_Chr_2_39839750-39839821_-_@1.31.31	39	70	99	518	292	247	61	177	47	63	46	13	19	19	38	51	5	15	39	13	13	35	7	12	79	68	38	100	95	19	62	80	9	88	39	123	304	167	45	141	87	66	59	52	69	104
tRF-31-RK9P4P9L5F9VE	GGGGGTGTAGCTCAGTGGTAGAGCATGTGCT	5-half	AlaTGC_Chr_9_17257479-17257550_+_@1.31.31	0	0	0	0	0	0	0	0	1	0	0	0	0	0	0	0	0	0	0	0	0	0	0	0	5	3	0	0	1	0	7	1	0	0	0	0	0	0	0	0	0	0	0	0	0	0
tRF-31-RK9P4P9L5HJVE	GGGGGTGTAGCTCAGTGGTAGAGCGCATGCT	5-half	AlaTGC_Chr_23_30107193-30107264_+_@1.31.31	0	0	0	0	0	0	0	0	0	0	0	0	0	1	0	0	0	0	0	0	0	0	0	0	1	0	0	0	0	0	0	3	0	0	0	0	0	0	0	0	0	0	0	0	0	0
tRF-31-RK9P4P9L5HMVE	GGGGGTGTAGCTCAGTGGTAGAGCGCGTGCT	5-half	AlaAGC_Chr_23_30148685-30148756_-_@1.31.31;AlaAGC_Chr_23_30116515-30116586_+_@1.31.31;AlaAGC_Chr_23_30149586-30149657_+_@1.31.31;AlaAGC_Chr_1_158044572-158044644_+_@1.31.31;AlaAGC_Chr_23_30141212-30141283_-_@1.31.31;AlaAGC_Chr_23_30186336-30186407_-_@1.31.31;AlaCGC_Chr_23_30090290-30090361_+_@1.31.31;AlaAGC_Chr_23_30154990-30155061_+_@1.31.31;AlaAGC_Chr_23_30085665-30085736_+_@1.31.31;AlaAGC_Chr_…	7	12	10	87	11	21	1	12	5	0	5	0	1	1	1	3	6	6	11	2	5	1	1	2	190	260	139	219	331	93	412	203	5	19	26	32	34	20	6	38	17	6	11	11	9	12
tRF-31-RKUP4P9L5FZUD	GGGGGTACAGCTCAGTGGTAGAGCATTTGAC	5-half	CysGCA_Chr_3_22722293-22722364_-_@1.31.31	0	0	0	1	0	0	0	0	0	0	0	0	0	0	0	1	0	0	0	0	0	0	0	0	0	0	0	0	0	0	0	0	0	0	2	1	5	0	0	2	0	0	0	0	0	0
tRF-31-RKVP4P9L5HJVE	GGGGGTATAGCTCAGTGGTAGAGCGCATGCT	5-half	AlaAGC_Chr_18_53719297-53719368_-_@1.31.31;AlaAGC_Chr_19_55851349-55851420_-_@1.31.31	0	0	0	0	0	0	0	0	0	0	0	0	0	0	0	0	0	0	0	0	0	0	0	0	0	0	0	0	0	0	0	2	0	0	0	0	0	0	0	0	0	0	0	0	0	0
tRF-31-RKVP4PRLDFZUD	GGGGGTATAGCTCAGGGGTAAAGCATTTGAC	5-half	CysGCA_Chr_4_112550397-112550468_-_@1.31.31	0	0	0	0	0	0	0	0	0	0	0	0	0	0	0	0	0	0	0	0	0	0	0	0	0	0	0	0	0	0	0	0	0	0	0	1	0	0	0	0	0	0	0	0	0	0
tRF-31-ROD8N020JXOYE	GGTAAAATGGCTGAGCAAAGCATTAGACTGT	5-half	TyrGTA_Chr_MT_5618-5685_-_@1.31.31	304	195	271	317	325	590	411	505	18	51	53	8	68	62	26	52	20	17	26	18	108	22	11	34	0	0	0	0	0	0	0	0	20	33	33	11	56	75	39	144	55	34	33	43	46	61
tRF-31-SZ9PUQ4EHIR7E	GTCTTTGTAGTACATCTAATATACTGGTCTT	5-half	ThrTGT_Chr_MT_15658-15726_+_@-1G.30.31	3	0	0	0	1	0	3	3	0	0	0	0	0	0	0	0	4	0	2	0	1	2	0	1	0	0	0	0	0	0	0	0	0	0	0	2	0	0	1	0	1	0	2	2	0	3
tRF-32-0P58309NDJ781	ACCAGGATGGCCGAGTGGTTAAGGCGTTGGAC	5-half	LeuTAA_Chr_9_81592121-81592203_+_@1.32.32	0	0	0	0	0	0	0	0	0	0	0	0	0	0	0	2	0	0	0	0	0	0	0	0	0	0	0	0	0	0	0	0	0	0	0	0	0	0	0	0	0	0	0	0	0	0
tRF-32-0PD8309NDJ781	ACCAGAATGGCCGAGTGGTTAAGGCGTTGGAC	5-half	LeuTAA_Chr_15_82767678-82767760_+_@1.32.32	0	0	0	0	0	0	0	0	0	0	0	0	0	0	0	0	0	0	0	0	0	0	0	0	0	0	0	0	0	0	0	0	0	0	0	0	2	0	0	0	0	0	0	0	0	0
tRF-32-1BZP7O02K0F75	AGGAATTTAGGTTAAACAGACCAAGAGCCTTC	5-half	TrpTCA_Chr_MT_5308-5374_+_@1.32.32	0	3	4	1	1	0	4	3	0	0	0	1	0	0	0	0	0	0	0	0	0	0	0	0	0	0	0	0	0	0	0	0	0	0	0	0	0	0	0	0	0	1	0	2	2	0
tRF-32-1IMYSXR3IEWSN	AGGCTCGTTGGTCTAGGGGTATGATTCTCGGT	5-half	ProTGG_Chr_15_55651375-55651446_-_@-1A.31.32	0	0	0	0	0	0	0	0	0	0	0	0	0	0	0	0	1	0	1	0	0	0	0	0	0	0	0	0	0	0	0	0	0	0	0	0	0	0	0	0	0	0	0	0	0	0
tRF-32-1K7LQ673FJI43	AGGGGGTGTAGCTCAGTGGTAGAGCATGTGCT	5-half	AlaTGC_Chr_9_17257479-17257550_+_@-1A.31.32	0	0	0	0	0	0	0	0	0	0	0	0	0	0	0	0	0	0	0	0	0	0	0	0	0	0	0	0	4	0	0	0	0	0	0	0	0	0	0	0	0	0	0	0	0	0
tRF-32-1K7LQ673FJP43	AGGGGGTGTAGCTCAGTGGTAGAGCGCATGCT	5-half	AlaTGC_Chr_23_30107193-30107264_+_@-1A.31.32	0	0	0	0	0	0	0	0	0	0	0	0	2	0	0	0	0	0	0	0	0	0	0	0	0	0	0	0	0	0	0	0	0	0	0	0	0	0	0	0	0	0	0	0	0	0
tRF-32-1K7LQ673FJQ43	AGGGGGTGTAGCTCAGTGGTAGAGCGCGTGCT	5-half	AlaAGC_Chr_23_31025905-31025976_+_@-1A.31.32;AlaAGC_Chr_23_30148685-30148756_-_@-1A.31.32;AlaAGC_Chr_1_158044572-158044644_+_@-1A.31.32;AlaAGC_Chr_23_30186336-30186407_-_@-1A.31.32;AlaAGC_Chr_23_30077774-30077845_+_@-1A.31.32;AlaAGC_Chr_23_30154990-30155061_+_@-1A.31.32;AlaAGC_Chr_23_30284772-30284843_+_@-1A.31.32;AlaAGC_Chr_23_30116515-30116586_+_@-1A.31.32;AlaCGC_Chr_23_30090290-30090361_+_@-1A…	0	0	0	0	0	2	0	0	0	0	1	0	1	1	0	0	0	0	0	0	4	0	0	0	4	10	5	18	16	7	14	25	0	0	3	0	1	0	0	0	0	0	0	1	0	1
tRF-32-1KSLQ673FJIY1	AGGGGGTATAGCTCAGTGGTAGAGCATTTGAC	5-half	CysGCA_Chr_4_112393802-112393873_-_@-1A.31.32;CysGCA_Chr_19_39451752-39451823_+_@-1A.31.32;CysGCA_Chr_4_112374449-112374520_+_@-1A.31.32;CysGCA_Chr_19_39659890-39659961_-_@-1A.31.32;CysGCA_Chr_19_39659156-39659227_-_@-1A.31.32;CysGCA_Chr_4_112385836-112385907_+_@-1A.31.32;CysGCA_Chr_19_39453812-39453883_-_@-1A.31.32	0	0	0	0	0	0	0	0	0	0	0	0	0	0	0	0	0	0	0	0	0	0	0	0	0	0	0	0	0	0	0	0	0	0	0	0	1	0	0	0	0	0	0	0	0	0
tRF-32-22VPNO0BPMJNO	CAAGATATAGCTTAAACAAAGCATCCAGTTTA	5-half	ValTAC_Chr_MT_1386-1452_+_@1.32.32	9	3	16	5	3	7	9	0	1	1	0	0	3	0	0	0	1	2	2	0	8	2	0	0	0	0	0	0	0	0	0	0	0	3	2	0	5	0	2	1	2	0	1	0	0	0
tRF-32-395P4PN3FJ6K1	CCTTCGATAGCTCAGCTGGTAGAGCGGAGGAC	5-half	TyrGTA_Chr_10_26414624-26414713_-_@1.32.32;TyrGTA_Chr_10_26447367-26447456_+_@1.32.32;TyrGTA_Chr_10_26445520-26445610_+_@1.32.32;TyrGTA_Chr_14_30458772-30458860_+_@1.32.32;TyrGTA_Chr_21_44965004-44965093_-_@1.32.32;TyrGTA_Chr_21_44990709-44990798_+_@1.32.32;TyrGTA_Chr_10_26442083-26442172_+_@1.32.32;TyrGTA_Chr_21_44984358-44984447_+_@1.32.32	0	3	1	4	0	0	2	11	1	4	3	1	3	9	9	0	1	2	0	3	2	0	1	0	0	0	0	0	0	0	0	0	6	2	2	1	1	1	1	0	4	0	7	3	12	4
tRF-32-395P4PZ3FJ6K1	CCTTCGATAGCTCAGTTGGTAGAGCGGAGGAC	5-half	TyrGTA_Chr_1_97560692-97560781_-_@1.32.32;TyrGTA_Chr_11_72585702-72585790_-_@1.32.32;TyrGTA_Chr_14_30458188-30458281_+_@1.32.32;TyrGTA_Chr_23_31535252-31535341_-_@1.32.32;TyrGTA_Chr_23_31535660-31535749_-_@1.32.32;TyrGTA_Chr_23_31542987-31543078_-_@1.32.32	0	0	0	0	0	0	0	0	0	0	0	0	0	0	0	0	0	0	0	0	0	0	0	0	0	0	0	0	0	0	0	0	0	0	0	0	0	0	0	0	0	0	0	1	0	0
tRF-32-4R94SX73V2Y8K	CTCCCTGGTGGTCTAGTGGTTAGGATTCGGCG	5-half	GluCTC_Chr_9_25530031-25530102_+_@-1C.31.32;GluCTC_Chr_3_8098331-8098402_-_@-1C.31.32;GluCTC_Chr_23_30014669-30014740_-_@-1C.31.32;GluCTC_Chr_7_42660785-42660856_+_@-1C.31.32;GluCTC_Chr_3_21352358-21352429_-_@-1C.31.32;GluCTC_Chr_NW_020190592.1_1276-1347_-_@-1C.31.32;GluTTC_Chr_3_20897689-20897760_-_@-1C.31.32;GluCTC_Chr_NW_020190592.1_20281-20352_-_@-1C.31.32;GluCTC_Chr_NW_020190592.1_10784-1085…	4	3	2	57	19	12	8	8	2	1	4	0	2	2	5	0	2	2	8	0	1	1	2	0	81	142	184	180	200	132	263	176	7	23	4	14	12	5	0	10	6	10	2	4	2	14
tRF-32-50FFV07Q5W9IP	GAGAGAGACATAGAGGTTATGATGTTGGCTTG	5-half	SerTGA_Chr_MT_7229-7299_-_@3.34.32	0	0	0	2	0	0	0	0	0	0	0	0	0	0	0	1	0	0	0	0	1	0	0	1	0	0	0	0	0	0	0	0	0	1	0	0	5	0	0	0	0	0	0	0	0	0
tRF-32-59MP9P9NH57SJ	GATTCCGTAGTGTAGTGGTTATCACGTTCGCC	5-half	ValTAC_Chr_3_21117572-21117644_-_@1.32.32	2	1	0	4	0	2	1	2	0	0	0	0	2	0	0	0	1	0	0	0	0	2	0	0	37	45	44	35	42	12	44	34	0	2	2	0	1	1	1	6	0	0	2	0	3	2
tRF-32-67M8LOMLQHWU3	GGCCTCGTGGCGCAACGGTAGCGCGTCTGACT	5-half	TrpCCA_Chr_19_27845886-27845957_-_@1.32.32	0	0	0	0	0	0	0	0	0	0	0	0	0	0	0	0	0	0	0	0	0	0	0	0	0	0	0	0	0	0	0	0	0	0	0	1	0	0	0	0	0	0	0	0	0	0
tRF-32-6978WP9LXN4VQ	GGCTCGTTGGTCTAGTGGTATGATTCTCGCTT	5-half	ProTGG_Chr_10_26466567-26466638_-_@1.32.32	1	3	0	1	0	0	0	0	0	1	0	0	1	1	0	0	0	0	0	3	0	1	0	0	5	8	7	5	35	0	14	11	0	5	4	0	1	9	0	1	3	0	3	1	0	2
tRF-32-6978WPRLXN48Q	GGCTCGTTGGTCTAGGGGTATGATTCTCGGTT	5-half	ProTGG_Chr_15_55651375-55651446_-_@1.32.32	3	2	0	6	7	7	0	4	0	2	1	0	0	2	3	3	1	3	0	1	2	2	0	4	22	35	8	3	39	5	13	29	0	7	1	5	14	5	4	24	7	0	5	1	1	0
tRF-32-6978WPRLXN4VQ	GGCTCGTTGGTCTAGGGGTATGATTCTCGCTT	5-half	ProAGG_Chr_10_26482156-26482227_+_@1.32.32;ProTGG_Chr_25_2621041-2621112_+_@1.32.32;ProAGG_Chr_25_2631597-2631668_+_@1.32.32;ProCGG_Chr_19_27847742-27847813_-_@1.32.32;ProAGG_Chr_10_26484896-26484967_+_@1.32.32;ProCGG_Chr_25_2614114-2614185_+_@1.32.32;ProTGG_Chr_25_2630255-2630326_+_@1.32.32;ProAGG_Chr_23_31554422-31554493_-_@1.32.32;ProCGG_Chr_3_1004082-1004153_-_@1.32.32;ProTGG_Chr_NW_020190356…	13	16	11	33	17	27	23	28	5	13	16	7	8	15	9	16	10	29	10	2	3	10	3	11	1037	1692	642	610	2229	262	1036	2713	9	24	10	19	67	49	6	19	110	46	26	20	27	32
tRF-32-6998LO9EFVI81	GGCTCTGTGGCGCAATGGATAGCGCATTGGAC	5-half	ArgTCT_Chr_11_98945442-98945532_-_@1.32.32;ArgTCT_Chr_19_27762806-27762892_+_@1.32.32;ArgTCT_Chr_23_31106890-31106977_-_@1.32.32;ArgTCT_Chr_15_82767225-82767310_+_@1.32.32	0	0	0	0	0	0	0	0	0	0	0	0	0	0	0	0	0	0	2	0	2	0	0	0	0	0	0	0	0	0	0	0	0	0	0	0	0	0	0	0	1	0	0	1	0	0
tRF-32-69JP4P9NFJE85	GGCTCCATAGCTCAGTGGTTAGAGCACTGGTC	5-half	ThrTGT_Chr_16_26005834-26005906_+_@1.32.32	0	0	0	2	0	0	0	0	0	0	0	0	0	0	0	0	0	0	1	0	0	0	0	0	0	0	0	0	0	0	0	0	0	0	0	0	6	1	0	0	0	0	0	2	0	0
tRF-32-69JP4PRNFJE85	GGCTCCATAGCTCAGGGGTTAGAGCACTGGTC	5-half	ThrTGT_Chr_10_26481746-26481818_+_@1.32.32;ThrTGT_Chr_7_40324271-40324343_-_@1.32.32;ThrTGT_Chr_10_26468186-26468258_+_@1.32.32	9	19	4	52	10	12	18	21	22	5	12	1	13	6	13	38	5	13	16	7	10	6	11	5	22	17	32	37	41	9	27	18	6	34	69	48	360	21	20	28	91	36	28	46	28	28
tRF-32-69M8LO9EFVI81	GGCTCCGTGGCGCAATGGATAGCGCATTGGAC	5-half	ArgTCT_Chr_3_49636867-49636951_-_@1.32.32	0	0	0	0	3	0	0	0	0	0	0	0	0	0	0	0	0	0	0	0	0	0	0	0	0	0	0	0	0	0	0	0	0	0	0	0	0	0	0	0	0	0	0	1	0	0
tRF-32-69MP4PRNFJE85	GGCTCCGTAGCTCAGGGGTTAGAGCACTGGTC	5-half	ThrCGT_Chr_23_31075652-31075724_-_@1.32.32	0	3	0	0	0	0	0	0	0	0	0	0	0	1	0	1	0	0	0	0	0	0	0	0	0	0	0	0	0	0	0	0	0	0	0	0	1	0	0	0	1	0	0	0	0	0
tRF-32-6Q947673FEWSJ	GGCATTGGTGGTTCAGTGGTAGAATTCTCGCC	5-half	GlyGCC_Chr_23_31686620-31686690_+_@-1G.31.32;GlyCCC_Chr_3_21085364-21085434_+_@-1G.31.32;GlyGCC_Chr_3_8034296-8034366_+_@-1G.31.32;GlyGCC_Chr_18_1416704-1416774_-_@-1G.31.32;GlyGCC_Chr_18_1423807-1423877_+_@-1G.31.32;GlyGCC_Chr_18_1416064-1416134_-_@-1G.31.32;GlyCCC_Chr_3_20877476-20877546_+_@-1G.31.32;GlyGCC_Chr_2_39839393-39839463_+_@-1G.31.32;GlyCCC_Chr_3_21206921-21206991_-_@-1G.31.32;GlyCCC_…	5	9	14	124	6	7	10	12	1	0	0	0	3	4	3	4	1	1	10	3	0	1	3	0	10	0	5	0	3	2	3	4	3	8	4	10	24	9	13	3	17	3	4	5	4	6
tRF-32-6RJ89O9NF5W81	GGCCCCATGGTGTAATGGTTAGCACTCTGGAC	5-half	GlnTTG_Chr_23_31689317-31689388_+_@1.32.32;GlnTTG_Chr_23_31009092-31009163_+_@1.32.32;GlnTTG_Chr_23_31688754-31688825_+_@1.32.32;GlnCTG_Chr_23_31013002-31013073_+_@1.32.32	0	0	0	0	0	0	0	0	0	0	0	0	0	0	0	0	0	0	0	0	0	0	0	0	0	0	0	0	0	0	0	2	0	0	0	0	0	0	0	0	0	0	0	0	1	0
tRF-32-6SM83O9EDJSYI	GGCCGCGTGGCCTAATGGATAAGGCGTCTGAT	5-half	ArgCCG_Chr_23_30112292-30112364_+_@1.32.32;ArgCCG_Chr_23_30073361-30073433_-_@1.32.32;ArgCCG_Chr_25_2589149-2589221_+_@1.32.32	0	0	0	0	0	0	0	0	0	0	0	0	0	0	0	0	0	0	0	0	0	0	0	0	0	0	0	0	0	0	0	0	0	0	0	0	0	0	0	0	0	0	0	0	0	1
tRF-32-6Z78WPRLXN4VQ	GGCTTGTTGGTCTAGGGGTATGATTCTCGCTT	5-half	ProAGG_Chr_3_91675780-91675851_-_@1.32.32	0	0	0	0	0	0	0	0	0	0	0	0	0	0	0	0	0	0	0	0	0	0	0	0	4	1	0	0	1	1	2	3	0	0	0	0	0	0	0	0	0	0	0	0	0	0
tRF-32-779PZBXFEERZQ	GTTCTTGTAGTTGAATGACAACGATGGTTTTT	5-half	GluTTC_Chr_MT_14441-14509_-_@1.32.32	8	5	5	4	5	1	8	12	0	0	3	0	3	1	1	5	0	0	2	1	6	2	3	1	0	0	0	0	0	0	0	0	0	0	1	0	0	1	4	1	2	2	3	2	7	8
tRF-32-799P9P9NH57SJ	GTTTCTGTAGTGTAGTGGTTATCACGTTCGCC	5-half	ValCAC_Chr_3_21262480-21262552_+_@1.32.32;ValCAC_Chr_3_21114069-21114141_-_@1.32.32;ValCAC_Chr_NW_020191468.1_12031-12103_-_@1.32.32;ValCAC_Chr_9_32498696-32498768_+_@1.32.32;ValCAC_Chr_3_21012294-21012366_+_@1.32.32;ValAAC_Chr_3_20967927-20967999_+_@1.32.32	8	26	14	84	22	35	18	32	58	68	106	10	50	107	115	98	31	41	230	17	50	57	22	24	415	288	783	325	1501	146	571	587	6	60	31	11	129	183	59	126	373	152	955	396	331	810
tRF-32-79M89P9NH57SJ	GTTTCCGTGGTGTAGTGGTTATCACGTTCGCC	5-half	ValAAC_Chr_4_107197105-107197177_-_@1.32.32	17	21	22	99	46	32	15	38	4	8	16	1	8	8	4	9	4	19	9	2	5	25	1	2	57	97	102	59	101	32	83	73	7	44	9	5	46	44	13	59	15	27	36	23	9	19
tRF-32-79M89PMNF5ISJ	GTTTCCGTGGTGTAGCGGTTAGCACATTCGCC	5-half	ValTAC_Chr_23_31259774-31259846_+_@1.32.32;ValTAC_Chr_23_31301252-31301324_-_@1.32.32	1	3	1	4	0	0	1	2	3	2	1	0	2	3	10	7	4	0	12	4	16	0	1	0	0	0	0	0	0	0	0	0	0	4	2	3	15	8	3	7	7	2	23	11	12	20
tRF-32-79MP9P9MH5QSJ	GTTTCCGTAGTGTAGTGGTCATCACGCTCGCC	5-half	ValAAC_Chr_23_31432884-31432956_+_@1.32.32	18	56	127	316	39	48	6	50	17	15	35	5	25	26	26	24	7	31	118	8	42	38	5	9	60	40	119	78	253	64	154	144	9	11	42	24	53	42	22	26	132	60	331	199	72	108
tRF-32-7U9PNOKOFO65P	GTTGATGTAGCTTAACCCAAAGCAAGGCACTG	5-half	PheGAA_Chr_MT_364-430_+_@1.32.32	1	0	1	1	2	2	5	6	0	0	0	0	0	0	0	0	0	0	3	0	1	0	0	0	0	0	0	0	0	0	0	0	0	0	0	0	0	0	2	0	0	0	0	0	0	0
tRF-32-86J8WPMN1E8YN	TCCCACATGGTCTAGCGGTTAGGATTCCTGGT	5-half	GluTTC_Chr_21_3228261-3228332_-_@1.32.32;GluTTC_Chr_2_128295086-128295157_-_@1.32.32;GluTTC_Chr_12_15097784-15097855_-_@1.32.32	6018	5290	1540	17561	4358	8053	1998	5310	634	1739	842	281	967	702	1206	2366	483	764	937	257	876	727	322	342	4005	4609	4724	5200	7139	2106	6073	5741	470	671	1002	750	2424	1128	481	2704	2391	1023	1496	1196	1474	2680
tRF-32-86V8WPMN1E8YN	TCCCATATGGTCTAGCGGTTAGGATTCCTGGT	5-half	GluTTC_Chr_12_11276302-11276373_-_@1.32.32;GluTTC_Chr_2_1313370-1313441_-_@1.32.32	2980	2177	965	6677	2402	3822	1352	2181	646	1970	918	246	966	693	1473	2481	444	649	886	201	906	696	242	427	2636	3291	3162	3179	4281	1250	3687	3289	452	815	934	493	2727	1488	553	2899	1713	955	1580	1033	1825	2825
tRF-32-87R88P9N1EZJM	TCCCTGGTGGTCCAGTGGTTAGGATTTGGCGC	5-half	GluTTC_Chr_5_109087107-109087178_-_@1.32.32	0	1	0	0	0	0	0	0	0	0	0	0	0	0	0	0	0	0	0	0	0	0	0	0	0	0	0	0	0	0	0	0	0	0	0	1	0	0	0	0	1	0	0	0	0	1
tRF-32-87R8WP9I1EWJM	TCCCTGGTGGTCTAGTGGCTAGGATTCGGCGC	5-half	GluTTC_Chr_3_21086134-21086205_-_@1.32.32;GluTTC_Chr_3_21204594-21204665_+_@1.32.32;GluTTC_Chr_3_21317723-21317794_+_@1.32.32;GluTTC_Chr_3_21212531-21212602_-_@1.32.32;GluTTC_Chr_3_21113479-21113550_-_@1.32.32	105	177	119	1277	331	398	167	254	83	94	53	30	88	83	128	225	37	48	133	28	52	38	13	7	253	194	607	303	662	173	456	318	16	94	139	150	481	91	80	160	676	127	279	429	244	525
tRF-32-897PVP9L1QKSJ	TCCTCGTTAGTATAGTGGTAAGTATCCCCGCC	5-half	AspGTC_Chr_3_8099537-8099608_-_@1.32.32	1	0	0	0	0	0	0	0	0	0	0	0	0	0	0	2	0	0	0	0	0	0	0	0	0	0	0	0	0	0	0	0	2	0	0	0	1	0	0	0	1	0	0	0	1	0
tRF-32-897PVP9N1QKSJ	TCCTCGTTAGTATAGTGGTTAGTATCCCCGCC	5-half	AspGTC_Chr_5_62676636-62676707_+_@1.32.32	12	5	4	11	4	17	3	20	8	11	2	1	0	10	8	8	0	2	3	2	0	0	1	3	0	0	1	3	0	0	0	0	0	3	18	13	41	21	3	16	11	8	6	10	3	16
tRF-32-8KOL7XDPBZJIQ	TCAGGGAATAGTTTAAATAGAACTTCAGCTTT	5-half	ProTGG_Chr_MT_15726-15791_-_@-1T.31.32	4	0	0	0	0	2	0	0	0	0	0	0	0	0	0	0	0	0	0	0	0	0	0	0	0	0	0	0	0	0	0	0	0	0	0	0	3	0	0	0	0	0	0	0	3	0
tRF-32-99ZL7UIDBU9NQ	TGTTCTTGTAGTTGAATGACAACGATGGTTTT	5-half	GluTTC_Chr_MT_14441-14509_-_@-1T.31.32	0	0	0	0	0	0	0	0	0	0	0	0	0	0	0	1	0	0	0	0	0	0	0	0	0	0	0	0	0	0	0	0	0	0	0	0	0	0	0	0	0	0	0	0	0	0
tRF-32-9IMYSX73IEWS3	TGGCTCGTTGGTCTAGTGGTATGATTCTCGCT	5-half	ProTGG_Chr_10_26466567-26466638_-_@-1T.31.32	0	0	0	0	0	0	0	0	0	0	0	0	0	0	0	0	0	0	0	0	0	0	0	0	0	0	0	0	0	0	0	0	0	0	0	0	0	0	0	0	0	0	0	0	0	0
tRF-32-9IMYSXR3IEWS3	TGGCTCGTTGGTCTAGGGGTATGATTCTCGCT	5-half	ProAGG_Chr_25_2631597-2631668_+_@-1T.31.32;ProCGG_Chr_25_2614114-2614185_+_@-1T.31.32;ProTGG_Chr_25_2628848-2628919_+_@-1T.31.32;ProAGG_Chr_25_2621896-2621967_+_@-1T.31.32;ProAGG_Chr_25_2626811-2626882_+_@-1T.31.32;ProAGG_Chr_3_1003350-1003421_+_@-1T.31.32;ProAGG_Chr_25_2624494-2624565_+_@-1T.31.32;ProAGG_Chr_10_26484896-26484967_+_@-1T.31.32;ProTGG_Chr_25_2598642-2598713_+_@-1T.31.32;ProAGG_Chr_…	0	0	0	0	0	0	0	0	0	1	0	0	0	0	0	0	0	0	0	0	0	0	0	0	0	0	0	0	0	0	0	3	0	0	0	0	0	0	0	0	0	0	0	0	0	0
tRF-32-EZU05PVNVR785	ACTTTTAAAGGATAGTAGTTTATCCGTTGGTC	5-half	LeuTAG_Chr_MT_12038-12108_+_@1.32.32	10	10	14	13	0	1	11	15	0	0	0	1	7	1	1	5	1	1	4	0	4	2	0	1	0	0	0	0	0	0	0	0	0	0	1	0	1	0	2	2	1	4	2	0	2	1
tRF-32-F76LQ6S8V0J6L	AGCCTGGATAGCTCAGTCGGTAGAGCATCAGA	5-half	LysTTT_Chr_23_30111079-30111151_-_@-1A.31.32;LysTTT_Chr_23_31093113-31093185_-_@-1A.31.32;LysTTT_Chr_23_31089834-31089906_+_@-1A.31.32	0	0	0	0	0	0	0	0	0	0	0	0	0	0	0	0	0	0	0	0	0	0	0	0	0	0	0	0	0	1	0	0	0	0	0	0	0	0	0	0	0	0	0	0	0	0
tRF-32-FP18LPMBQ4NKJ	AGCAGAGTGGCGCAGCGGAAGCGTGCTGGGCC	5-half	iMetCAT_Chr_23_31695649-31695720_-_@1.32.32;iMetCAT_Chr_23_31019522-31019593_-_@1.32.32;iMetCAT_Chr_3_16711608-16711679_-_@1.32.32;iMetCAT_Chr_23_31234924-31234995_+_@1.32.32;iMetCAT_Chr_12_21711736-21711807_-_@1.32.32;iMetCAT_Chr_18_54662068-54662139_-_@1.32.32;iMetCAT_Chr_7_7516034-7516105_-_@1.32.32;iMetCAT_Chr_23_31687054-31687125_+_@1.32.32;iMetCAT_Chr_23_31121523-31121594_-_@1.32.32;iMetCAT…	37	79	20	80	199	171	45	288	30	45	16	12	36	28	31	190	8	44	2	6	16	94	7	61	0	0	0	0	0	0	0	0	6	64	4	40	409	165	9	84	123	42	18	41	207	238
tRF-32-FQ947673FEW7J	AGCATTGGTGGTTCAGTGGTAGAATTCTCTCC	5-half	GlyCCC_Chr_NW_020191468.1_27206-27276_+_@-1A.31.32;GlyCCC_Chr_3_20997412-20997482_-_@-1A.31.32;GlyCCC_Chr_3_21040374-21040444_-_@-1A.31.32	0	0	0	3	0	1	0	0	1	1	0	0	0	0	0	0	0	0	0	0	0	0	0	0	0	0	0	0	0	0	0	0	0	0	0	0	0	0	0	0	0	0	1	0	0	0
tRF-32-FR6LQ6S8V0J6L	AGCCCGGATAGCTCAGTCGGTAGAGCATCAGA	5-half	LysTTT_Chr_15_82774048-82774120_-_@-1A.31.32;LysTTT_Chr_15_82772306-82772378_+_@-1A.31.32;LysTTT_Chr_23_30029666-30029738_-_@-1A.31.32;LysTTT_Chr_23_31054701-31054773_+_@-1A.31.32;LysTTT_Chr_19_27761050-27761122_+_@-1A.31.32;LysTTT_Chr_16_2247970-2248042_+_@-1A.31.32;LysTTT_Chr_16_2248304-2248376_-_@-1A.31.32;LysTTT_Chr_23_30158659-30158731_+_@-1A.31.32	0	0	0	0	0	0	0	0	0	0	0	0	0	0	0	0	0	0	2	2	1	0	0	0	13	4	2	4	3	3	6	9	3	0	1	1	0	0	2	1	3	0	2	1	0	0
tRF-32-FVLY7L73HQP0I	AGCGCCGCTGGTGTAGTGGTATCATGCAAGAT	5-half	GlyCCC_Chr_11_68555263-68555333_-_@-1A.31.32;GlyCCC_Chr_25_546202-546272_-_@-1A.31.32	0	0	0	0	0	0	0	0	0	0	0	0	0	0	0	0	0	0	0	0	0	0	0	0	0	0	0	0	0	0	0	0	0	0	0	0	0	0	0	0	0	0	1	0	0	0
tRF-32-I7ZPVXEPUPNDQ	ATTCTTTTAGTATTAACTAGTACAGCTGACTT	5-half	GlyTCC_Chr_MT_9754-9822_+_@1.32.32	0	0	0	0	0	0	0	5	0	0	0	0	0	0	0	0	0	0	1	0	0	1	1	0	0	0	0	0	0	0	0	0	0	0	0	0	0	0	0	0	0	0	0	0	0	3
tRF-32-JF54QFQ2FWQ8M	CAGCAGAGTGGCGCAGCGGAAGCGTGCTGGGC	5-half	iMetCAT_Chr_23_30944121-30944192_+_@-1C.31.32;iMetCAT_Chr_23_31121523-31121594_-_@-1C.31.32;iMetCAT_Chr_23_31695649-31695720_-_@-1C.31.32;iMetCAT_Chr_23_31234924-31234995_+_@-1C.31.32;iMetCAT_Chr_23_31687054-31687125_+_@-1C.31.32;iMetCAT_Chr_23_31019522-31019593_-_@-1C.31.32;iMetCAT_Chr_12_21711736-21711807_-_@-1C.31.32;iMetCAT_Chr_3_16711608-16711679_-_@-1C.31.32;iMetCAT_Chr_18_54662068-54662139…	0	0	0	0	0	0	0	0	0	0	0	0	0	0	0	0	0	0	0	0	0	0	0	0	3	0	0	0	0	0	0	1	0	0	0	0	0	0	0	0	0	0	0	0	0	0
tRF-32-JKDPZOH2E9FZP	CAGGGAATAGTTTAAATAGAACTTCAGCTTTG	5-half	ProTGG_Chr_MT_15726-15791_-_@1.32.32	9	13	5	4	9	40	2	16	0	0	0	0	0	0	0	1	0	0	2	1	0	0	0	1	0	0	0	0	0	0	0	0	0	3	0	0	2	0	0	2	0	0	3	5	0	0
tRF-32-KS5P4PW3FJHP1	CCCCGGATAGCTCAGTCGGTAGAGCATCAGAC	5-half	LysTTT_Chr_23_31557018-31557090_+_@1.32.32	0	0	0	0	1	0	0	0	0	0	0	0	0	0	0	0	0	0	0	0	0	0	0	0	0	0	0	0	0	0	1	0	0	0	1	0	0	0	0	1	0	0	0	1	0	1
tRF-32-LQ947653FEWSJ	CGCATTGGTGGTTCAGAGGTAGAATTCTCGCC	5-half	GlyCCC_Chr_6_110635525-110635595_-_@-1C.31.32	1	0	0	2	1	1	0	0	1	0	0	0	0	0	0	0	0	0	0	0	0	0	2	0	0	0	0	0	0	0	0	0	0	0	0	0	0	0	1	0	1	0	0	1	1	3
tRF-32-LQR47673FEWSJ	CGCATGGGTGGTTCAGTGGTAGAATTCTCGCC	5-half	GlyGCC_Chr_NW_020190592.1_4485-4555_+_@-1C.31.32;GlyGCC_Chr_13_76516281-76516351_-_@-1C.31.32;GlyGCC_Chr_3_8100275-8100345_-_@-1C.31.32;GlyGCC_Chr_NW_020190592.1_13975-14045_+_@-1C.31.32;GlyGCC_Chr_NW_020190592.1_31695-31765_-_@-1C.31.32;GlyGCC_Chr_NW_020190592.1_23486-23556_+_@-1C.31.32	25	49	33	402	55	71	28	135	28	19	7	5	22	24	18	22	16	28	55	21	35	16	7	2	86	62	112	86	67	70	70	26	2	6	23	52	69	40	28	43	122	36	71	183	52	99
tRF-32-MIMYSXR3IEWS3	CGGCTCGTTGGTCTAGGGGTATGATTCTCGCT	5-half	ProTGG_Chr_NW_020190356.1_18510-18581_+_@-1C.31.32;ProAGG_Chr_25_2634588-2634659_+_@-1C.31.32;ProAGG_Chr_25_2621896-2621967_+_@-1C.31.32;ProTGG_Chr_25_2630255-2630326_+_@-1C.31.32;ProTGG_Chr_25_2628848-2628919_+_@-1C.31.32;ProAGG_Chr_25_2624494-2624565_+_@-1C.31.32;ProCGG_Chr_19_27847742-27847813_-_@-1C.31.32;ProAGG_Chr_25_2601567-2601638_+_@-1C.31.32;ProAGG_Chr_15_55651097-55651168_+_@-1C.31.32;…	0	0	0	0	0	0	0	0	0	0	0	0	0	0	0	0	0	1	0	0	0	0	0	0	0	0	0	0	0	6	0	0	0	0	0	0	0	3	0	0	0	0	0	0	0	0
tRF-32-MKSLQ673FJIY1	CGGGGGTATAGCTCAGTGGTAGAGCATTTGAC	5-half	CysGCA_Chr_4_112385836-112385907_+_@-1C.31.32;CysGCA_Chr_19_39659156-39659227_-_@-1C.31.32;CysGCA_Chr_4_112393802-112393873_-_@-1C.31.32;CysGCA_Chr_19_39451752-39451823_+_@-1C.31.32;CysGCA_Chr_19_39659890-39659961_-_@-1C.31.32;CysGCA_Chr_4_112374449-112374520_+_@-1C.31.32;CysGCA_Chr_19_39453812-39453883_-_@-1C.31.32	0	0	0	1	1	0	0	0	0	0	2	0	0	0	0	0	0	0	0	0	0	0	0	0	0	0	0	0	0	0	0	0	0	0	1	0	0	0	0	1	0	0	0	0	0	2
tRF-32-O7M8LO9LQHWU3	GACCTCGTGGCGCAATGGTAGCGCGTCTGACT	5-half	TrpCCA_Chr_19_33114203-33114274_+_@1.32.32;TrpCCA_Chr_19_34029010-34029081_-_@1.32.32	0	3	2	8	0	0	0	5	0	0	1	0	0	0	0	0	0	0	0	0	0	0	0	1	0	0	0	0	0	0	0	0	0	0	0	1	4	0	2	3	0	0	4	0	1	4
tRF-32-O7M8LOMLQHWU3	GACCTCGTGGCGCAACGGTAGCGCGTCTGACT	5-half	TrpCCA_Chr_23_31683731-31683802_+_@1.32.32;TrpCCA_Chr_5_62677335-62677406_+_@1.32.32;TrpCCA_Chr_19_27829637-27829708_+_@1.32.32;TrpCCA_Chr_25_36942390-36942461_-_@1.32.32;TrpCCA_Chr_23_31674969-31675040_+_@1.32.32	0	0	0	0	1	0	0	5	0	1	0	0	0	0	0	0	0	0	0	0	0	0	0	0	0	0	0	0	0	0	0	0	0	0	0	0	0	0	0	0	0	0	0	3	4	0
tRF-32-OR183O9EDJHPJ	GACCCAGTGGCCTAATGGATAAGGCATCAGCC	5-half	ArgCCG_Chr_19_48966332-48966404_+_@1.32.32	0	2	2	11	4	1	5	14	1	0	1	0	1	4	1	6	2	0	1	0	3	0	0	0	0	0	0	0	0	0	0	3	0	2	1	1	19	1	0	11	2	10	3	0	3	1
tRF-32-OSM83OMEDJSY1	GACCGCGTGGCCTAACGGATAAGGCGTCTGAC	5-half	ArgTCG_Chr_19_56411984-56412056_+_@1.32.32	0	0	0	0	0	0	0	0	0	0	0	0	0	0	0	0	0	0	0	0	0	0	0	0	0	0	0	0	0	0	0	0	0	0	0	0	1	0	0	0	0	0	0	0	0	0
tRF-32-OUR8N09NDJ581	GACGAGGTGGCTGAGTGGTTAAGGCGATGGAC	5-half	SerGCT_Chr_13_78032434-78032515_-_@1.32.32	0	1	0	0	0	0	0	0	0	0	0	0	0	0	0	0	0	0	0	0	0	0	0	0	0	0	0	0	0	0	0	0	0	0	0	0	0	0	0	0	0	0	0	0	0	0
tRF-32-P4RPYP9LON4V3	GCATGGGTAGTTCAGTGGTAGAATTCTCGCCT	5-half	GlyGCC_Chr_17_61128903-61128973_+_@1.32.32	59	67	46	126	70	33	18	117	9	5	2	7	3	9	6	24	3	3	9	6	5	8	4	1	0	0	0	0	0	0	0	0	1	0	4	7	15	8	2	8	68	6	30	67	33	52
tRF-32-P6QP4PW3FJIK1	GCCCAGCTAGCTCAGTCGGTAGAGCATGGGAC	5-half	LysCTT_Chr_10_93057241-93057313_-_@1.32.32	0	0	0	0	0	1	0	0	0	0	0	0	0	0	0	0	0	0	0	0	0	0	0	0	0	0	0	0	1	0	0	0	2	1	0	2	1	1	0	1	0	0	1	0	0	1
tRF-32-P9NPLPVJFVSP5	GCCTCCTTAGCGCAGTAGGCAGCGCGTCAGTC	5-half	MetCAT_Chr_23_30026656-30026728_+_@1.32.32;MetCAT_Chr_23_30031918-30031990_-_@1.32.32;MetCAT_Chr_23_31006134-31006206_-_@1.32.32	0	0	0	0	0	0	0	0	0	0	0	0	0	0	0	3	0	0	0	0	0	0	0	0	0	0	0	0	0	0	0	0	0	0	0	0	0	0	0	0	0	0	0	0	0	0
tRF-32-PNR8YP1LON4V3	GCATTGGTGGTTCAGAGGTAGAATTCTCGCCT	5-half	GlyCCC_Chr_6_110635525-110635595_-_@1.32.32	1318	954	868	1768	2617	1046	1319	2705	300	148	105	118	144	235	100	273	343	411	691	273	217	534	310	154	0	0	1	2	0	0	1	0	55	235	279	366	869	336	308	187	1615	333	204	669	454	667
tRF-32-PNR8YP9LON493	GCATTGGTGGTTCAGTGGTAGAATTCTCTCCT	5-half	GlyCCC_Chr_3_20997412-20997482_-_@1.32.32;GlyCCC_Chr_NW_020191468.1_27206-27276_+_@1.32.32;GlyCCC_Chr_3_21040374-21040444_-_@1.32.32	344	258	254	417	548	348	350	693	244	155	123	144	148	215	169	330	78	102	122	62	59	90	86	39	0	0	0	0	0	0	2	0	30	109	101	171	360	142	113	62	735	105	98	292	238	282
tRF-32-PS5P4PW3FJHP1	GCCCGGATAGCTCAGTCGGTAGAGCATCAGAC	5-half	LysTTT_Chr_19_27761050-27761122_+_@1.32.32;LysTTT_Chr_16_2247970-2248042_+_@1.32.32;LysTTT_Chr_23_31054701-31054773_+_@1.32.32;LysTTT_Chr_23_30158659-30158731_+_@1.32.32;LysTTT_Chr_23_30029666-30029738_-_@1.32.32;LysTTT_Chr_15_82774048-82774120_-_@1.32.32;LysTTT_Chr_15_82772306-82772378_+_@1.32.32;LysTTT_Chr_16_2248304-2248376_-_@1.32.32	549	1032	1208	6105	1334	1308	907	1027	560	560	428	454	1036	1348	941	896	436	587	748	285	1365	518	412	237	713	467	595	489	742	114	930	669	402	985	1309	963	5740	1144	977	2325	1866	1208	1613	1525	857	1772
tRF-32-PSQP4PW3FJIK1	GCCCGGCTAGCTCAGTCGGTAGAGCATGGGAC	5-half	LysCTT_Chr_21_30269857-30269929_-_@1.32.32;LysCTT_Chr_10_70547066-70547138_-_@1.32.32	58	77	112	823	141	125	105	79	75	44	60	23	32	94	74	81	59	75	119	42	61	71	36	10	105	65	75	69	138	16	236	84	44	188	93	92	481	216	166	265	709	251	196	162	94	165
tRF-32-PW5SVP9N15WVN	GCCGTGATCGTATAGTGGTTAGTACTCTGCGT	5-half	HisGTG_Chr_3_21015831-21015902_-_@1.32.32;HisGTG_Chr_3_21049256-21049327_-_@1.32.32;HisGTG_Chr_3_21276035-21276106_-_@1.32.32;HisGTG_Chr_NW_020191468.1_8497-8568_+_@1.32.32;HisGTG_Chr_10_65237111-65237182_+_@1.32.32;HisGTG_Chr_8_29729058-29729129_+_@1.32.32;HisGTG_Chr_3_20898974-20899045_+_@1.32.32;HisGTG_Chr_3_20873154-20873225_+_@1.32.32;HisGTG_Chr_10_65234844-65234915_-_@1.32.32;HisGTG_Chr_3_2…	326	706	281	1633	1412	803	647	518	123	82	134	25	75	103	78	333	299	145	837	121	147	266	41	172	274749	74094	93890	74723	146225	44083	71401	163397	319	341	457	433	1805	604	292	363	255	271	202	318	285	546
tRF-32-PY5P4PW3FJHP1	GCCTGGATAGCTCAGTCGGTAGAGCATCAGAC	5-half	LysTTT_Chr_23_31093113-31093185_-_@1.32.32;LysTTT_Chr_23_30111079-30111151_-_@1.32.32;LysTTT_Chr_23_31089834-31089906_+_@1.32.32	0	2	0	7	1	0	2	0	0	0	0	0	1	1	0	4	0	0	1	2	1	0	0	0	2	3	2	0	0	0	1	0	0	4	1	0	11	0	2	5	2	1	1	1	2	4
tRF-32-Q1Q89P9L8422Q	GCGCCGCTGGTGTAGTGGTATCATGCAAGATT	5-half	GlyCCC_Chr_11_68555263-68555333_-_@1.32.32;GlyCCC_Chr_25_546202-546272_-_@1.32.32	6291	11196	11497	39092	16180	22054	13721	9868	6184	4928	5517	1494	1599	5206	4775	3913	3301	3559	4032	1561	2957	5805	1371	1509	12	12	25	2	20	3	94	6	2125	15535	4842	4991	21531	14547	10227	19073	8134	7688	9155	10668	5137	11901
tRF-32-QNR8VP9NFQFYJ	GCGTTGGTGGTATAGTGGTTAGCATAGCTGCC	5-half	GlyTCC_Chr_7_19428535-19428606_-_@1.32.32	1097	991	861	2832	1425	1384	2172	3240	492	815	520	244	1073	1082	1405	3423	328	296	618	141	590	607	253	382	101	137	100	96	200	149	435	349	485	2184	2117	353	17752	1275	1220	1699	489	1054	1119	1174	919	2377
tRF-32-QW58309NDJ781	GCTGTGATGGCCGAGTGGTTAAGGCGTTGGAC	5-half	SerCGA_Chr_19_27777475-27777556_-_@1.32.32;SerCGA_Chr_23_31329477-31329558_-_@1.32.32;SerCGA_Chr_23_31052632-31052713_+_@1.32.32	0	0	0	0	0	0	0	0	0	0	0	0	0	0	0	0	0	0	0	0	0	0	0	0	0	0	0	0	0	0	0	0	0	0	0	0	0	0	0	0	0	0	0	0	0	0
tRF-32-R29P4P9L5FJVQ	GGGGATGTAGCTCAGTGGTAGAGCACATGCTT	5-half	AlaTGC_Chr_5_67889002-67889073_-_@1.32.32;AlaTGC_Chr_6_106074031-106074102_-_@1.32.32;AlaTGC_Chr_6_91709768-91709839_+_@1.32.32	1	0	0	0	0	0	0	0	1	0	0	0	0	0	1	0	0	0	0	0	0	0	0	0	0	0	0	0	0	0	0	2	0	0	0	0	0	0	0	0	0	0	0	1	0	2
tRF-32-R29P4P9L5FVVQ	GGGGATGTAGCTCAGTGGTAGAGCATATGCTT	5-half	AlaCGC_Chr_24_4678616-4678687_+_@1.32.32	0	0	0	0	0	0	0	0	0	0	0	0	0	0	0	0	0	0	0	0	0	0	0	0	0	0	0	0	0	0	1	0	0	0	0	0	0	0	0	0	0	0	0	0	0	0
tRF-32-R29P4P9L5H3VQ	GGGGATGTAGCTCAGTGGTAGAGCGCCTGCTT	5-half	AlaTGC_Chr_23_30179834-30179905_-_@1.32.32	0	0	0	0	0	0	0	0	0	0	1	0	0	0	0	1	0	0	0	0	0	0	0	0	0	0	0	0	0	0	0	0	0	0	0	0	0	0	0	0	0	0	1	0	0	0
tRF-32-R29P4P9L5HJVQ	GGGGATGTAGCTCAGTGGTAGAGCGCATGCTT	5-half	AlaTGC_Chr_23_30183915-30183986_+_@1.32.32;AlaTGC_Chr_3_107039873-107039944_-_@1.32.32;AlaTGC_Chr_23_30125517-30125588_-_@1.32.32;AlaCGC_Chr_23_31556129-31556200_-_@1.32.32;AlaCGC_Chr_6_37118306-37118377_-_@1.32.32;AlaTGC_Chr_17_50873932-50874003_-_@1.32.32;AlaAGC_Chr_23_30170753-30170824_+_@1.32.32;AlaCGC_Chr_23_30164841-30164912_+_@1.32.32;AlaTGC_Chr_7_40344975-40345046_+_@1.32.32;AlaTGC_Chr_17…	0	0	0	11	0	1	0	3	0	0	0	0	0	0	0	8	1	0	0	0	0	2	0	0	0	4	0	0	2	0	0	0	0	0	3	1	8	3	0	7	1	0	2	2	3	8
tRF-32-R29P4P9L5HLVQ	GGGGATGTAGCTCAGTGGTAGAGCGCGCGCTT	5-half	AlaCGC_Chr_2_39839750-39839821_-_@1.32.32	19	44	47	207	158	109	39	104	31	30	7	3	7	8	12	37	6	18	20	0	12	16	10	3	0	0	0	0	3	0	4	1	2	29	34	78	227	85	15	56	43	12	14	32	70	65
tRF-32-R9J89O9NF5W81	GGTTCCATGGTGTAATGGTTAGCACTCTGGAC	5-half	GlnCTG_Chr_19_27761705-27761776_+_@1.32.32;GlnCTG_Chr_23_31114008-31114079_+_@1.32.32;GlnCTG_Chr_23_30037406-30037477_+_@1.32.32;GlnCTG_Chr_10_12743209-12743280_-_@1.32.32;GlnCTG_Chr_4_99861548-99861619_+_@1.32.32;GlnCTG_Chr_23_47242996-47243067_+_@1.32.32;GlnCTG_Chr_23_31135564-31135635_-_@1.32.32	0	0	0	0	0	0	0	5	1	0	0	0	1	0	0	0	0	0	0	0	0	0	0	0	0	2	0	0	2	0	0	0	0	0	1	0	0	5	0	4	0	0	0	0	1	0
tRF-32-R9JP9P9NF5HY3	GGTTCCATAGTGTAGTGGTTAGCACATCTGCT	5-half	ValTAC_Chr_23_31347498-31347570_+_@1.32.32	4	9	7	20	7	8	0	3	4	8	5	1	11	10	10	23	0	0	0	0	3	4	0	1	0	1	0	0	4	0	3	0	0	0	3	0	31	8	4	12	3	3	12	21	9	29
tRF-32-R9JP9PMNH5SY3	GGTTCCATAGTGTAGCGGTTATCACGTCTGCT	5-half	ValTAC_Chr_15_82766873-82766945_-_@1.32.32	6	15	27	23	5	6	18	10	0	15	4	4	10	7	12	8	0	6	3	1	3	4	2	3	33	34	31	10	30	16	49	63	2	7	5	0	25	14	8	18	8	6	17	9	12	16
tRF-32-R9MP9P9NH5SY3	GGTTCCGTAGTGTAGTGGTTATCACGTCTGCT	5-half	ValTAC_Chr_X_124770762-124770834_+_@1.32.32	43	43	32	114	43	43	33	57	10	18	23	5	27	28	25	49	17	21	13	9	28	18	12	3	1835	1683	1277	1264	1872	388	1253	1290	10	12	21	9	57	31	13	137	46	16	54	29	16	44
tRF-32-R9V89O9NF5W81	GGTTCTATGGTGTAATGGTTAGCACTCTGGAC	5-half	GlnTTG_Chr_19_50098061-50098132_+_@1.32.32	0	0	0	0	0	0	0	0	0	0	0	0	0	0	0	0	0	0	0	0	0	0	0	0	0	0	0	0	0	0	0	0	0	0	0	0	0	0	0	0	0	0	0	0	0	0
tRF-32-RK7LQ673FJQ43	GGGGGGTGTAGCTCAGTGGTAGAGCGCGTGCT	5-half	AlaAGC_Chr_23_31025905-31025976_+_@-1G.31.32;AlaAGC_Chr_23_30077774-30077845_+_@-1G.31.32;AlaAGC_Chr_23_30085665-30085736_+_@-1G.31.32;AlaCGC_Chr_23_30090290-30090361_+_@-1G.31.32;AlaAGC_Chr_23_30116515-30116586_+_@-1G.31.32;AlaAGC_Chr_23_30141212-30141283_-_@-1G.31.32;AlaCGC_Chr_23_30121277-30121348_-_@-1G.31.32;AlaAGC_Chr_23_30154990-30155061_+_@-1G.31.32;AlaCGC_Chr_23_30156916-30156987_+_@-1G.…	0	0	0	0	0	0	0	0	0	0	0	0	0	0	0	0	0	0	0	0	0	0	0	0	0	0	0	0	0	0	0	3	0	0	0	0	0	0	0	0	0	0	0	0	0	0
tRF-32-RK9P4P9L5F9VQ	GGGGGTGTAGCTCAGTGGTAGAGCATGTGCTT	5-half	AlaTGC_Chr_9_17257479-17257550_+_@1.32.32	0	0	0	0	0	0	0	0	0	0	0	0	0	0	0	0	0	0	0	0	0	0	0	0	0	0	0	0	0	0	0	0	0	0	0	0	0	0	0	0	0	1	0	0	0	0
tRF-32-RK9P4P9L5HJVQ	GGGGGTGTAGCTCAGTGGTAGAGCGCATGCTT	5-half	AlaTGC_Chr_23_30107193-30107264_+_@1.32.32	0	0	0	0	1	0	0	0	0	0	0	0	0	0	0	0	0	0	0	0	0	0	0	0	0	1	0	0	2	0	0	1	0	0	0	0	0	0	0	0	0	0	0	0	0	0
tRF-32-RK9P4P9L5HMVQ	GGGGGTGTAGCTCAGTGGTAGAGCGCGTGCTT	5-half	AlaAGC_Chr_23_30149586-30149657_+_@1.32.32;AlaAGC_Chr_23_30148685-30148756_-_@1.32.32;AlaAGC_Chr_23_30116515-30116586_+_@1.32.32;AlaAGC_Chr_1_158044572-158044644_+_@1.32.32;AlaAGC_Chr_23_31025905-31025976_+_@1.32.32;AlaAGC_Chr_23_30077774-30077845_+_@1.32.32;AlaAGC_Chr_23_30284772-30284843_+_@1.32.32;AlaAGC_Chr_23_30085665-30085736_+_@1.32.32;AlaAGC_Chr_23_30186336-30186407_-_@1.32.32;AlaCGC_Chr_…	45	31	19	208	122	118	17	129	3	8	12	0	18	3	4	32	4	5	5	0	5	22	3	12	479	319	107	156	586	71	400	446	0	24	10	16	114	71	0	49	10	11	12	25	22	29
tRF-32-RKILQ673FJQH3	GGGGGATGTAGCTCAGTGGTAGAGCGCGCGCT	5-half	AlaCGC_Chr_2_39839750-39839821_-_@-1G.31.32	0	0	0	0	0	0	0	0	0	0	0	0	0	0	0	0	0	0	0	0	0	0	0	0	0	0	0	0	0	0	0	0	0	0	0	0	0	2	0	0	0	0	0	0	0	0
tRF-32-RKIP4OI3FJQS3	GGGGGATTAGCTCAAATGGTAGAGCGCTCGCT	5-half	AlaAGC_Chr_14_30458994-30459066_+_@1.32.32;AlaAGC_Chr_11_72585279-72585351_-_@1.32.32;AlaAGC_Chr_23_31433404-31433476_+_@1.32.32	0	0	0	0	0	0	0	0	0	0	0	0	0	0	0	0	0	0	0	0	0	0	0	0	0	0	0	0	0	0	0	0	0	0	0	0	0	0	0	0	0	0	0	0	0	0
tRF-32-RKUP4P9L5FZU3	GGGGGTACAGCTCAGTGGTAGAGCATTTGACT	5-half	CysGCA_Chr_3_22722293-22722364_-_@1.32.32	11	5	12	32	10	5	10	15	3	4	1	5	0	0	1	8	0	1	2	0	1	0	2	1	0	0	0	0	1	0	0	0	0	1	3	4	25	3	0	1	13	0	6	16	8	4
tRF-32-RKVP4P9L5HJVQ	GGGGGTATAGCTCAGTGGTAGAGCGCATGCTT	5-half	AlaAGC_Chr_18_53719297-53719368_-_@1.32.32;AlaAGC_Chr_19_55851349-55851420_-_@1.32.32	0	0	0	0	0	0	0	0	0	0	0	0	0	0	0	0	0	0	0	0	0	0	0	0	0	0	0	0	0	0	0	0	0	0	0	0	0	0	0	0	0	0	0	0	0	2
tRF-32-RKVP4PRLDFZU3	GGGGGTATAGCTCAGGGGTAAAGCATTTGACT	5-half	CysGCA_Chr_4_112550397-112550468_-_@1.32.32	0	1	3	3	2	2	5	4	1	0	0	0	0	0	1	2	0	0	0	0	0	0	0	0	0	0	0	0	0	0	0	0	0	0	0	1	0	0	0	3	0	0	0	1	0	1
tRF-32-RRJ89O9NF5W81	GGTCCCATGGTGTAATGGTTAGCACTCTGGAC	5-half	GlnTTG_Chr_19_37377611-37377682_-_@1.32.32	0	0	0	0	0	0	0	3	0	0	0	0	0	0	0	0	0	2	0	0	0	0	0	0	1	6	1	0	0	0	0	6	0	0	0	0	13	3	0	3	0	0	0	0	0	0
tRF-32-S3M8309NDJ581	GTAGTCGTGGCCGAGTGGTTAAGGCGATGGAC	5-half	SerAGA_Chr_23_31129325-31129406_-_@1.32.32;SerAGA_Chr_23_31124825-31124906_-_@1.32.32;SerAGA_Chr_19_49195498-49195579_-_@1.32.32;SerTGA_Chr_23_31687570-31687651_+_@1.32.32;SerTGA_Chr_23_31141547-31141628_+_@1.32.32;SerAGA_Chr_19_27851584-27851665_-_@1.32.32;SerAGA_Chr_23_31149573-31149654_-_@1.32.32;SerAGA_Chr_23_31119332-31119413_+_@1.32.32;SerAGA_Chr_23_31158022-31158103_-_@1.32.32;SerAGA_Chr_2…	0	0	0	1	0	0	0	0	0	0	0	0	0	0	0	0	0	0	0	1	0	0	0	0	0	0	0	0	1	0	0	0	0	0	1	0	16	1	0	1	3	0	0	0	0	0
tRF-32-SBVPZO2B0NFNN	GTAAATATAGTTTAACAAAAACATTAGATTGT	5-half	HisGTG_Chr_MT_11907-11976_+_@1.32.32	0	0	0	3	0	1	1	0	0	0	0	0	0	1	0	0	0	0	0	0	0	0	0	0	0	0	0	0	0	0	0	0	0	0	0	1	0	0	0	0	0	0	0	0	0	0
tRF-32-SR94SX73V2Y8K	GTCCCTGGTGGTCTAGTGGTTAGGATTCGGCG	5-half	GluTTC_Chr_3_20897689-20897760_-_@-1G.31.32;GluCTC_Chr_NW_020190592.1_10784-10855_-_@-1G.31.32;GluCTC_Chr_23_30014669-30014740_-_@-1G.31.32;GluCTC_Chr_7_42660785-42660856_+_@-1G.31.32;GluCTC_Chr_3_8098331-8098402_-_@-1G.31.32;GluCTC_Chr_3_21352358-21352429_-_@-1G.31.32;GluCTC_Chr_9_25530031-25530102_+_@-1G.31.32;GluCTC_Chr_NW_020190592.1_20281-20352_-_@-1G.31.32;GluCTC_Chr_NW_020190592.1_1276-134…	1	2	3	9	0	10	4	4	1	0	0	0	3	0	1	1	4	3	5	1	0	0	1	0	608	589	692	1178	826	997	414	1252	7	5	1	0	8	3	7	2	8	2	2	1	4	6
tRF-32-SZ9PUQ4EHIR7P	GTCTTTGTAGTACATCTAATATACTGGTCTTG	5-half	ThrTGT_Chr_MT_15658-15726_+_@-1G.31.32	0	0	0	0	0	0	0	1	0	0	0	0	0	1	0	0	0	0	0	0	0	0	0	1	0	0	0	0	0	0	0	0	0	1	1	0	0	0	0	0	0	0	0	0	1	2
tRF-32-VBZ89OZKF5O2N	TAGAATTTGGTGTAATTGGGAGCACGAAGAGT	5-half	GlnTTG_Chr_MT_4123-4194_-_@1.32.32	176	249	314	214	263	280	588	1603	45	43	60	154	565	158	123	2849	63	155	162	66	351	109	157	290	0	0	0	0	0	0	2	0	87	104	2510	153	6736	128	164	261	158	136	164	274	204	189
tRF-32-VEX0K3VI137XM	TAGATTGAAGCCAGTTAGCTAGGGTGTTTAGC	5-half	AsnGTT_Chr_MT_5446-5518_-_@1.32.32	2	1	3	0	1	8	1	10	0	0	1	0	2	1	2	12	0	1	1	0	2	0	0	3	0	0	0	0	0	0	0	0	0	0	3	3	8	0	0	0	0	0	1	5	6	3
tRF-32-VL1MFXIOQQMJJ	TAGTAAGGTCAGCTAATTAAGCTATCGGGCCC	5-half	MetCAT_Chr_MT_4197-4265_+_@-1T.31.32	0	0	0	0	0	0	1	0	0	0	0	0	1	0	1	0	0	0	0	0	1	3	0	1	0	0	0	0	0	0	0	0	0	0	0	0	2	0	0	0	0	1	0	0	0	0
tRF-32-W7R8WO9N1EWJM	TCTCTGGTGGTCTAATGGTTAGGATTCGGCGC	5-half	GluCTC_Chr_NW_020190592.1_29782-29853_-_@1.32.32	0	0	0	0	0	0	0	0	0	0	0	0	0	0	0	0	0	0	0	0	0	0	0	0	0	0	0	0	0	0	0	0	0	0	0	0	0	0	0	0	0	0	0	0	0	0
tRF-32-W7R8WP9I1EWJM	TCTCTGGTGGTCTAGTGGCTAGGATTCGGCGC	5-half	GluTTC_Chr_3_20862158-20862229_-_@1.32.32	0	0	0	0	0	0	2	0	0	0	0	0	0	0	0	0	0	0	0	0	0	1	0	0	0	0	1	0	0	0	0	0	0	0	1	2	0	0	1	0	0	0	0	0	0	0
tRF-32-XQ947673FEWSJ	TGCATTGGTGGTTCAGTGGTAGAATTCTCGCC	5-half	GlyCCC_Chr_3_21206921-21206991_-_@-1T.31.32;GlyCCC_Chr_3_21085364-21085434_+_@-1T.31.32;GlyGCC_Chr_18_1423807-1423877_+_@-1T.31.32;GlyCCC_Chr_3_21210205-21210275_+_@-1T.31.32;GlyCCC_Chr_3_21112718-21112788_+_@-1T.31.32;GlyGCC_Chr_23_31686620-31686690_+_@-1T.31.32;GlyGCC_Chr_19_27767594-27767664_+_@-1T.31.32;GlyGCC_Chr_18_1416704-1416774_-_@-1T.31.32;GlyGCC_Chr_23_30943694-30943764_+_@-1T.31.32;Gl…	5	8	15	106	32	27	16	28	7	1	2	2	0	5	4	7	3	1	15	1	0	5	4	2	4	0	2	5	1	4	6	2	0	17	12	13	22	9	22	6	17	7	6	8	2	8
tRF-32-XQ947673FEWYJ	TGCATTGGTGGTTCAGTGGTAGAATTCTTGCC	5-half	GlyGCC_Chr_6_59272088-59272158_-_@-1T.31.32	0	1	0	0	0	0	0	0	0	0	0	0	0	0	0	0	0	0	0	0	0	0	0	0	0	0	0	0	0	0	0	0	0	0	0	0	0	0	0	0	0	0	0	0	0	0
tRF-32-Y7R8WP9N1EWJ1	TTCCTGGTGGTCTAGTGGTTAGGATTCGGCAC	5-half	GlnTTG_Chr_1_10747437-10747508_-_@1.32.32	0	0	0	1	0	0	0	0	0	0	0	0	0	0	0	0	0	0	0	0	0	0	0	0	0	0	0	1	0	0	0	0	0	0	0	0	0	0	0	0	0	0	0	0	1	0
tRF-33-0P58309NDJ78W	ACCAGGATGGCCGAGTGGTTAAGGCGTTGGACT	5-half	LeuTAA_Chr_9_81592121-81592203_+_@1.33.33	1	0	0	0	2	0	0	0	0	0	0	0	0	0	0	2	0	0	0	0	0	0	0	0	0	0	0	0	0	0	0	0	0	0	0	0	12	0	0	4	0	0	0	0	0	0
tRF-33-0PD8309NDJ78W	ACCAGAATGGCCGAGTGGTTAAGGCGTTGGACT	5-half	LeuTAA_Chr_15_82767678-82767760_+_@1.33.33	0	0	0	0	0	0	0	3	0	0	0	0	0	0	0	0	0	0	0	0	0	0	0	0	0	0	0	0	0	0	0	0	0	0	0	0	2	0	1	0	0	0	1	0	0	0
tRF-33-114LQ6R3V02Y0D	AGGCCCTATAGCTCAGGGGTTAGAGCACTGGTC	5-half	ThrTGT_Chr_20_40204183-40204254_-_@-1A.32.33;ThrTGT_Chr_10_26416285-26416357_-_@-1A.32.33	0	0	0	0	0	0	0	0	0	0	0	0	0	0	0	0	0	0	0	0	0	0	0	0	0	0	0	0	0	0	0	0	0	0	0	0	1	0	0	0	0	0	0	0	0	0
tRF-33-11W4QFE3FVSYW	AGGCCTCGTGGCGCAACGGTAGCGCGTCTGACT	5-half	TrpCCA_Chr_19_27845886-27845957_-_@-1A.32.33	0	0	0	0	0	0	0	0	0	0	0	0	0	1	0	0	0	0	0	0	0	0	0	0	0	0	0	0	0	0	0	0	0	0	0	0	0	0	0	0	0	0	0	0	0	0
tRF-33-19J89O9NF5W8W	AGTTCCATGGTGTAATGGTTAGCACTCTGGACT	5-half	GlnCTG_Chr_1_111055681-111055752_-_@1.33.33	0	0	0	0	0	0	0	0	0	0	0	0	0	0	0	0	0	0	0	0	0	1	0	0	0	0	0	0	0	0	0	0	0	0	0	0	0	0	0	0	0	0	0	0	0	0
tRF-33-1K7LQ673FJQ4DQ	AGGGGGTGTAGCTCAGTGGTAGAGCGCGTGCTT	5-half	AlaCGC_Chr_23_30156916-30156987_+_@-1A.32.33;AlaAGC_Chr_23_30116515-30116586_+_@-1A.32.33;AlaCGC_Chr_23_30090290-30090361_+_@-1A.32.33;AlaAGC_Chr_23_30154990-30155061_+_@-1A.32.33;AlaAGC_Chr_23_30141212-30141283_-_@-1A.32.33;AlaAGC_Chr_23_30077774-30077845_+_@-1A.32.33;AlaAGC_Chr_23_30149586-30149657_+_@-1A.32.33;AlaAGC_Chr_23_30284772-30284843_+_@-1A.32.33;AlaAGC_Chr_23_30085665-30085736_+_@-1A.…	0	0	0	0	0	0	0	4	0	0	0	0	0	0	0	0	0	0	0	1	0	0	0	0	1	0	1	0	4	0	2	2	0	0	0	0	0	0	0	0	0	0	0	0	0	0
tRF-33-1KSLQ673FJIYW	AGGGGGTATAGCTCAGTGGTAGAGCATTTGACT	5-half	CysGCA_Chr_19_39451752-39451823_+_@-1A.32.33;CysGCA_Chr_19_39659156-39659227_-_@-1A.32.33;CysGCA_Chr_4_112393802-112393873_-_@-1A.32.33;CysGCA_Chr_19_39453812-39453883_-_@-1A.32.33;CysGCA_Chr_4_112385836-112385907_+_@-1A.32.33;CysGCA_Chr_19_39659890-39659961_-_@-1A.32.33;CysGCA_Chr_4_112374449-112374520_+_@-1A.32.33	0	0	4	4	0	0	2	2	0	0	2	0	0	2	0	1	0	0	0	1	0	0	0	0	0	0	0	0	0	0	0	0	0	0	0	1	1	0	0	0	1	0	2	0	0	3
tRF-33-1KSLQ6R3FJIYW	AGGGGGTATAGCTCAGGGGTAGAGCATTTGACT	5-half	CysGCA_Chr_4_112519368-112519439_+_@-1A.32.33;CysGCA_Chr_4_112407284-112407355_-_@-1A.32.33;CysGCA_Chr_4_112531902-112531973_+_@-1A.32.33;CysGCA_Chr_19_39448382-39448453_-_@-1A.32.33;CysGCA_Chr_4_112559068-112559139_+_@-1A.32.33;CysGCA_Chr_4_112419516-112419587_-_@-1A.32.33;CysGCA_Chr_4_112521632-112521703_+_@-1A.32.33;CysGCA_Chr_19_39431222-39431293_-_@-1A.32.33;CysGCA_Chr_12_30287485-30287556_+…	0	0	0	1	0	0	0	0	0	0	0	0	0	0	0	0	0	0	0	0	0	0	0	0	0	0	0	0	0	0	0	0	0	0	0	0	1	0	0	0	0	0	0	0	0	0
tRF-33-1N3L7L73V6M7DW	AGGTTCCGTAGTGTAGTGGTTATCACGTCTGCT	5-half	ValTAC_Chr_X_124770762-124770834_+_@-1A.32.33	0	1	0	0	0	0	0	0	0	0	0	0	0	0	0	0	0	0	0	0	0	0	0	0	5	0	4	1	4	0	1	2	0	0	0	0	0	0	0	0	0	0	0	0	0	0
tRF-33-1PW4PU73UKL4DR	AGTAGTCGTGGCCGAGTGGTTAAGGCGATGGAC	5-half	SerAGA_Chr_23_31146083-31146164_-_@-1A.32.33;SerAGA_Chr_23_31149573-31149654_-_@-1A.32.33;SerAGA_Chr_23_31110602-31110683_+_@-1A.32.33;SerAGA_Chr_23_31119332-31119413_+_@-1A.32.33;SerAGA_Chr_23_31678541-31678622_-_@-1A.32.33;SerTGA_Chr_23_31141547-31141628_+_@-1A.32.33;SerAGA_Chr_23_31158022-31158103_-_@-1A.32.33;SerTGA_Chr_23_31116197-31116278_-_@-1A.32.33;SerAGA_Chr_23_31129325-31129406_-_@-1A.…	0	0	0	0	0	0	0	0	0	0	0	0	0	0	0	0	0	0	0	0	0	0	0	0	0	0	0	0	0	0	0	0	0	0	0	0	0	0	0	1	0	0	0	0	0	0
tRF-33-1Z3L7L73V6M9DV	AGTTTCCGTAGTGTAGTGGTTATCACGTTCGCC	5-half	ValAAC_Chr_1_97606076-97606148_-_@-1A.32.33;ValCAC_Chr_23_31334996-31335068_-_@-1A.32.33;ValCAC_Chr_23_31573432-31573504_-_@-1A.32.33;ValCAC_Chr_3_20957584-20957656_+_@-1A.32.33;ValAAC_Chr_23_31020511-31020583_-_@-1A.32.33;ValTAC_Chr_3_20978865-20978937_+_@-1A.32.33;ValCAC_Chr_7_40358343-40358415_-_@-1A.32.33;ValTAC_Chr_3_21035265-21035337_+_@-1A.32.33;ValCAC_Chr_3_20995595-20995667_+_@-1A.32.33;…	0	6	3	22	5	4	1	1	2	0	1	0	1	0	0	1	0	0	3	2	1	0	0	2	0	1	1	0	0	0	0	0	0	7	0	0	0	2	1	8	0	2	5	1	1	2
tRF-33-395P4PN3FJ6KW	CCTTCGATAGCTCAGCTGGTAGAGCGGAGGACT	5-half	TyrGTA_Chr_10_26414624-26414713_-_@1.33.33;TyrGTA_Chr_21_44965004-44965093_-_@1.33.33;TyrGTA_Chr_10_26445520-26445610_+_@1.33.33;TyrGTA_Chr_14_30458772-30458860_+_@1.33.33;TyrGTA_Chr_10_26447367-26447456_+_@1.33.33;TyrGTA_Chr_21_44984358-44984447_+_@1.33.33;TyrGTA_Chr_10_26442083-26442172_+_@1.33.33;TyrGTA_Chr_21_44990709-44990798_+_@1.33.33	0	0	0	1	0	0	0	0	1	0	0	0	0	0	0	0	0	0	0	0	0	0	0	0	0	0	0	0	0	0	0	0	4	0	0	0	0	0	0	0	0	0	0	0	0	0
tRF-33-395P4PZ3FJ6KW	CCTTCGATAGCTCAGTTGGTAGAGCGGAGGACT	5-half	TyrGTA_Chr_23_31535660-31535749_-_@1.33.33;TyrGTA_Chr_14_30458188-30458281_+_@1.33.33;TyrGTA_Chr_11_72585702-72585790_-_@1.33.33;TyrGTA_Chr_23_31542987-31543078_-_@1.33.33;TyrGTA_Chr_1_97560692-97560781_-_@1.33.33;TyrGTA_Chr_23_31535252-31535341_-_@1.33.33	0	0	0	0	0	0	0	0	0	0	0	0	0	0	0	0	0	0	0	0	0	0	0	0	0	0	0	0	0	0	0	0	0	0	0	0	0	0	0	0	1	0	0	0	0	0
tRF-33-47MXSL73VL8RDV	CTCCTCGTTAGTATAGTGGTTAGTATCCCCGCC	5-half	AspGTC_Chr_5_62676636-62676707_+_@-1C.32.33	0	0	0	1	0	0	0	0	0	0	0	0	0	0	0	0	0	0	0	0	0	0	0	0	0	0	0	0	0	0	0	0	0	0	0	0	0	3	0	0	0	0	0	0	0	0
tRF-33-4R04SXQ3V2Y7DZ	CTCCCACATGGTCTAGCGGTTAGGATTCCTGGT	5-half	GluTTC_Chr_21_3228261-3228332_-_@-1C.32.33;GluTTC_Chr_12_15097784-15097855_-_@-1C.32.33;GluTTC_Chr_2_128295086-128295157_-_@-1C.32.33	3	3	0	19	3	4	2	4	0	3	0	0	0	0	1	2	0	0	2	0	1	0	0	0	4	0	5	0	4	0	3	1	0	0	1	1	0	0	0	1	1	0	0	0	0	2
tRF-33-4R94SX73V2Y8DM	CTCCCTGGTGGTCTAGTGGTTAGGATTCGGCGC	5-half	GluTTC_Chr_3_20897689-20897760_-_@-1C.32.33;GluCTC_Chr_3_8098331-8098402_-_@-1C.32.33;GluCTC_Chr_NW_020190592.1_1276-1347_-_@-1C.32.33;GluCTC_Chr_3_21352358-21352429_-_@-1C.32.33;GluCTC_Chr_9_25530031-25530102_+_@-1C.32.33;GluCTC_Chr_NW_020190592.1_10784-10855_-_@-1C.32.33;GluCTC_Chr_NW_020190592.1_20281-20352_-_@-1C.32.33;GluCTC_Chr_23_30014669-30014740_-_@-1C.32.33;GluCTC_Chr_7_42660785-4266085…	17	12	4	42	19	29	10	13	10	4	8	0	3	12	2	8	8	11	13	5	1	7	1	0	14	6	4	0	9	2	7	0	0	7	17	23	48	13	3	16	51	9	14	7	6	24
tRF-33-4R94SX7JV2Y8DM	CTCCCTGGTGGTCTAGTGGCTAGGATTCGGCGC	5-half	GluTTC_Chr_3_21113479-21113550_-_@-1C.32.33;GluTTC_Chr_3_21212531-21212602_-_@-1C.32.33;GluTTC_Chr_3_21317723-21317794_+_@-1C.32.33;GluTTC_Chr_3_21204594-21204665_+_@-1C.32.33;GluTTC_Chr_3_21086134-21086205_-_@-1C.32.33	0	0	0	4	0	0	0	0	0	0	0	0	0	0	0	0	0	0	0	0	0	0	0	0	0	0	0	0	0	0	0	0	0	0	0	0	1	0	0	0	1	0	0	0	1	0
tRF-33-59MP9P9NH57SD3	GATTCCGTAGTGTAGTGGTTATCACGTTCGCCT	5-half	ValTAC_Chr_3_21117572-21117644_-_@1.33.33	0	1	0	2	2	1	0	3	0	0	0	0	1	0	0	0	0	0	0	0	1	2	0	0	3	2	2	1	3	0	1	1	0	2	0	0	3	3	0	0	1	1	0	0	0	1
tRF-33-67M8LOMLQHWUD5	GGCCTCGTGGCGCAACGGTAGCGCGTCTGACTC	5-half	TrpCCA_Chr_19_27845886-27845957_-_@1.33.33	0	0	0	0	3	0	0	0	0	0	0	0	0	0	0	0	0	0	0	0	0	0	0	0	0	0	0	0	0	0	0	0	0	0	0	0	0	0	0	0	0	0	0	0	0	0
tRF-33-6978WP9LXN4V0Q	GGCTCGTTGGTCTAGTGGTATGATTCTCGCTTT	5-half	ProTGG_Chr_10_26466567-26466638_-_@1.33.33	4	5	1	7	5	1	0	7	1	2	0	0	0	0	0	3	1	3	2	0	2	5	4	0	47	30	82	52	109	18	63	100	7	4	9	4	10	7	5	2	16	6	5	6	6	3
tRF-33-6978WPRLXN480Q	GGCTCGTTGGTCTAGGGGTATGATTCTCGGTTT	5-half	ProTGG_Chr_15_55651375-55651446_-_@1.33.33	0	0	0	0	1	1	0	10	0	1	0	0	1	0	2	0	2	3	0	0	0	0	0	2	5	35	10	1	17	0	0	19	0	0	0	0	6	3	0	0	0	0	1	0	4	1
tRF-33-6978WPRLXN4V05	GGCTCGTTGGTCTAGGGGTATGATTCTCGCTTC	5-half	ProCGG_Chr_25_2614114-2614185_+_@1.33.33;ProCGG_Chr_23_31380820-31380891_-_@1.33.33;ProCGG_Chr_3_1004082-1004153_-_@1.33.33;ProCGG_Chr_19_27847742-27847813_-_@1.33.33	32	37	5	45	24	38	23	74	17	12	12	9	27	20	15	40	2	29	23	12	5	13	10	2	6	14	14	9	20	5	11	45	7	31	19	25	54	31	5	4	132	52	19	20	65	118
tRF-33-6978WPRLXN4V0O	GGCTCGTTGGTCTAGGGGTATGATTCTCGCTTA	5-half	ProAGG_Chr_25_2626811-2626882_+_@1.33.33;ProAGG_Chr_25_2601567-2601638_+_@1.33.33;ProAGG_Chr_10_26484896-26484967_+_@1.33.33;ProAGG_Chr_25_2624494-2624565_+_@1.33.33;ProAGG_Chr_10_26482156-26482227_+_@1.33.33;ProAGG_Chr_25_2621896-2621967_+_@1.33.33;ProAGG_Chr_3_1003350-1003421_+_@1.33.33;ProAGG_Chr_25_2631597-2631668_+_@1.33.33;ProAGG_Chr_25_2605484-2605555_-_@1.33.33;ProAGG_Chr_25_2634588-26346…	1	2	6	1	1	2	1	0	0	1	0	1	1	4	2	2	0	0	0	3	0	0	0	0	1	1	0	0	0	0	1	4	0	1	0	0	0	0	1	2	0	0	5	0	1	10
tRF-33-6978WPRLXN4V0Q	GGCTCGTTGGTCTAGGGGTATGATTCTCGCTTT	5-half	ProTGG_Chr_25_2598642-2598713_+_@1.33.33;ProTGG_Chr_NW_020190356.1_18510-18581_+_@1.33.33;ProTGG_Chr_25_2623641-2623712_+_@1.33.33;ProTGG_Chr_25_2630255-2630326_+_@1.33.33;ProTGG_Chr_10_26413416-26413487_-_@1.33.33;ProTGG_Chr_25_2625955-2626026_+_@1.33.33;ProTGG_Chr_25_2628848-2628919_+_@1.33.33;ProTGG_Chr_25_2621041-2621112_+_@1.33.33	5	14	3	3	1	5	3	8	5	3	2	3	3	6	2	8	1	1	9	3	3	3	0	7	336	417	328	198	593	68	214	771	0	3	5	4	15	8	0	7	9	1	6	5	4	12
tRF-33-69JP4P9NFJE803	GGCTCCATAGCTCAGTGGTTAGAGCACTGGTCT	5-half	ThrTGT_Chr_16_26005834-26005906_+_@1.33.33	0	0	0	0	0	0	0	0	0	0	0	0	0	0	0	0	0	0	0	0	0	0	0	0	0	0	0	0	0	0	0	0	0	0	0	0	0	0	0	0	0	0	0	0	0	3
tRF-33-69JP4PRNFJE803	GGCTCCATAGCTCAGGGGTTAGAGCACTGGTCT	5-half	ThrTGT_Chr_10_26481746-26481818_+_@1.33.33;ThrTGT_Chr_7_40324271-40324343_-_@1.33.33;ThrTGT_Chr_10_26468186-26468258_+_@1.33.33	0	4	1	1	0	1	0	0	1	1	0	2	1	0	0	0	0	0	0	0	0	0	0	0	0	0	0	0	0	0	0	0	0	0	0	4	12	0	0	0	1	0	1	1	1	1
tRF-33-69M8LO9EFVI8W	GGCTCCGTGGCGCAATGGATAGCGCATTGGACT	5-half	ArgTCT_Chr_3_49636867-49636951_-_@1.33.33	0	0	0	0	0	0	0	0	0	0	0	0	0	0	0	1	0	0	0	0	1	0	0	0	0	0	0	0	0	0	0	0	0	0	5	1	2	0	0	0	0	0	0	0	0	2
tRF-33-69MP4PRNFJE803	GGCTCCGTAGCTCAGGGGTTAGAGCACTGGTCT	5-half	ThrCGT_Chr_23_31075652-31075724_-_@1.33.33	0	0	0	0	0	0	0	0	0	0	0	0	0	0	0	0	0	0	0	0	0	0	0	0	0	0	0	0	0	0	0	0	0	0	0	0	0	0	0	0	0	0	0	0	0	0
tRF-33-6Q947673FEW7D3	GGCATTGGTGGTTCAGTGGTAGAATTCTCTCCT	5-half	GlyCCC_Chr_NW_020191468.1_27206-27276_+_@-1G.32.33;GlyCCC_Chr_3_21040374-21040444_-_@-1G.32.33;GlyCCC_Chr_3_20997412-20997482_-_@-1G.32.33	0	0	0	0	0	0	3	0	0	0	0	0	0	0	0	0	0	0	0	0	0	0	0	0	0	0	0	0	0	0	0	0	0	0	0	0	0	0	0	0	0	0	0	0	0	0
tRF-33-6Q947673FEWSD3	GGCATTGGTGGTTCAGTGGTAGAATTCTCGCCT	5-half	GlyCCC_Chr_3_21206921-21206991_-_@-1G.32.33;GlyGCC_Chr_23_31686620-31686690_+_@-1G.32.33;GlyCCC_Chr_3_20877476-20877546_+_@-1G.32.33;GlyGCC_Chr_18_1423807-1423877_+_@-1G.32.33;GlyGCC_Chr_23_30943694-30943764_+_@-1G.32.33;GlyGCC_Chr_19_27767594-27767664_+_@-1G.32.33;GlyGCC_Chr_2_39839393-39839463_+_@-1G.32.33;GlyGCC_Chr_3_8034296-8034366_+_@-1G.32.33;GlyCCC_Chr_28_40004077-40004147_+_@-1G.32.33;Gl…	27	35	15	47	14	22	9	16	3	1	3	1	0	3	4	5	1	1	12	1	0	3	4	0	0	0	0	0	0	0	0	0	0	1	9	11	17	11	5	0	29	3	3	6	2	24
tRF-33-6R6XQ6S8V0JUDR	GGCCCGGCTAGCTCAGTCGGTAGAGCATGAGAC	5-half	LysCTT_Chr_25_2617431-2617503_+_@-1G.32.33;LysCTT_Chr_23_31553102-31553174_-_@-1G.32.33;LysCTT_Chr_7_40345515-40345587_+_@-1G.32.33;LysCTT_Chr_25_2607789-2607861_+_@-1G.32.33;LysCTT_Chr_25_2602175-2602247_-_@-1G.32.33;LysCTT_Chr_25_2609233-2609305_-_@-1G.32.33;LysCTT_Chr_25_2597623-2597695_-_@-1G.32.33;LysCTT_Chr_25_2629353-2629425_+_@-1G.32.33;LysCTT_Chr_7_40357611-40357683_-_@-1G.32.33;LysCTT_C…	0	0	0	0	0	0	0	0	0	0	0	0	0	0	0	0	1	0	0	0	0	0	0	0	0	0	0	0	0	0	0	0	0	0	0	0	0	0	0	0	0	0	0	0	0	0
tRF-33-6RJ89O9NF5W8W	GGCCCCATGGTGTAATGGTTAGCACTCTGGACT	5-half	GlnTTG_Chr_23_31689317-31689388_+_@1.33.33;GlnTTG_Chr_23_31688754-31688825_+_@1.33.33;GlnCTG_Chr_23_31013002-31013073_+_@1.33.33;GlnTTG_Chr_23_31009092-31009163_+_@1.33.33	0	1	0	0	0	0	0	15	0	3	0	0	7	1	2	37	0	4	0	0	0	0	0	6	0	0	0	0	1	0	0	5	0	0	1	0	30	12	0	36	0	3	0	3	41	28
tRF-33-6S7P4PZ3V0M80M	GGCCGGTTAGCTCAGTTGGTTAGAGCGTGGTGC	5-half	IleAAT_Chr_23_31055460-31055533_-_@1.33.33;IleAAT_Chr_23_31340083-31340156_+_@1.33.33;IleAAT_Chr_23_31254033-31254106_+_@1.33.33;IleAAT_Chr_23_31039841-31039914_-_@1.33.33;IleAAT_Chr_19_27830911-27830984_+_@1.33.33;IleAAT_Chr_23_31555582-31555655_-_@1.33.33;IleAAT_Chr_23_31291364-31291437_+_@1.33.33;IleAAT_Chr_19_27852162-27852235_-_@1.33.33;IleAAT_Chr_23_31041584-31041657_-_@1.33.33;IleAAT_Chr_2…	0	0	0	1	0	0	0	0	0	0	0	0	0	0	0	0	0	0	0	0	0	0	0	0	0	0	0	0	0	0	0	0	0	0	0	0	0	0	0	0	0	0	0	0	0	0
tRF-33-6SM83O9EDJSYDE	GGCCGCGTGGCCTAATGGATAAGGCGTCTGATT	5-half	ArgCCG_Chr_25_2589149-2589221_+_@1.33.33;ArgCCG_Chr_23_30073361-30073433_-_@1.33.33;ArgCCG_Chr_23_30112292-30112364_+_@1.33.33	0	0	0	0	0	0	0	4	0	0	0	0	0	0	0	0	0	0	0	0	0	0	0	0	0	0	0	0	0	0	0	0	0	0	0	0	0	0	0	0	1	0	0	0	0	2
tRF-33-6W94SL735FVIDV	GGCGTTGGTGGTATAGTGGTGAGCATAGCTGCC	5-half	GlyTCC_Chr_19_27846569-27846640_+_@-1G.32.33;GlyTCC_Chr_NW_020190592.1_20654-20725_-_@-1G.32.33;GlyTCC_Chr_3_8098701-8098772_-_@-1G.32.33;GlyTCC_Chr_NW_020190592.1_30154-30225_-_@-1G.32.33;GlyTCC_Chr_3_21349675-21349746_-_@-1G.32.33;GlyTCC_Chr_3_8024754-8024825_-_@-1G.32.33;GlyTCC_Chr_NW_020190592.1_1649-1720_-_@-1G.32.33;GlyTCC_Chr_NW_020190592.1_11157-11228_-_@-1G.32.33	0	0	1	0	0	0	0	0	0	0	0	0	0	0	0	0	0	0	0	0	0	0	0	0	0	0	0	0	0	0	0	0	0	0	0	0	4	0	0	0	0	0	0	0	0	0
tRF-33-6W94SL73VFVIDV	GGCGTTGGTGGTATAGTGGTTAGCATAGCTGCC	5-half	GlyTCC_Chr_7_19428535-19428606_-_@-1G.32.33	0	0	0	0	0	0	0	2	0	0	0	0	0	0	0	0	0	0	0	0	0	0	0	0	0	0	0	0	0	0	0	0	0	0	0	0	1	3	0	0	0	0	0	0	0	0
tRF-33-799P9P9NH57SD3	GTTTCTGTAGTGTAGTGGTTATCACGTTCGCCT	5-half	ValCAC_Chr_9_32498696-32498768_+_@1.33.33;ValCAC_Chr_3_21012294-21012366_+_@1.33.33;ValCAC_Chr_3_21114069-21114141_-_@1.33.33;ValCAC_Chr_NW_020191468.1_12031-12103_-_@1.33.33;ValAAC_Chr_3_20967927-20967999_+_@1.33.33;ValCAC_Chr_3_21262480-21262552_+_@1.33.33	9	12	5	13	26	25	9	27	17	25	31	3	36	34	45	110	3	22	4	11	19	19	11	4	15	5	2	6	49	1	4	4	0	16	10	8	90	81	3	50	43	27	181	121	207	380
tRF-33-79M89P9NH57SD3	GTTTCCGTGGTGTAGTGGTTATCACGTTCGCCT	5-half	ValAAC_Chr_4_107197105-107197177_-_@1.33.33	4	20	9	11	18	31	15	48	2	4	7	1	3	1	4	13	0	9	1	0	1	7	0	1	2	4	3	1	6	0	2	2	1	8	0	0	13	18	1	9	5	1	1	3	13	16
tRF-33-79M89PMNF5ISD3	GTTTCCGTGGTGTAGCGGTTAGCACATTCGCCT	5-half	ValTAC_Chr_23_31259774-31259846_+_@1.33.33;ValTAC_Chr_23_31301252-31301324_-_@1.33.33	0	0	0	0	0	0	0	0	0	2	0	2	0	0	0	0	0	2	0	0	6	0	0	0	0	0	0	0	0	0	0	0	0	0	0	0	5	2	0	1	3	0	4	1	2	7
tRF-33-79MP9P9MH5QSD3	GTTTCCGTAGTGTAGTGGTCATCACGCTCGCCT	5-half	ValAAC_Chr_23_31432884-31432956_+_@1.33.33	64	56	46	90	55	59	18	70	2	11	6	1	16	10	13	38	1	7	10	7	6	10	2	0	13	1	6	13	32	0	19	12	0	10	5	2	41	17	9	1	31	5	32	59	54	120
tRF-33-7U9PNOKOFO650L	GTTGATGTAGCTTAACCCAAAGCAAGGCACTGA	5-half	PheGAA_Chr_MT_364-430_+_@1.33.33	3	5	1	6	1	6	1	1	0	0	0	0	0	0	2	0	0	6	2	0	0	6	1	0	0	0	0	0	0	0	0	0	0	0	0	0	7	6	0	2	7	1	0	2	0	0
tRF-33-86J8WPMN1E8Y0E	TCCCACATGGTCTAGCGGTTAGGATTCCTGGTT	5-half	GluTTC_Chr_21_3228261-3228332_-_@1.33.33;GluTTC_Chr_2_128295086-128295157_-_@1.33.33;GluTTC_Chr_12_15097784-15097855_-_@1.33.33	25025	20961	3917	37970	13071	37267	6835	41106	6034	15429	6482	2303	10983	7279	14092	22974	4642	8508	6951	2457	12371	6250	4013	4781	3029	4330	4041	4056	6694	1948	4601	4223	5358	7030	12587	4818	18070	10964	5206	32875	18522	5904	16456	10716	17478	30558
tRF-33-86V8WPMN1E8Y0E	TCCCATATGGTCTAGCGGTTAGGATTCCTGGTT	5-half	GluTTC_Chr_12_11276302-11276373_-_@1.33.33;GluTTC_Chr_2_1313370-1313441_-_@1.33.33	11725	8570	2148	13380	7424	16357	4111	16897	5664	15646	6982	1895	10526	6747	14589	24524	4349	6984	6189	1948	11646	5868	3409	5089	2205	3480	2956	2562	4483	1302	3195	2912	5632	7481	11724	3082	21005	12191	5614	32959	13289	5674	15334	8756	19570	31180
tRF-33-8758WP9N1EWJW	TCCCTGATGGTCTAGTGGTTAGGATTCGGCACT	5-half	GluTTC_Chr_2_126087645-126087716_+_@1.33.33	0	0	3	0	0	1	0	0	0	0	0	0	0	0	0	0	0	0	0	0	0	0	0	0	0	0	0	0	0	0	0	0	0	0	0	0	0	0	0	0	0	0	0	0	0	0
tRF-33-87R88P9N1EZJDW	TCCCTGGTGGTCCAGTGGTTAGGATTTGGCGCT	5-half	GluTTC_Chr_5_109087107-109087178_-_@1.33.33	0	1	1	2	0	1	1	0	0	0	0	0	0	0	0	0	0	0	0	0	0	0	0	0	0	0	0	0	0	0	0	0	0	0	0	0	0	0	0	0	0	0	0	0	0	0
tRF-33-87R8WP9I1EWJDW	TCCCTGGTGGTCTAGTGGCTAGGATTCGGCGCT	5-half	GluTTC_Chr_3_21113479-21113550_-_@1.33.33;GluTTC_Chr_3_21086134-21086205_-_@1.33.33;GluTTC_Chr_3_21317723-21317794_+_@1.33.33;GluTTC_Chr_3_21212531-21212602_-_@1.33.33;GluTTC_Chr_3_21204594-21204665_+_@1.33.33	778	652	481	2635	985	1140	651	1686	274	343	197	138	549	251	437	1296	143	349	382	165	404	138	146	110	695	288	285	537	564	304	532	236	34	124	1126	376	1761	279	159	601	981	165	833	1308	646	1537
tRF-33-87R8WP9NEEZ3DW	TCCCTGGTGGTCTAGTGGTTACGATTTGGTGCT	5-half	GluCTC_Chr_22_32397643-32397714_-_@1.33.33	0	0	0	0	0	0	0	0	0	0	0	0	0	0	0	0	0	0	0	0	0	0	0	0	0	0	0	0	0	0	0	0	0	0	0	0	0	0	0	0	0	0	0	0	0	0
tRF-33-897PVP9L1QKSD3	TCCTCGTTAGTATAGTGGTAAGTATCCCCGCCT	5-half	AspGTC_Chr_3_8099537-8099608_-_@1.33.33	0	0	0	0	0	0	0	0	0	2	0	0	0	0	0	0	0	0	0	0	0	0	0	0	0	0	0	0	0	0	0	0	0	0	0	0	0	0	0	0	0	0	0	0	1	0
tRF-33-897PVP9N1QKSD3	TCCTCGTTAGTATAGTGGTTAGTATCCCCGCCT	5-half	AspGTC_Chr_5_62676636-62676707_+_@1.33.33	2	8	3	14	4	5	15	23	4	4	0	2	1	2	3	6	2	0	1	0	0	4	1	2	0	1	0	0	0	0	0	1	2	12	6	1	33	14	9	0	9	4	6	16	4	20
tRF-33-8KOL7XDPBZJI0P	TCAGGGAATAGTTTAAATAGAACTTCAGCTTTG	5-half	ProTGG_Chr_MT_15726-15791_-_@-1T.32.33	0	0	0	0	0	0	0	1	0	0	0	0	0	0	0	0	0	0	0	0	0	0	0	0	0	0	0	0	0	0	0	0	0	0	0	0	0	0	0	0	0	0	0	0	0	0
tRF-33-9PW4PU73UKL4DR	TGTAGTCGTGGCCGAGTGGTTAAGGCGATGGAC	5-half	SerAGA_Chr_19_27851584-27851665_-_@-1T.32.33;SerTGA_Chr_23_31687570-31687651_+_@-1T.32.33;SerAGA_Chr_23_31129325-31129406_-_@-1T.32.33;SerAGA_Chr_23_31149573-31149654_-_@-1T.32.33;SerAGA_Chr_23_31110602-31110683_+_@-1T.32.33;SerAGA_Chr_23_31158022-31158103_-_@-1T.32.33;SerAGA_Chr_23_31124825-31124906_-_@-1T.32.33;SerTGA_Chr_23_31116197-31116278_-_@-1T.32.33;SerTGA_Chr_23_31141547-31141628_+_@-1T.…	1	0	0	0	1	0	0	1	0	0	0	0	0	0	0	0	0	0	0	0	0	0	0	0	0	0	0	0	0	0	0	0	0	0	0	0	0	0	0	0	0	0	0	0	0	0
tRF-33-9Z3L7L73V6M9DV	TGTTTCCGTAGTGTAGTGGTTATCACGTTCGCC	5-half	ValAAC_Chr_3_21070275-21070347_-_@-1T.32.33;ValAAC_Chr_3_21057895-21057967_+_@-1T.32.33;ValAAC_Chr_3_21024315-21024387_+_@-1T.32.33;ValAAC_Chr_7_40353386-40353458_-_@-1T.32.33;ValCAC_Chr_23_31270844-31270915_+_@-1T.32.33;ValCAC_Chr_23_31290226-31290298_-_@-1T.32.33;ValAAC_Chr_1_97606076-97606148_-_@-1T.32.33;ValTAC_Chr_3_21035265-21035337_+_@-1T.32.33;ValAAC_Chr_3_21265184-21265256_+_@-1T.32.33;V…	0	0	0	1	0	1	0	0	0	0	0	0	0	0	0	0	0	0	0	0	0	0	0	0	0	0	0	2	0	0	0	0	0	1	0	0	0	0	0	2	0	0	0	0	0	0
tRF-33-BZYB6LS3YMMY0D	AACTTTTAAAGGATAGTAGTTTATCCGTTGGTC	5-half	LeuTAG_Chr_MT_12038-12108_+_@-1A.32.33	0	0	0	0	0	0	2	0	0	0	0	0	0	0	0	0	0	0	0	0	0	0	0	0	0	0	0	0	0	0	0	0	0	0	0	0	0	0	0	0	0	0	0	0	0	0
tRF-33-EZU05PVNVR7803	ACTTTTAAAGGATAGTAGTTTATCCGTTGGTCT	5-half	LeuTAG_Chr_MT_12038-12108_+_@1.33.33	19	11	14	29	12	20	19	20	0	4	1	0	1	3	0	11	5	3	0	1	5	0	0	0	0	0	0	0	0	0	0	0	1	0	3	1	5	2	4	0	0	1	2	0	2	1
tRF-33-FP18LPMBQ4NKDJ	AGCAGAGTGGCGCAGCGGAAGCGTGCTGGGCCC	5-half	iMetCAT_Chr_23_31121523-31121594_-_@1.33.33;iMetCAT_Chr_23_31687054-31687125_+_@1.33.33;iMetCAT_Chr_12_21711736-21711807_-_@1.33.33;iMetCAT_Chr_3_16711608-16711679_-_@1.33.33;iMetCAT_Chr_23_31234924-31234995_+_@1.33.33;iMetCAT_Chr_23_31019522-31019593_-_@1.33.33;iMetCAT_Chr_18_54662068-54662139_-_@1.33.33;iMetCAT_Chr_23_31695649-31695720_-_@1.33.33;iMetCAT_Chr_7_7516034-7516105_-_@1.33.33;iMetCAT…	119	151	29	114	274	208	62	308	23	34	13	12	75	30	48	187	25	82	32	20	65	141	32	88	0	0	0	0	0	0	0	0	9	83	9	17	294	105	48	53	86	78	18	29	218	158
tRF-33-FQ947673FEW7D3	AGCATTGGTGGTTCAGTGGTAGAATTCTCTCCT	5-half	GlyCCC_Chr_NW_020191468.1_27206-27276_+_@-1A.32.33;GlyCCC_Chr_3_21040374-21040444_-_@-1A.32.33;GlyCCC_Chr_3_20997412-20997482_-_@-1A.32.33	0	0	0	0	0	0	1	0	0	0	0	0	0	0	0	0	0	0	0	0	0	0	0	0	0	0	0	0	0	0	0	0	0	0	0	0	0	0	0	0	0	0	0	0	0	0
tRF-33-FR6LQ6S8V0J6DR	AGCCCGGATAGCTCAGTCGGTAGAGCATCAGAC	5-half	LysTTT_Chr_16_2248304-2248376_-_@-1A.32.33;LysTTT_Chr_16_2247970-2248042_+_@-1A.32.33;LysTTT_Chr_15_82774048-82774120_-_@-1A.32.33;LysTTT_Chr_19_27761050-27761122_+_@-1A.32.33;LysTTT_Chr_23_31054701-31054773_+_@-1A.32.33;LysTTT_Chr_23_30029666-30029738_-_@-1A.32.33;LysTTT_Chr_23_30158659-30158731_+_@-1A.32.33;LysTTT_Chr_15_82772306-82772378_+_@-1A.32.33	0	0	0	2	0	0	2	0	1	0	0	0	0	1	1	0	0	0	2	0	0	0	0	0	0	5	2	9	16	4	5	0	1	1	1	0	3	0	0	0	0	0	0	0	0	1
tRF-33-FVLY7L73HQP0DE	AGCGCCGCTGGTGTAGTGGTATCATGCAAGATT	5-half	GlyCCC_Chr_11_68555263-68555333_-_@-1A.32.33;GlyCCC_Chr_25_546202-546272_-_@-1A.32.33	2	13	26	107	7	14	27	13	1	6	6	2	1	18	4	2	7	1	3	1	5	3	0	4	0	0	0	0	0	0	0	0	0	15	2	1	21	11	10	17	3	3	7	17	3	4
tRF-33-H2IY7LI85FL0Z	ATAGAATTTGGTGTAATTGGGAGCACGAAGAGT	5-half	GlnTTG_Chr_MT_4123-4194_-_@-1A.32.33	0	13	5	2	2	7	11	58	1	1	0	1	15	9	8	54	1	6	3	3	8	13	8	5	0	0	0	0	0	0	0	0	1	7	36	2	87	0	1	3	3	2	3	8	9	9
tRF-33-HR94SX7JV2Y8DM	ATCCCTGGTGGTCTAGTGGCTAGGATTCGGCGC	5-half	GluTTC_Chr_3_21086134-21086205_-_@-1A.32.33;GluTTC_Chr_3_21317723-21317794_+_@-1A.32.33;GluTTC_Chr_3_21212531-21212602_-_@-1A.32.33;GluTTC_Chr_3_21204594-21204665_+_@-1A.32.33;GluTTC_Chr_3_21113479-21113550_-_@-1A.32.33	0	0	0	2	0	0	0	0	0	0	0	0	0	0	0	0	0	0	0	0	0	0	0	0	0	0	0	0	0	0	0	0	0	0	0	0	0	0	0	0	0	0	0	0	0	0
tRF-33-I7ZPVXEPUPND05	ATTCTTTTAGTATTAACTAGTACAGCTGACTTC	5-half	GlyTCC_Chr_MT_9754-9822_+_@1.33.33	1	1	2	3	1	3	4	23	0	1	1	2	4	2	5	0	3	0	1	5	4	2	1	14	0	0	0	0	0	0	0	0	0	10	0	0	3	2	0	6	0	1	2	0	0	0
tRF-33-KS5P4PW3FJHPW	CCCCGGATAGCTCAGTCGGTAGAGCATCAGACT	5-half	LysTTT_Chr_23_31557018-31557090_+_@1.33.33	6	1	3	5	3	2	5	5	0	0	0	1	3	2	2	2	0	3	1	2	2	1	2	0	0	0	0	0	0	0	0	0	0	1	8	0	4	0	0	1	0	0	0	0	0	3
tRF-33-KZLLQ6Q8V0M0DR	CCCTTCGATAGCTCAGCTGGTAGAGCGGAGGAC	5-half	TyrGTA_Chr_10_26445520-26445610_+_@-1C.32.33;TyrGTA_Chr_10_26442083-26442172_+_@-1C.32.33;TyrGTA_Chr_21_44990709-44990798_+_@-1C.32.33;TyrGTA_Chr_10_26414624-26414713_-_@-1C.32.33;TyrGTA_Chr_10_26447367-26447456_+_@-1C.32.33;TyrGTA_Chr_21_44984358-44984447_+_@-1C.32.33;TyrGTA_Chr_14_30458772-30458860_+_@-1C.32.33;TyrGTA_Chr_21_44965004-44965093_-_@-1C.32.33	0	0	0	0	0	0	0	1	0	0	0	0	0	0	0	2	0	0	1	0	0	0	0	0	0	0	0	0	0	0	0	0	0	0	1	0	0	0	0	0	0	0	0	1	0	0
tRF-33-LQ947653FEWSD3	CGCATTGGTGGTTCAGAGGTAGAATTCTCGCCT	5-half	GlyCCC_Chr_6_110635525-110635595_-_@-1C.32.33	0	1	0	1	1	0	2	1	0	0	0	0	0	0	0	0	0	0	0	0	0	0	0	0	0	0	0	0	0	0	0	0	0	0	0	0	1	1	0	0	0	0	0	0	0	0
tRF-33-LQR47673FEWSD3	CGCATGGGTGGTTCAGTGGTAGAATTCTCGCCT	5-half	GlyGCC_Chr_13_76516281-76516351_-_@-1C.32.33;GlyGCC_Chr_NW_020190592.1_13975-14045_+_@-1C.32.33;GlyGCC_Chr_NW_020190592.1_31695-31765_-_@-1C.32.33;GlyGCC_Chr_NW_020190592.1_4485-4555_+_@-1C.32.33;GlyGCC_Chr_NW_020190592.1_23486-23556_+_@-1C.32.33;GlyGCC_Chr_3_8100275-8100345_-_@-1C.32.33	33	37	16	94	31	18	4	46	8	7	0	5	11	5	5	21	6	12	12	3	8	3	4	6	0	0	0	0	0	0	0	0	2	3	2	16	22	8	3	2	65	7	20	85	23	34
tRF-33-LR6XQ6S8V0JUDR	CGCCCGGCTAGCTCAGTCGGTAGAGCATGAGAC	5-half	LysCTT_Chr_7_40357611-40357683_-_@-1C.32.33;LysCTT_Chr_25_2633972-2634044_+_@-1C.32.33;LysCTT_Chr_25_2624993-2625065_+_@-1C.32.33;LysCTT_Chr_25_2597623-2597695_-_@-1C.32.33;LysCTT_Chr_25_2609233-2609305_-_@-1C.32.33;LysCTT_Chr_25_2638931-2639003_+_@-1C.32.33;LysCTT_Chr_25_2627614-2627686_+_@-1C.32.33;LysCTT_Chr_3_21347701-21347773_-_@-1C.32.33;LysCTT_Chr_25_2607789-2607861_+_@-1C.32.33;LysCTT_Chr…	1	1	3	48	12	5	9	4	4	1	6	0	2	2	3	3	1	4	6	0	1	3	2	2	1	6	3	2	6	1	19	9	0	15	13	12	17	22	3	5	63	13	16	9	1	9
tRF-33-LSXMSL73VL4YDN	CGCCGTGATCGTATAGTGGTTAGTACTCTGCGT	5-half	HisGTG_Chr_3_21148775-21148846_+_@-1C.32.33;HisGTG_Chr_10_65235579-65235650_+_@-1C.32.33;HisGTG_Chr_3_21218714-21218785_-_@-1C.32.33;HisGTG_Chr_3_21276035-21276106_-_@-1C.32.33;HisGTG_Chr_3_20898974-20899045_+_@-1C.32.33;HisGTG_Chr_3_21015831-21015902_-_@-1C.32.33;HisGTG_Chr_10_65237111-65237182_+_@-1C.32.33;HisGTG_Chr_10_65234844-65234915_-_@-1C.32.33;HisGTG_Chr_3_21348793-21348864_-_@-1C.32.33;…	1	0	0	0	0	0	0	0	0	0	0	0	4	1	0	1	2	0	2	0	2	0	0	0	63	12	17	16	30	6	16	29	1	0	4	1	7	0	0	0	0	0	1	0	2	0
tRF-33-LVLY7L73HQP0DE	CGCGCCGCTGGTGTAGTGGTATCATGCAAGATT	5-half	GlyCCC_Chr_11_68555263-68555333_-_@-1C.32.33;GlyCCC_Chr_25_546202-546272_-_@-1C.32.33	0	5	4	28	11	21	5	2	6	4	7	2	0	3	7	0	1	8	11	0	2	1	1	2	0	0	0	0	0	0	0	0	1	8	6	6	7	9	3	9	8	9	5	2	5	3
tRF-33-MIMYSXR3IEWSDQ	CGGCTCGTTGGTCTAGGGGTATGATTCTCGCTT	5-half	ProTGG_Chr_25_2628848-2628919_+_@-1C.32.33;ProAGG_Chr_10_26484896-26484967_+_@-1C.32.33;ProTGG_Chr_25_2625955-2626026_+_@-1C.32.33;ProAGG_Chr_3_1003350-1003421_+_@-1C.32.33;ProTGG_Chr_25_2623641-2623712_+_@-1C.32.33;ProAGG_Chr_4_92756488-92756559_+_@-1C.32.33;ProAGG_Chr_25_2621896-2621967_+_@-1C.32.33;ProTGG_Chr_25_2598642-2598713_+_@-1C.32.33;ProAGG_Chr_25_2601567-2601638_+_@-1C.32.33;ProCGG_Chr…	0	0	0	0	0	0	0	0	0	0	0	0	0	0	0	0	0	0	0	0	0	0	0	0	0	0	0	0	0	0	0	0	0	0	0	0	0	0	0	0	0	0	0	0	0	0
tRF-33-MK7LQ673FJQ4DQ	CGGGGGTGTAGCTCAGTGGTAGAGCGCGTGCTT	5-half	AlaAGC_Chr_23_30149586-30149657_+_@-1C.32.33;AlaCGC_Chr_23_30090290-30090361_+_@-1C.32.33;AlaAGC_Chr_23_30186336-30186407_-_@-1C.32.33;AlaCGC_Chr_23_30156916-30156987_+_@-1C.32.33;AlaCGC_Chr_23_30121277-30121348_-_@-1C.32.33;AlaAGC_Chr_23_30077774-30077845_+_@-1C.32.33;AlaAGC_Chr_1_158044572-158044644_+_@-1C.32.33;AlaAGC_Chr_23_31025905-31025976_+_@-1C.32.33;AlaAGC_Chr_23_30085665-30085736_+_@-1C…	0	0	0	0	0	0	0	4	0	0	0	0	0	0	0	0	0	0	0	0	0	0	0	0	0	0	0	0	0	0	0	0	0	0	0	0	0	0	0	0	0	0	0	0	0	0
tRF-33-MKSLQ673FJIYW	CGGGGGTATAGCTCAGTGGTAGAGCATTTGACT	5-half	CysGCA_Chr_4_112374449-112374520_+_@-1C.32.33;CysGCA_Chr_19_39453812-39453883_-_@-1C.32.33;CysGCA_Chr_4_112385836-112385907_+_@-1C.32.33;CysGCA_Chr_4_112393802-112393873_-_@-1C.32.33;CysGCA_Chr_19_39659890-39659961_-_@-1C.32.33;CysGCA_Chr_19_39451752-39451823_+_@-1C.32.33;CysGCA_Chr_19_39659156-39659227_-_@-1C.32.33	3	0	7	13	0	1	0	2	0	0	1	3	1	0	0	1	0	1	1	0	0	0	0	0	0	0	0	0	0	0	0	0	0	0	2	6	5	1	0	2	11	0	2	0	1	2
tRF-33-MKSLQ6R3FJIYW	CGGGGGTATAGCTCAGGGGTAGAGCATTTGACT	5-half	CysGCA_Chr_4_112732476-112732547_+_@-1C.32.33;CysGCA_Chr_4_112559068-112559139_+_@-1C.32.33;CysGCA_Chr_4_112387136-112387207_+_@-1C.32.33;CysGCA_Chr_4_112523019-112523090_+_@-1C.32.33;CysGCA_Chr_19_39448382-39448453_-_@-1C.32.33;CysGCA_Chr_19_39431222-39431293_-_@-1C.32.33;CysGCA_Chr_4_112536022-112536093_+_@-1C.32.33;CysGCA_Chr_4_112419516-112419587_-_@-1C.32.33;CysGCA_Chr_4_112407284-112407355_…	2	0	0	3	0	2	0	0	1	0	0	0	0	0	0	0	0	0	0	0	0	0	0	0	0	0	0	0	0	0	0	0	0	0	0	0	2	1	0	0	0	0	0	0	0	0
tRF-33-MYILQX06DF1FDP	CGTTGATGTAGCTTAACCCAAAGCAAGGCACTG	5-half	PheGAA_Chr_MT_364-430_+_@-1C.32.33	0	0	0	0	0	0	0	0	0	0	0	0	0	0	0	0	0	0	0	0	0	0	0	0	0	0	0	0	0	0	0	0	0	0	0	0	0	0	0	0	0	0	0	1	0	0
tRF-33-MZ3L7L73V6M9DV	CGTTTCCGTAGTGTAGTGGTTATCACGTTCGCC	5-half	ValTAC_Chr_3_21035265-21035337_+_@-1C.32.33;ValCAC_Chr_3_20957584-20957656_+_@-1C.32.33;ValTAC_Chr_3_20978865-20978937_+_@-1C.32.33;ValCAC_Chr_3_8134934-8135006_+_@-1C.32.33;ValCAC_Chr_23_31270844-31270915_+_@-1C.32.33;ValCAC_Chr_3_21092613-21092685_-_@-1C.32.33;ValAAC_Chr_3_21070275-21070347_-_@-1C.32.33;ValAAC_Chr_3_21057895-21057967_+_@-1C.32.33;ValCAC_Chr_23_31290226-31290298_-_@-1C.32.33;Val…	6	3	4	20	6	13	3	4	2	0	2	0	2	2	4	2	1	3	1	0	1	2	1	3	0	0	1	0	3	7	0	0	0	2	1	2	2	5	0	14	6	2	10	1	1	3
tRF-33-MZNL7L73V6M9DV	CGTTTCTGTAGTGTAGTGGTTATCACGTTCGCC	5-half	ValAAC_Chr_3_20967927-20967999_+_@-1C.32.33;ValCAC_Chr_3_21012294-21012366_+_@-1C.32.33;ValCAC_Chr_3_21262480-21262552_+_@-1C.32.33;ValCAC_Chr_NW_020191468.1_12031-12103_-_@-1C.32.33;ValCAC_Chr_9_32498696-32498768_+_@-1C.32.33;ValCAC_Chr_3_21114069-21114141_-_@-1C.32.33	0	0	0	0	0	0	0	0	0	0	0	0	0	0	0	0	0	0	0	0	0	0	0	0	0	0	0	0	0	0	0	2	0	1	0	0	3	0	0	0	0	0	0	0	0	3
tRF-33-O6M83O9EDJSYW	GACCACGTGGCCTAATGGATAAGGCGTCTGACT	5-half	ArgTCG_Chr_23_30228672-30228744_+_@1.33.33;ArgTCG_Chr_23_31681248-31681320_-_@1.33.33;ArgTCG_Chr_1_157988436-157988508_+_@1.33.33	0	2	0	0	0	0	0	0	0	0	0	0	0	0	0	0	0	0	0	0	0	0	0	0	0	0	0	0	0	0	0	0	0	0	0	0	0	0	0	0	1	0	0	0	0	0
tRF-33-O7M8LO9LQHWUD5	GACCTCGTGGCGCAATGGTAGCGCGTCTGACTC	5-half	TrpCCA_Chr_19_34029010-34029081_-_@1.33.33;TrpCCA_Chr_19_33114203-33114274_+_@1.33.33	0	0	0	0	0	0	0	1	0	0	0	0	0	0	0	2	0	0	0	0	0	0	0	0	0	0	0	0	0	0	0	0	0	0	0	1	0	0	0	0	0	0	0	0	0	0
tRF-33-OR183O9EDJHPD3	GACCCAGTGGCCTAATGGATAAGGCATCAGCCT	5-half	ArgCCG_Chr_19_48966332-48966404_+_@1.33.33	37	84	57	285	174	252	99	109	42	97	54	10	21	49	45	62	38	55	22	5	16	85	9	25	2	2	2	0	0	0	4	2	8	169	25	49	298	203	68	144	116	110	92	73	124	164
tRF-33-OSM83OMEDJSYW	GACCGCGTGGCCTAACGGATAAGGCGTCTGACT	5-half	ArgTCG_Chr_19_56411984-56412056_+_@1.33.33	1	2	0	0	2	0	0	1	0	0	0	0	0	0	0	4	0	0	0	0	0	0	0	0	0	0	0	0	0	0	0	0	0	4	0	0	1	0	0	0	0	0	0	0	0	0
tRF-33-OUR8N09NDJ58W	GACGAGGTGGCTGAGTGGTTAAGGCGATGGACT	5-half	SerGCT_Chr_13_78032434-78032515_-_@1.33.33	0	0	0	0	0	0	0	0	0	0	0	0	0	0	0	0	0	0	0	0	0	0	0	0	0	0	0	0	0	0	0	0	0	0	1	0	0	0	0	0	0	0	0	0	0	0
tRF-33-P4RPYP9LON4VDP	GCATGGGTAGTTCAGTGGTAGAATTCTCGCCTG	5-half	GlyGCC_Chr_17_61128903-61128973_+_@1.33.33	0	0	0	1	1	0	0	2	0	0	0	0	1	0	0	1	0	0	0	0	1	0	0	0	0	0	0	0	0	0	0	0	0	0	0	0	0	0	0	0	3	0	1	3	2	3
tRF-33-P65P4P83FJHPW	GCCCAGATAGCTCAGTCAGTAGAGCATCAGACT	5-half	LysTTT_Chr_5_19158763-19158835_+_@1.33.33	0	0	0	2	0	0	0	2	0	0	0	0	0	0	0	0	0	0	0	0	0	0	0	0	0	0	0	0	0	0	0	0	0	0	0	0	1	0	0	0	0	0	0	0	0	0
tRF-33-P6QP4PW3FJIKW	GCCCAGCTAGCTCAGTCGGTAGAGCATGGGACT	5-half	LysCTT_Chr_10_93057241-93057313_-_@1.33.33	6	3	6	14	2	3	4	1	0	0	0	1	2	5	4	1	2	5	2	1	1	0	1	0	0	0	0	0	0	0	0	0	1	1	2	2	19	2	3	2	6	2	1	4	2	1
tRF-33-PIQ89P9L842205	GCACTGCTGGTGTAGTGGTATCATGCAAGATTC	5-half	GlyCCC_Chr_NW_020191682.1_9290-9360_-_@1.33.33	0	0	0	0	0	0	0	1	0	0	0	0	0	0	0	0	0	0	0	0	0	0	0	0	0	0	0	0	0	0	0	0	0	0	0	0	0	0	0	0	0	0	0	0	0	0
tRF-33-PJ58309NDJ78W	GCAGCGATGGCCGAGTGGTTAAGGCGTTGGACT	5-half	SerTGA_Chr_28_24216133-24216214_+_@1.33.33	0	0	0	0	0	0	0	0	0	0	0	0	0	0	0	0	0	0	0	0	0	0	0	0	0	0	0	0	0	0	0	0	0	0	0	0	4	0	0	0	0	0	0	0	0	0
tRF-33-PNR8YP1LON4VD5	GCATTGGTGGTTCAGAGGTAGAATTCTCGCCTC	5-half	GlyCCC_Chr_6_110635525-110635595_-_@1.33.33	3	1	1	0	4	0	1	2	4	2	1	0	1	9	4	6	1	2	3	0	9	3	2	5	0	0	0	0	0	0	0	0	0	0	2	1	2	1	0	7	6	1	15	26	18	39
tRF-33-PNR8YP9LON49D5	GCATTGGTGGTTCAGTGGTAGAATTCTCTCCTC	5-half	GlyCCC_Chr_NW_020191468.1_27206-27276_+_@1.33.33;GlyCCC_Chr_3_21040374-21040444_-_@1.33.33;GlyCCC_Chr_3_20997412-20997482_-_@1.33.33	0	3	0	0	1	0	0	0	3	4	2	0	2	1	6	5	0	1	2	0	1	0	1	0	0	0	0	0	0	0	0	0	0	1	0	0	1	1	1	1	3	1	2	3	2	11
tRF-33-PNR8YP9LON4VD5	GCATTGGTGGTTCAGTGGTAGAATTCTCGCCTC	5-half	GlyCCC_Chr_3_21208694-21208764_+_@1.33.33;GlyCCC_Chr_3_21206921-21206991_-_@1.33.33;GlyCCC_Chr_28_40004077-40004147_+_@1.33.33;GlyCCC_Chr_3_21112718-21112788_+_@1.33.33;GlyCCC_Chr_3_20877476-20877546_+_@1.33.33;GlyCCC_Chr_3_21085364-21085434_+_@1.33.33;GlyCCC_Chr_3_21210205-21210275_+_@1.33.33	887	1444	1155	2114	1776	1551	1130	2674	2442	3564	1556	1876	3003	2493	3278	5631	1068	2598	7445	1490	4586	1200	1753	3152	17	7	16	8	17	4	13	5	428	1084	1510	2290	3963	2603	1413	3428	11702	1724	9664	22993	17995	25289
tRF-33-PNR8YP9LON4VDP	GCATTGGTGGTTCAGTGGTAGAATTCTCGCCTG	5-half	GlyGCC_Chr_18_1416704-1416774_-_@1.33.33;GlyGCC_Chr_23_31686620-31686690_+_@1.33.33;GlyGCC_Chr_18_1819426-1819496_+_@1.33.33;GlyGCC_Chr_19_27767594-27767664_+_@1.33.33;GlyGCC_Chr_23_30943694-30943764_+_@1.33.33;GlyGCC_Chr_18_1416064-1416134_-_@1.33.33;GlyGCC_Chr_18_1423807-1423877_+_@1.33.33;GlyGCC_Chr_2_39839393-39839463_+_@1.33.33;GlyGCC_Chr_3_8034296-8034366_+_@1.33.33	49383	45904	46466	116585	113284	101893	62969	115270	18611	9739	10212	10913	7198	13807	9587	12773	11593	20250	29556	12213	25669	17737	19324	10799	378	276	262	314	337	213	564	220	7030	17360	16008	136881	97268	26387	17926	20558	141114	17002	22564	56778	53083	45578
tRF-33-PNR8YP9LONNVDP	GCATTGGTGGTTCAGTGGTAGAATTCTTGCCTG	5-half	GlyGCC_Chr_6_59272088-59272158_-_@1.33.33	36	62	58	120	94	76	46	100	8	8	6	14	8	13	8	7	4	11	20	12	20	15	15	5	0	0	1	2	0	0	0	0	4	12	8	80	58	29	10	19	115	15	30	38	29	41
tRF-33-PS5P4P83FJYPW	GCCCGGATAGCTCAGTCAGTAGAGCTTCAGACT	5-half	ArgTCT_Chr_16_646267-646339_+_@1.33.33	0	0	0	1	0	0	0	1	0	0	0	0	0	0	0	0	0	0	0	0	0	0	0	0	0	0	0	0	0	0	0	0	0	0	0	0	0	0	0	0	0	0	0	0	0	0
tRF-33-PS5P4PW3FJHPW	GCCCGGATAGCTCAGTCGGTAGAGCATCAGACT	5-half	LysTTT_Chr_23_30158659-30158731_+_@1.33.33;LysTTT_Chr_23_30029666-30029738_-_@1.33.33;LysTTT_Chr_16_2248304-2248376_-_@1.33.33;LysTTT_Chr_23_31054701-31054773_+_@1.33.33;LysTTT_Chr_19_27761050-27761122_+_@1.33.33;LysTTT_Chr_16_2247970-2248042_+_@1.33.33;LysTTT_Chr_15_82772306-82772378_+_@1.33.33;LysTTT_Chr_15_82774048-82774120_-_@1.33.33	23168	14474	21084	64247	20979	20863	15246	75692	5322	4740	3783	6624	13340	8246	13076	17713	2554	4822	3740	2662	13229	2434	6127	2566	74	49	79	71	49	22	155	120	4907	7460	52631	7366	104790	7277	6757	16685	8050	7940	14928	11261	6534	15525
tRF-33-PSQP4PW3FJIKW	GCCCGGCTAGCTCAGTCGGTAGAGCATGGGACT	5-half	LysCTT_Chr_21_30269857-30269929_-_@1.33.33;LysCTT_Chr_10_70547066-70547138_-_@1.33.33	2045	1908	3001	9240	3192	2510	3037	1587	1545	880	746	401	975	1380	1149	1926	715	1325	1096	591	1316	1119	847	413	0	0	0	0	0	0	5	0	383	1632	1816	1391	12070	1908	1893	1855	2815	1244	1952	2215	1585	2287
tRF-33-PSRP4PW3FJI8W	GCCCGGGTAGCTCAGTCGGTAGAGCATTGGACT	5-half	LysTTT_Chr_NW_020191682.1_8556-8628_+_@1.33.33	0	0	0	0	0	0	0	2	0	0	0	0	0	0	0	0	0	0	0	0	0	0	0	0	0	0	0	0	0	0	0	0	0	0	0	0	0	0	0	0	0	0	0	0	0	0
tRF-33-PUDP4PZKFJ7PW	GCCGAAATAGCTCAGTTGGGAGAGCGTTAGACT	5-half	PheGAA_Chr_23_30126273-30126345_+_@1.33.33;PheGAA_Chr_23_30143677-30143749_-_@1.33.33;PheGAA_Chr_23_30153764-30153836_+_@1.33.33;PheGAA_Chr_17_50876655-50876727_+_@1.33.33;PheGAA_Chr_12_69059075-69059147_-_@1.33.33;PheGAA_Chr_29_37201404-37201476_+_@1.33.33;PheGAA_Chr_7_43807611-43807683_-_@1.33.33;PheGAA_Chr_23_30015491-30015563_+_@1.33.33;PheGAA_Chr_23_31057166-31057238_-_@1.33.33;PheGAA_Chr_15…	0	0	0	0	0	0	0	0	0	0	0	0	0	0	0	0	0	0	0	0	0	0	0	0	0	0	0	0	0	0	0	0	1	0	0	0	3	0	0	0	0	0	0	1	0	0
tRF-33-PW5SVP9N15WV0E	GCCGTGATCGTATAGTGGTTAGTACTCTGCGTT	5-half	HisGTG_Chr_3_21049256-21049327_-_@1.33.33;HisGTG_Chr_3_21218714-21218785_-_@1.33.33;HisGTG_Chr_10_65237111-65237182_+_@1.33.33;HisGTG_Chr_3_21198328-21198399_+_@1.33.33;HisGTG_Chr_3_21015831-21015902_-_@1.33.33;HisGTG_Chr_NW_020191468.1_8497-8568_+_@1.33.33;HisGTG_Chr_3_20898974-20899045_+_@1.33.33;HisGTG_Chr_3_21276035-21276106_-_@1.33.33;HisGTG_Chr_10_65235579-65235650_+_@1.33.33;HisGTG_Chr_10_…	2242	1362	2580	10610	16262	2727	2604	5996	4156	2406	2038	667	2218	2102	3996	6409	3244	1951	11238	1297	1516	3898	874	5953	13105	3465	3726	5695	8105	2463	2709	12166	2249	7252	3495	6204	27539	12587	3443	1991	3027	5583	3979	11898	9265	22300
tRF-33-PY5P4PW3FJHPW	GCCTGGATAGCTCAGTCGGTAGAGCATCAGACT	5-half	LysTTT_Chr_23_31093113-31093185_-_@1.33.33;LysTTT_Chr_23_30111079-30111151_-_@1.33.33;LysTTT_Chr_23_31089834-31089906_+_@1.33.33	40	13	42	101	36	21	25	135	14	0	9	4	32	8	13	17	3	4	2	0	13	6	5	4	0	0	0	0	0	0	0	0	4	16	76	1	125	5	15	20	13	4	21	23	18	23
tRF-33-PYRP4PW3FJHPW	GCCTGGGTAGCTCAGTCGGTAGAGCATCAGACT	5-half	LysTTT_Chr_23_31230715-31230787_+_@1.33.33	1	0	0	0	0	0	0	0	0	0	0	0	0	1	0	1	0	0	0	0	0	0	0	0	0	0	0	0	0	0	0	0	0	0	0	0	0	0	0	0	0	0	0	0	0	0
tRF-33-Q1Q89P9L842205	GCGCCGCTGGTGTAGTGGTATCATGCAAGATTC	5-half	GlyCCC_Chr_25_546202-546272_-_@1.33.33;GlyCCC_Chr_11_68555263-68555333_-_@1.33.33	3717	3222	2581	7611	7650	5495	4077	4498	2041	1143	986	540	836	2705	1295	3081	857	1707	2507	1209	1362	2364	1037	1304	0	0	0	0	0	0	0	0	521	2754	1524	5230	10886	3151	1781	1235	4969	1734	1646	2953	3789	5043
tRF-33-QNR8VP9NFQFYD3	GCGTTGGTGGTATAGTGGTTAGCATAGCTGCCT	5-half	GlyTCC_Chr_7_19428535-19428606_-_@1.33.33	15	27	47	178	74	13	53	22	33	15	19	8	33	72	38	116	22	18	15	7	22	42	4	8	0	0	0	0	0	0	0	0	12	99	32	25	748	40	52	58	54	64	33	73	56	98
tRF-33-R29P4P9L5FJV0Q	GGGGATGTAGCTCAGTGGTAGAGCACATGCTTT	5-half	AlaTGC_Chr_5_67889002-67889073_-_@1.33.33;AlaTGC_Chr_6_91709768-91709839_+_@1.33.33;AlaTGC_Chr_6_106074031-106074102_-_@1.33.33	0	0	0	0	0	0	0	0	0	0	0	0	1	0	0	3	0	0	0	0	0	0	0	0	0	0	0	0	0	0	0	0	0	0	0	0	0	0	0	0	0	0	2	0	0	2
tRF-33-R29P4P9L5HJV05	GGGGATGTAGCTCAGTGGTAGAGCGCATGCTTC	5-half	AlaCGC_Chr_23_30164841-30164912_+_@1.33.33;AlaCGC_Chr_6_37118306-37118377_-_@1.33.33;AlaCGC_Chr_23_31556129-31556200_-_@1.33.33	1	0	0	0	0	0	0	5	2	0	1	0	0	0	0	1	0	0	0	0	0	0	0	0	0	0	0	0	0	0	0	0	0	0	0	0	3	0	0	1	0	0	0	0	0	0
tRF-33-R29P4P9L5HJV0O	GGGGATGTAGCTCAGTGGTAGAGCGCATGCTTA	5-half	AlaAGC_Chr_23_30170753-30170824_+_@1.33.33	0	0	0	1	0	0	0	0	0	0	0	0	0	0	0	0	0	0	0	0	0	0	0	0	0	0	0	0	0	0	0	0	0	0	0	0	0	0	0	0	0	0	0	0	0	0
tRF-33-R29P4P9L5HJV0Q	GGGGATGTAGCTCAGTGGTAGAGCGCATGCTTT	5-half	AlaTGC_Chr_3_107039873-107039944_-_@1.33.33;AlaTGC_Chr_23_30183915-30183986_+_@1.33.33;AlaTGC_Chr_7_40344975-40345046_+_@1.33.33;AlaTGC_Chr_17_50880741-50880812_+_@1.33.33;AlaTGC_Chr_23_30125517-30125588_-_@1.33.33;AlaTGC_Chr_17_50873932-50874003_-_@1.33.33	0	0	1	3	0	2	0	5	0	0	0	0	1	0	0	2	0	0	0	0	0	5	0	0	0	0	0	0	0	0	0	0	0	3	0	0	3	0	0	5	2	0	0	0	0	1
tRF-33-R29P4P9L5HLV05	GGGGATGTAGCTCAGTGGTAGAGCGCGCGCTTC	5-half	AlaCGC_Chr_2_39839750-39839821_-_@1.33.33	24	17	13	59	47	33	3	60	10	5	3	3	7	1	4	45	0	7	10	4	13	6	7	5	0	0	0	0	0	0	0	0	0	11	14	26	89	12	7	5	25	9	9	10	44	49
tRF-33-R9J89O9NF5W8W	GGTTCCATGGTGTAATGGTTAGCACTCTGGACT	5-half	GlnCTG_Chr_23_47242996-47243067_+_@1.33.33;GlnCTG_Chr_23_31135564-31135635_-_@1.33.33;GlnCTG_Chr_19_27761705-27761776_+_@1.33.33;GlnCTG_Chr_23_30037406-30037477_+_@1.33.33;GlnCTG_Chr_23_31114008-31114079_+_@1.33.33;GlnCTG_Chr_4_99861548-99861619_+_@1.33.33;GlnCTG_Chr_10_12743209-12743280_-_@1.33.33	0	6	0	3	18	12	1	32	1	6	1	0	1	0	2	35	0	14	0	0	0	29	0	8	1	29	3	1	9	3	1	10	0	10	0	0	17	56	2	51	4	6	1	0	45	22
tRF-33-R9JP9P9NF5HYDQ	GGTTCCATAGTGTAGTGGTTAGCACATCTGCTT	5-half	ValTAC_Chr_23_31347498-31347570_+_@1.33.33	8	21	3	15	13	13	1	22	1	2	0	4	8	1	2	6	2	0	5	1	5	1	1	1	0	0	0	0	0	0	0	0	0	12	0	0	26	9	4	21	7	4	2	27	13	26
tRF-33-R9JP9PMNH5SYDQ	GGTTCCATAGTGTAGCGGTTATCACGTCTGCTT	5-half	ValTAC_Chr_15_82766873-82766945_-_@1.33.33	4	9	5	13	9	10	5	6	1	2	4	2	6	6	10	7	10	4	1	0	5	4	1	3	7	1	2	0	0	0	3	1	6	1	7	3	17	24	6	20	8	0	14	3	13	7
tRF-33-R9MP9P9NH5SYDQ	GGTTCCGTAGTGTAGTGGTTATCACGTCTGCTT	5-half	ValTAC_Chr_X_124770762-124770834_+_@1.33.33	42	49	9	47	22	56	36	70	7	11	11	3	15	15	20	23	23	21	3	4	12	36	12	18	259	204	176	56	258	25	150	141	0	25	10	16	47	46	14	103	68	29	14	20	32	42
tRF-33-R9V89O9NF5W8W	GGTTCTATGGTGTAATGGTTAGCACTCTGGACT	5-half	GlnTTG_Chr_19_50098061-50098132_+_@1.33.33	0	0	0	0	0	0	0	0	0	0	0	0	2	0	0	0	0	0	0	0	0	0	0	0	0	0	0	0	0	0	0	0	0	0	0	0	0	0	0	0	0	0	0	0	0	0
tRF-33-RIN4QFI2VHJYDR	GGGCTCTGTGGCGCAATGGATAGCGCATTGGAC	5-half	ArgTCT_Chr_15_82767225-82767310_+_@-1G.32.33;ArgTCT_Chr_19_27762806-27762892_+_@-1G.32.33;ArgTCT_Chr_23_31106890-31106977_-_@-1G.32.33;ArgTCT_Chr_11_98945442-98945532_-_@-1G.32.33	0	0	0	0	0	0	0	0	0	0	0	0	1	0	0	0	0	0	0	0	0	0	0	0	0	0	0	0	0	0	0	0	0	0	0	0	0	0	0	0	0	0	0	0	0	0
tRF-33-RK7LQ673FJQ4DQ	GGGGGGTGTAGCTCAGTGGTAGAGCGCGTGCTT	5-half	AlaAGC_Chr_23_30149586-30149657_+_@-1G.32.33;AlaCGC_Chr_23_30090290-30090361_+_@-1G.32.33;AlaAGC_Chr_23_30186336-30186407_-_@-1G.32.33;AlaCGC_Chr_23_30156916-30156987_+_@-1G.32.33;AlaCGC_Chr_23_30121277-30121348_-_@-1G.32.33;AlaAGC_Chr_23_30077774-30077845_+_@-1G.32.33;AlaAGC_Chr_1_158044572-158044644_+_@-1G.32.33;AlaAGC_Chr_23_31025905-31025976_+_@-1G.32.33;AlaAGC_Chr_23_30085665-30085736_+_@-1G…	0	0	0	1	0	0	0	1	0	0	0	0	0	0	0	0	0	0	0	0	0	0	0	0	0	0	0	0	0	0	1	0	0	0	0	0	0	0	0	0	0	0	0	0	0	0
tRF-33-RK9P4P9L5HJV0Q	GGGGGTGTAGCTCAGTGGTAGAGCGCATGCTTT	5-half	AlaTGC_Chr_23_30107193-30107264_+_@1.33.33	0	0	0	0	0	0	0	0	0	0	0	0	0	0	1	0	0	0	0	0	0	0	0	0	0	0	0	0	0	0	0	0	0	0	0	0	0	0	0	0	0	0	0	1	0	0
tRF-33-RK9P4P9L5HMV05	GGGGGTGTAGCTCAGTGGTAGAGCGCGTGCTTC	5-half	AlaCGC_Chr_23_30156916-30156987_+_@1.33.33;AlaCGC_Chr_23_30090290-30090361_+_@1.33.33;AlaCGC_Chr_23_30121277-30121348_-_@1.33.33	2	0	0	2	1	0	0	0	0	1	0	0	0	0	0	0	0	0	0	0	0	0	0	0	0	0	0	0	0	0	0	0	0	0	2	2	0	0	0	0	2	0	0	0	0	0
tRF-33-RK9P4P9L5HMV0O	GGGGGTGTAGCTCAGTGGTAGAGCGCGTGCTTA	5-half	AlaAGC_Chr_23_30077774-30077845_+_@1.33.33;AlaAGC_Chr_23_30154990-30155061_+_@1.33.33;AlaAGC_Chr_23_30284772-30284843_+_@1.33.33;AlaAGC_Chr_23_30085665-30085736_+_@1.33.33;AlaAGC_Chr_23_30149586-30149657_+_@1.33.33;AlaAGC_Chr_23_30186336-30186407_-_@1.33.33;AlaAGC_Chr_23_30141212-30141283_-_@1.33.33;AlaAGC_Chr_23_30116515-30116586_+_@1.33.33;AlaAGC_Chr_1_158044572-158044644_+_@1.33.33;AlaAGC_Chr_…	3	7	2	5	0	2	1	2	1	1	0	0	1	0	1	1	0	0	0	1	7	1	0	2	0	0	0	0	0	0	0	0	0	3	1	0	0	1	0	3	0	3	2	0	0	1
tRF-33-RKIP4OI3FJQSDQ	GGGGGATTAGCTCAAATGGTAGAGCGCTCGCTT	5-half	AlaAGC_Chr_23_31433404-31433476_+_@1.33.33;AlaAGC_Chr_11_72585279-72585351_-_@1.33.33;AlaAGC_Chr_14_30458994-30459066_+_@1.33.33	0	0	0	1	1	4	0	1	0	0	0	0	0	0	0	1	0	0	0	1	0	1	0	0	3	0	0	0	0	0	0	0	0	0	0	0	0	4	0	0	0	0	0	0	2	3
tRF-33-RKUP4P9L5FZUDP	GGGGGTACAGCTCAGTGGTAGAGCATTTGACTG	5-half	CysGCA_Chr_3_22722293-22722364_-_@1.33.33	2	1	0	4	3	5	4	1	0	1	0	0	0	0	0	0	0	0	1	0	2	0	0	0	0	0	0	0	0	0	0	0	0	0	0	10	5	0	0	4	3	1	5	2	4	1
tRF-33-RPJ8309MUKLYD7	GGTAGCATGGCCGAGTGGTCTAAGGCGCTGGAT	5-half	LeuAAG_Chr_10_26493483-26493564_-_@1.33.33	0	0	0	0	0	0	0	0	0	0	0	0	0	0	0	0	0	0	0	0	0	0	0	0	0	0	0	0	0	0	0	0	0	0	0	0	1	0	0	0	0	0	0	0	0	0
tRF-33-RPM8309MUKLYD7	GGTAGCGTGGCCGAGTGGTCTAAGGCGCTGGAT	5-half	LeuTAG_Chr_25_19870711-19870792_-_@1.33.33	3	1	0	1	1	5	0	0	0	1	0	0	1	0	0	0	0	0	2	0	0	1	0	0	0	0	0	0	0	0	0	0	0	0	11	9	19	5	0	9	0	0	3	2	0	2
tRF-33-RPM830MMUKLYD7	GGTAGCGTGGCCGAGCGGTCTAAGGCGCTGGAT	5-half	LeuAAG_Chr_7_40319416-40319497_+_@1.33.33;LeuAAG_Chr_23_30011393-30011474_-_@1.33.33;LeuAAG_Chr_23_30032800-30032881_+_@1.33.33;LeuAAG_Chr_10_26483921-26484002_-_@1.33.33;LeuAAG_Chr_23_30293279-30293360_+_@1.33.33;LeuAAG_Chr_10_26438831-26438912_+_@1.33.33;LeuTAG_Chr_19_27762208-27762289_-_@1.33.33;LeuAAG_Chr_23_30136146-30136227_+_@1.33.33;LeuTAG_Chr_10_26437164-26437245_+_@1.33.33;LeuAAG_Chr_25…	3	1	0	4	5	7	3	1	0	3	2	0	2	0	0	3	0	0	9	0	3	0	1	0	0	0	0	0	0	0	2	0	4	7	23	13	63	23	1	19	2	0	3	2	1	2
tRF-33-RRJ89O9MF5W8W	GGTCCCATGGTGTAATGGTCAGCACTCTGGACT	5-half	GlnTTG_Chr_23_30195428-30195499_-_@1.33.33;GlnTTG_Chr_1_157955337-157955408_-_@1.33.33	0	0	0	0	0	0	0	0	0	0	0	0	0	0	0	3	0	0	0	0	0	0	0	0	0	0	0	0	0	0	0	0	0	0	0	0	2	0	0	0	0	0	0	0	0	0
tRF-33-RRJ89O9NF5W8W	GGTCCCATGGTGTAATGGTTAGCACTCTGGACT	5-half	GlnTTG_Chr_19_37377611-37377682_-_@1.33.33	0	1	0	0	2	2	0	5	0	5	1	0	5	0	0	43	0	3	0	0	2	0	0	0	0	3	0	0	1	0	0	0	0	0	5	0	32	8	0	9	0	0	0	0	14	7
tRF-33-S3M8309NDJ58W	GTAGTCGTGGCCGAGTGGTTAAGGCGATGGACT	5-half	SerAGA_Chr_23_31124825-31124906_-_@1.33.33;SerAGA_Chr_23_31146083-31146164_-_@1.33.33;SerAGA_Chr_23_31129325-31129406_-_@1.33.33;SerAGA_Chr_23_31110602-31110683_+_@1.33.33;SerAGA_Chr_19_49195498-49195579_-_@1.33.33;SerAGA_Chr_23_31158022-31158103_-_@1.33.33;SerAGA_Chr_19_27851584-27851665_-_@1.33.33;SerTGA_Chr_23_31141547-31141628_+_@1.33.33;SerTGA_Chr_23_31687570-31687651_+_@1.33.33;SerAGA_Chr_2…	1	2	0	1	0	0	0	0	0	0	0	0	0	0	0	1	0	0	0	0	0	0	0	0	0	0	0	0	0	0	0	0	0	0	3	0	4	0	0	0	2	0	0	0	0	1
tRF-33-S998LOW3VHM9D9	GTCTCTGTGGCGCAATCGGTTAGCGCGTTCGGC	5-half	AsnGTT_Chr_3_21219475-21219548_+_@1.33.33;AsnGTT_Chr_3_21197565-21197638_-_@1.33.33;AsnGTT_Chr_7_43807816-43807889_+_@1.33.33;AsnGTT_Chr_19_39343153-39343226_-_@1.33.33;AsnGTT_Chr_3_20981895-20981968_+_@1.33.33;AsnGTT_Chr_3_21316056-21316129_+_@1.33.33;AsnGTT_Chr_3_22741720-22741793_-_@1.33.33;AsnGTT_Chr_3_21318781-21318854_+_@1.33.33;AsnGTT_Chr_3_20994920-20994993_+_@1.33.33;AsnGTT_Chr_3_2134008…	0	0	0	0	0	0	0	0	0	0	0	0	0	0	0	0	0	0	0	0	0	0	0	0	0	0	0	0	0	0	0	0	0	0	0	0	0	1	0	0	0	0	0	0	0	0
tRF-33-SP58309MUKL6DR	GTCAGGATGGCCGAGTGGTCTAAGGCGCCAGAC	5-half	LeuCAA_Chr_7_42660399-42660504_+_@1.33.33;LeuCAA_Chr_23_30067060-30067165_+_@1.33.33;LeuCAA_Chr_23_31099721-31099827_+_@1.33.33;LeuCAA_Chr_23_31082112-31082218_+_@1.33.33;LeuCAA_Chr_23_31084667-31084774_-_@1.33.33;LeuCAA_Chr_23_30037897-30038007_-_@1.33.33	0	0	0	1	0	0	0	3	0	4	0	0	3	1	0	8	0	0	0	0	0	0	0	0	0	0	0	0	0	0	0	0	0	2	0	0	1	0	0	0	0	0	0	0	1	0
tRF-33-SP5830MMUKLYDN	GTCAGGATGGCCGAGCGGTCTAAGGCGCTGCGT	5-half	LeuCAG_Chr_3_8025475-8025557_+_@1.33.33;LeuCAG_Chr_23_31582637-31582719_-_@1.33.33;LeuCAG_Chr_18_25307479-25307561_+_@1.33.33;LeuCAG_Chr_18_25307956-25308038_-_@1.33.33;LeuCAG_Chr_NW_020190592.1_12613-12695_+_@1.33.33;LeuCAG_Chr_3_8101782-8101864_-_@1.33.33;LeuCAG_Chr_NW_020190592.1_22122-22204_+_@1.33.33;LeuCAG_Chr_NW_020190592.1_3121-3203_+_@1.33.33	0	0	1	5	3	0	0	0	0	1	2	0	0	0	1	1	0	0	2	0	0	0	0	0	0	0	0	0	0	0	0	0	0	0	3	0	3	2	0	7	2	3	2	0	6	9
tRF-33-SR94SX73V2Y8DM	GTCCCTGGTGGTCTAGTGGTTAGGATTCGGCGC	5-half	GluCTC_Chr_9_25530031-25530102_+_@-1G.32.33;GluCTC_Chr_NW_020190592.1_1276-1347_-_@-1G.32.33;GluCTC_Chr_23_30014669-30014740_-_@-1G.32.33;GluCTC_Chr_3_8098331-8098402_-_@-1G.32.33;GluCTC_Chr_NW_020190592.1_10784-10855_-_@-1G.32.33;GluCTC_Chr_3_21352358-21352429_-_@-1G.32.33;GluCTC_Chr_7_42660785-42660856_+_@-1G.32.33;GluCTC_Chr_NW_020190592.1_20281-20352_-_@-1G.32.33;GluTTC_Chr_3_20897689-2089776…	5	1	1	12	3	5	4	3	5	1	0	0	0	1	1	2	3	2	5	0	0	0	0	0	24	9	7	6	9	18	11	16	3	4	1	3	5	5	1	1	31	1	1	3	0	17
tRF-33-U6O4PU73UKMYDR	TACCAGAATGGCCGAGTGGTTAAGGCGTTGGAC	5-half	LeuTAA_Chr_15_82767678-82767760_+_@-1T.32.33	0	0	0	0	0	0	0	0	0	0	0	0	0	0	0	0	0	0	0	0	0	0	0	0	0	0	0	0	0	0	0	0	0	0	0	0	0	0	0	0	0	0	0	0	0	1
tRF-33-V2IXRXBP0O5105	TAGGAATTTAGGTTAAACAGACCAAGAGCCTTC	5-half	TrpTCA_Chr_MT_5308-5374_+_@-1T.32.33	0	0	0	0	0	0	1	0	0	0	0	0	0	0	0	0	0	0	0	0	0	0	0	0	0	0	0	0	0	0	0	0	0	0	0	0	0	0	0	0	0	0	0	0	0	0
tRF-33-VBZ89OZKF5O20E	TAGAATTTGGTGTAATTGGGAGCACGAAGAGTT	5-half	GlnTTG_Chr_MT_4123-4194_-_@1.33.33	14	82	29	34	28	64	57	150	14	17	16	19	65	35	11	150	8	27	12	8	27	19	11	23	0	0	0	0	0	0	0	0	5	2	77	13	178	5	12	33	68	21	30	33	18	39
tRF-33-VEX0K3VI137XDW	TAGATTGAAGCCAGTTAGCTAGGGTGTTTAGCT	5-half	AsnGTT_Chr_MT_5446-5518_-_@1.33.33	3	0	0	2	2	6	1	23	0	0	0	1	3	0	2	0	1	5	1	2	9	5	2	4	0	0	0	0	0	0	0	0	0	0	4	1	3	1	1	6	0	1	2	3	3	0
tRF-33-VL1MFXIOQQMJD2	TAGTAAGGTCAGCTAATTAAGCTATCGGGCCCA	5-half	MetCAT_Chr_MT_4197-4265_+_@-1T.32.33	0	0	0	1	0	0	0	0	1	0	0	0	0	0	0	0	0	0	0	0	0	0	0	0	0	0	0	0	0	0	0	0	0	0	0	0	0	0	0	0	0	0	0	0	1	0
tRF-33-W7R8WO9N1EWJDW	TCTCTGGTGGTCTAATGGTTAGGATTCGGCGCT	5-half	GluCTC_Chr_NW_020190592.1_29782-29853_-_@1.33.33	0	0	0	0	0	0	0	0	0	0	0	0	0	0	0	3	0	0	0	0	0	0	0	0	0	0	0	0	0	0	0	0	0	0	0	0	0	0	0	0	0	0	0	0	0	0
tRF-33-W7R8WP9I1EWJDW	TCTCTGGTGGTCTAGTGGCTAGGATTCGGCGCT	5-half	GluTTC_Chr_3_20862158-20862229_-_@1.33.33	0	0	0	0	1	0	0	0	0	0	0	0	1	0	0	1	0	0	0	0	0	0	0	0	1	0	0	0	0	0	0	0	0	0	0	0	5	0	0	2	2	0	0	0	0	4
tRF-33-X1W4QFI3FVSYW	TGACCTCGTGGCGCAATGGTAGCGCGTCTGACT	5-half	TrpCCA_Chr_19_33114203-33114274_+_@-1T.32.33;TrpCCA_Chr_19_34029010-34029081_-_@-1T.32.33	0	0	0	0	0	0	0	0	0	0	0	0	0	0	0	0	0	0	0	3	0	0	0	0	0	0	0	0	0	0	0	0	0	0	0	5	0	0	0	0	0	0	0	0	0	0
tRF-33-XQ947673FEWSD3	TGCATTGGTGGTTCAGTGGTAGAATTCTCGCCT	5-half	GlyGCC_Chr_2_39839393-39839463_+_@-1T.32.33;GlyCCC_Chr_3_21085364-21085434_+_@-1T.32.33;GlyGCC_Chr_23_30943694-30943764_+_@-1T.32.33;GlyGCC_Chr_18_1819426-1819496_+_@-1T.32.33;GlyCCC_Chr_3_21208694-21208764_+_@-1T.32.33;GlyGCC_Chr_18_1416704-1416774_-_@-1T.32.33;GlyCCC_Chr_28_40004077-40004147_+_@-1T.32.33;GlyCCC_Chr_3_20877476-20877546_+_@-1T.32.33;GlyCCC_Chr_3_21206921-21206991_-_@-1T.32.33;Gly…	24	5	16	24	10	20	15	29	1	0	0	0	0	1	0	7	0	2	5	1	3	0	0	2	0	0	0	0	0	0	0	0	0	5	8	4	17	2	9	0	8	1	0	3	0	7
tRF-33-XR6XQ6S8V0JUDR	TGCCCGGCTAGCTCAGTCGGTAGAGCATGAGAC	5-half	LysCTT_Chr_25_2627614-2627686_+_@-1T.32.33;LysCTT_Chr_3_21347701-21347773_-_@-1T.32.33;LysCTT_Chr_25_2629353-2629425_+_@-1T.32.33;LysCTT_Chr_25_2624993-2625065_+_@-1T.32.33;LysCTT_Chr_25_2638931-2639003_+_@-1T.32.33;LysCTT_Chr_25_2622397-2622469_+_@-1T.32.33;LysCTT_Chr_25_2617431-2617503_+_@-1T.32.33;LysCTT_Chr_25_2597623-2597695_-_@-1T.32.33;LysCTT_Chr_7_40357611-40357683_-_@-1T.32.33;LysCTT_Chr…	0	0	0	2	0	3	0	1	0	0	1	0	0	0	0	1	0	0	2	0	0	0	0	0	0	0	0	0	0	0	0	0	0	0	0	0	0	1	1	0	0	0	0	0	0	0
tRF-33-XSXMSL73VL4YDN	TGCCGTGATCGTATAGTGGTTAGTACTCTGCGT	5-half	HisGTG_Chr_3_21218714-21218785_-_@-1T.32.33;HisGTG_Chr_10_65235579-65235650_+_@-1T.32.33;HisGTG_Chr_10_65237111-65237182_+_@-1T.32.33;HisGTG_Chr_3_21227690-21227761_-_@-1T.32.33;HisGTG_Chr_3_21015831-21015902_-_@-1T.32.33;HisGTG_Chr_3_20873154-20873225_+_@-1T.32.33;HisGTG_Chr_3_21198328-21198399_+_@-1T.32.33;HisGTG_Chr_3_21148775-21148846_+_@-1T.32.33;HisGTG_Chr_3_21348793-21348864_-_@-1T.32.33;H…	33	15	25	120	75	94	30	84	24	23	18	6	19	15	31	134	20	22	42	9	31	14	7	12	341	248	275	210	360	163	243	286	23	59	86	24	382	80	18	78	28	30	44	61	72	109
tRF-33-Y7R8WP9N1EWJW	TTCCTGGTGGTCTAGTGGTTAGGATTCGGCACT	5-half	GlnTTG_Chr_1_10747437-10747508_-_@1.33.33	0	0	0	2	0	0	0	0	0	1	0	0	0	0	1	0	0	0	0	0	0	0	0	0	1	0	0	0	0	0	0	0	0	0	0	0	0	0	0	0	0	0	0	0	0	0
tRF-33-YRH4SXQ3V2Y7DZ	TTCCCATATGGTCTAGCGGTTAGGATTCCTGGT	5-half	GluTTC_Chr_2_1313370-1313441_-_@-1T.32.33;GluTTC_Chr_12_11276302-11276373_-_@-1T.32.33	0	2	0	0	0	0	0	0	0	0	0	0	0	0	0	0	0	0	0	0	0	0	0	1	0	0	0	0	0	0	0	0	4	0	0	0	0	0	0	0	0	0	0	0	0	0
tRF-34-0P58309NDJ78EQ	ACCAGGATGGCCGAGTGGTTAAGGCGTTGGACTT	5-half	LeuTAA_Chr_9_81592121-81592203_+_@1.34.34	0	0	0	0	0	0	0	0	0	0	0	0	0	0	1	1	0	0	0	0	0	0	0	0	0	0	0	0	0	0	0	0	0	0	0	0	0	0	0	0	0	0	0	2	0	0
tRF-34-11Q4PXI2UKM7IE	AGGCCGCGTGGCCTAATGGATAAGGCGTCTGATT	5-half	ArgCCG_Chr_25_2589149-2589221_+_@-1A.33.34;ArgCCG_Chr_23_30073361-30073433_-_@-1A.33.34;ArgCCG_Chr_23_30112292-30112364_+_@-1A.33.34	0	0	0	0	0	0	0	0	0	1	0	0	0	0	0	0	0	0	0	0	0	0	0	0	0	0	0	0	0	0	0	0	0	0	0	0	0	0	0	0	0	0	0	1	0	0
tRF-34-19J89O9NF5W8E5	AGTTCCATGGTGTAATGGTTAGCACTCTGGACTC	5-half	GlnCTG_Chr_1_111055681-111055752_-_@1.34.34	0	0	0	0	0	0	0	1	0	2	0	0	0	0	0	1	0	0	0	0	0	0	0	0	0	0	0	0	0	0	0	0	0	0	1	0	0	1	0	0	0	0	0	0	0	0
tRF-34-1K7LQ673FJQ4HO	AGGGGGTGTAGCTCAGTGGTAGAGCGCGTGCTTA	5-half	AlaAGC_Chr_23_30284772-30284843_+_@-1A.33.34;AlaAGC_Chr_1_158044572-158044644_+_@-1A.33.34;AlaAGC_Chr_23_31025905-31025976_+_@-1A.33.34;AlaAGC_Chr_23_30154990-30155061_+_@-1A.33.34;AlaAGC_Chr_23_30077774-30077845_+_@-1A.33.34;AlaAGC_Chr_23_30148685-30148756_-_@-1A.33.34;AlaAGC_Chr_23_30149586-30149657_+_@-1A.33.34;AlaAGC_Chr_23_30116515-30116586_+_@-1A.33.34;AlaAGC_Chr_23_30085665-30085736_+_@-1A…	0	0	0	0	0	0	0	0	0	0	0	0	0	0	0	0	0	0	1	0	0	2	0	0	0	0	0	0	0	0	0	0	0	0	0	0	0	1	0	0	0	0	0	0	1	0
tRF-34-1KSLQ673FJIYEP	AGGGGGTATAGCTCAGTGGTAGAGCATTTGACTG	5-half	CysGCA_Chr_4_112385836-112385907_+_@-1A.33.34;CysGCA_Chr_19_39659156-39659227_-_@-1A.33.34;CysGCA_Chr_4_112393802-112393873_-_@-1A.33.34;CysGCA_Chr_19_39451752-39451823_+_@-1A.33.34;CysGCA_Chr_19_39659890-39659961_-_@-1A.33.34;CysGCA_Chr_4_112374449-112374520_+_@-1A.33.34;CysGCA_Chr_19_39453812-39453883_-_@-1A.33.34	0	0	0	9	0	0	0	0	0	0	0	0	0	0	0	0	0	0	0	0	0	0	0	0	0	0	0	0	0	0	0	0	0	0	0	0	0	0	0	0	0	0	0	0	0	0
tRF-34-1LQ4PUQ340QII7	AGGTAGCGTGGCCGAGCGGTCTAAGGCGCTGGAT	5-half	LeuAAG_Chr_7_40319416-40319497_+_@-1A.33.34;LeuTAG_Chr_19_27762208-27762289_-_@-1A.33.34;LeuAAG_Chr_10_26438831-26438912_+_@-1A.33.34;LeuTAG_Chr_10_26437164-26437245_+_@-1A.33.34;LeuAAG_Chr_23_30293279-30293360_+_@-1A.33.34;LeuAAG_Chr_10_26483921-26484002_-_@-1A.33.34;LeuAAG_Chr_23_30011393-30011474_-_@-1A.33.34;LeuAAG_Chr_25_19969191-19969272_+_@-1A.33.34;LeuAAG_Chr_23_30032800-30032881_+_@-1A.3…	1	0	0	0	0	0	0	0	0	0	0	0	0	0	0	0	0	0	0	0	0	0	0	0	0	0	0	0	0	0	0	0	2	0	0	0	0	2	0	0	0	0	0	0	0	1
tRF-34-1MK47LI3VF4YHW	AGGTCCCATGGTGTAATGGTTAGCACTCTGGACT	5-half	GlnTTG_Chr_19_37377611-37377682_-_@-1A.33.34	0	0	0	0	0	0	0	0	0	0	0	0	0	0	0	4	0	0	0	0	0	0	0	0	0	0	0	0	0	0	0	0	0	0	0	0	2	0	0	0	0	0	0	0	0	0
tRF-34-1PW4PU73UKL4HW	AGTAGTCGTGGCCGAGTGGTTAAGGCGATGGACT	5-half	SerAGA_Chr_23_31146083-31146164_-_@-1A.33.34;SerAGA_Chr_23_31149573-31149654_-_@-1A.33.34;SerAGA_Chr_23_31110602-31110683_+_@-1A.33.34;SerAGA_Chr_23_31119332-31119413_+_@-1A.33.34;SerAGA_Chr_23_31678541-31678622_-_@-1A.33.34;SerTGA_Chr_23_31141547-31141628_+_@-1A.33.34;SerAGA_Chr_23_31158022-31158103_-_@-1A.33.34;SerTGA_Chr_23_31116197-31116278_-_@-1A.33.34;SerAGA_Chr_23_31129325-31129406_-_@-1A.…	0	0	0	0	0	0	0	0	0	0	0	0	0	0	0	0	0	0	0	0	0	0	0	0	0	0	0	0	0	0	0	0	0	0	0	0	0	0	0	3	0	0	0	0	0	0
tRF-34-1Z3L7L73V6M9I3	AGTTTCCGTAGTGTAGTGGTTATCACGTTCGCCT	5-half	ValAAC_Chr_3_21070275-21070347_-_@-1A.33.34;ValAAC_Chr_3_21057895-21057967_+_@-1A.33.34;ValAAC_Chr_3_21024315-21024387_+_@-1A.33.34;ValAAC_Chr_7_40353386-40353458_-_@-1A.33.34;ValCAC_Chr_23_31270844-31270915_+_@-1A.33.34;ValCAC_Chr_23_31290226-31290298_-_@-1A.33.34;ValAAC_Chr_1_97606076-97606148_-_@-1A.33.34;ValTAC_Chr_3_21035265-21035337_+_@-1A.33.34;ValAAC_Chr_3_21265184-21265256_+_@-1A.33.34;V…	2	0	5	8	0	10	3	4	0	2	0	0	0	0	1	0	0	0	0	0	0	2	0	1	0	0	0	0	0	0	0	0	0	0	0	0	0	3	0	0	0	0	0	0	0	0
tRF-34-395P4PN3FJ6KEP	CCTTCGATAGCTCAGCTGGTAGAGCGGAGGACTG	5-half	TyrGTA_Chr_10_26447367-26447456_+_@1.34.34;TyrGTA_Chr_21_44965004-44965093_-_@1.34.34;TyrGTA_Chr_14_30458772-30458860_+_@1.34.34;TyrGTA_Chr_21_44984358-44984447_+_@1.34.34;TyrGTA_Chr_21_44990709-44990798_+_@1.34.34;TyrGTA_Chr_10_26442083-26442172_+_@1.34.34;TyrGTA_Chr_10_26414624-26414713_-_@1.34.34;TyrGTA_Chr_10_26445520-26445610_+_@1.34.34	0	0	0	1	2	0	0	4	0	1	2	2	6	2	0	2	1	0	0	2	2	0	0	5	0	0	0	0	0	0	0	0	4	0	2	0	0	1	0	0	0	0	3	3	5	1
tRF-34-395P4PZ3FJ6KEP	CCTTCGATAGCTCAGTTGGTAGAGCGGAGGACTG	5-half	TyrGTA_Chr_23_31535660-31535749_-_@1.34.34;TyrGTA_Chr_23_31535252-31535341_-_@1.34.34;TyrGTA_Chr_14_30458188-30458281_+_@1.34.34;TyrGTA_Chr_23_31542987-31543078_-_@1.34.34;TyrGTA_Chr_11_72585702-72585790_-_@1.34.34;TyrGTA_Chr_1_97560692-97560781_-_@1.34.34	0	0	0	6	0	0	0	0	0	0	0	0	1	0	2	0	0	0	0	1	8	0	2	0	0	0	0	0	0	0	0	0	0	0	0	0	0	0	0	0	0	0	1	0	1	0
tRF-34-47MXSL73VL8RI3	CTCCTCGTTAGTATAGTGGTTAGTATCCCCGCCT	5-half	AspGTC_Chr_5_62676636-62676707_+_@-1C.33.34	0	1	0	0	0	0	0	0	0	0	0	0	0	0	0	0	0	0	0	0	0	0	0	0	0	0	0	0	0	0	0	0	0	2	0	0	0	0	0	0	0	0	0	0	0	0
tRF-34-4R04SXQ3V2Y72E	CTCCCACATGGTCTAGCGGTTAGGATTCCTGGTT	5-half	GluTTC_Chr_12_15097784-15097855_-_@-1C.33.34;GluTTC_Chr_21_3228261-3228332_-_@-1C.33.34;GluTTC_Chr_2_128295086-128295157_-_@-1C.33.34	17	16	0	11	1	34	1	26	3	10	2	1	4	1	2	13	0	5	6	0	6	3	0	0	0	2	4	4	3	0	11	1	0	6	1	1	5	7	0	17	6	2	5	0	11	14
tRF-34-4R94SX73V2Y81W	CTCCCTGGTGGTCTAGTGGTTAGGATTCGGCGCT	5-half	GluCTC_Chr_3_8098331-8098402_-_@-1C.33.34;GluCTC_Chr_NW_020190592.1_1276-1347_-_@-1C.33.34;GluCTC_Chr_NW_020190592.1_10784-10855_-_@-1C.33.34;GluTTC_Chr_3_20897689-20897760_-_@-1C.33.34;GluCTC_Chr_7_42660785-42660856_+_@-1C.33.34;GluCTC_Chr_23_30014669-30014740_-_@-1C.33.34;GluCTC_Chr_3_21352358-21352429_-_@-1C.33.34;GluCTC_Chr_NW_020190592.1_20281-20352_-_@-1C.33.34;GluCTC_Chr_9_25530031-2553010…	48	19	15	105	81	50	35	64	36	12	19	3	10	19	15	39	11	34	13	11	20	11	11	1	1	9	4	4	3	6	15	2	0	7	30	103	164	23	6	35	83	18	32	47	50	91
tRF-34-4R94SX7JV2Y81W	CTCCCTGGTGGTCTAGTGGCTAGGATTCGGCGCT	5-half	GluTTC_Chr_3_21113479-21113550_-_@-1C.33.34;GluTTC_Chr_3_21086134-21086205_-_@-1C.33.34;GluTTC_Chr_3_21317723-21317794_+_@-1C.33.34;GluTTC_Chr_3_21204594-21204665_+_@-1C.33.34;GluTTC_Chr_3_21212531-21212602_-_@-1C.33.34	0	0	0	3	1	0	0	0	1	2	0	0	1	0	1	0	1	0	0	0	0	0	0	0	0	0	0	0	0	0	0	0	0	0	1	0	3	0	0	0	0	0	1	0	1	1
tRF-34-59MP9P9NH57S1Q	GATTCCGTAGTGTAGTGGTTATCACGTTCGCCTT	5-half	ValTAC_Chr_3_21117572-21117644_-_@1.34.34	0	0	0	0	0	0	0	0	0	1	0	0	0	0	0	0	0	0	0	0	0	0	0	0	0	0	0	0	0	0	0	0	0	0	0	0	0	0	0	0	0	0	0	0	0	0
tRF-34-67M8LOMLQHWUHJ	GGCCTCGTGGCGCAACGGTAGCGCGTCTGACTCC	5-half	TrpCCA_Chr_19_27845886-27845957_-_@1.34.34	0	0	0	0	0	0	0	0	0	0	0	1	0	0	0	0	0	0	0	0	0	0	0	0	0	0	0	0	0	0	0	0	0	0	0	0	0	0	0	0	0	0	0	0	0	0
tRF-34-6978WP9LXN4VKP	GGCTCGTTGGTCTAGTGGTATGATTCTCGCTTTG	5-half	ProTGG_Chr_10_26466567-26466638_-_@1.34.34	0	0	0	0	0	0	0	0	0	0	0	0	0	0	0	1	0	0	0	0	0	3	0	0	0	0	0	0	0	0	0	0	0	1	0	0	0	0	0	0	0	0	1	0	0	0
tRF-34-6978WPRLXN48KP	GGCTCGTTGGTCTAGGGGTATGATTCTCGGTTTG	5-half	ProTGG_Chr_15_55651375-55651446_-_@1.34.34	0	0	1	0	0	0	0	0	0	0	0	0	0	0	0	0	0	0	0	0	0	0	0	0	0	0	0	0	0	0	0	0	0	0	0	0	0	0	0	0	0	0	0	0	3	0
tRF-34-6978WPRLXN4VKH	GGCTCGTTGGTCTAGGGGTATGATTCTCGCTTAG	5-half	ProAGG_Chr_25_2626811-2626882_+_@1.34.34;ProAGG_Chr_15_55651097-55651168_+_@1.34.34;ProAGG_Chr_10_26482156-26482227_+_@1.34.34;ProAGG_Chr_25_2634588-2634659_+_@1.34.34;ProAGG_Chr_25_2631597-2631668_+_@1.34.34;ProAGG_Chr_25_2624494-2624565_+_@1.34.34;ProAGG_Chr_3_1003350-1003421_+_@1.34.34;ProAGG_Chr_10_26484896-26484967_+_@1.34.34;ProAGG_Chr_25_2601567-2601638_+_@1.34.34;ProAGG_Chr_23_31554422-31…	0	0	0	0	0	0	0	0	0	0	0	0	0	0	0	0	0	0	0	0	0	0	0	0	0	0	0	0	0	0	0	0	0	0	0	0	0	0	0	0	0	0	0	0	0	0
tRF-34-6978WPRLXN4VKK	GGCTCGTTGGTCTAGGGGTATGATTCTCGCTTCG	5-half	ProCGG_Chr_3_1004082-1004153_-_@1.34.34;ProCGG_Chr_23_31380820-31380891_-_@1.34.34;ProCGG_Chr_25_2614114-2614185_+_@1.34.34;ProCGG_Chr_19_27847742-27847813_-_@1.34.34	3	0	0	1	0	0	0	6	0	0	0	0	1	1	0	0	3	0	0	0	0	0	1	0	0	0	0	0	0	0	0	0	0	4	0	1	3	1	1	2	0	0	1	0	0	1
tRF-34-6978WPRLXN4VKP	GGCTCGTTGGTCTAGGGGTATGATTCTCGCTTTG	5-half	ProTGG_Chr_25_2625955-2626026_+_@1.34.34;ProTGG_Chr_25_2630255-2630326_+_@1.34.34;ProTGG_Chr_25_2598642-2598713_+_@1.34.34;ProTGG_Chr_25_2623641-2623712_+_@1.34.34;ProTGG_Chr_25_2621041-2621112_+_@1.34.34;ProTGG_Chr_25_2628848-2628919_+_@1.34.34;ProTGG_Chr_NW_020190356.1_18510-18581_+_@1.34.34;ProTGG_Chr_10_26413416-26413487_-_@1.34.34	0	1	0	0	0	0	0	0	0	0	0	0	0	1	0	3	3	2	1	0	5	0	0	0	0	0	0	0	0	0	0	0	0	0	0	0	3	0	0	0	0	0	0	0	7	0
tRF-34-69JP4PRNFJE8JQ	GGCTCCATAGCTCAGGGGTTAGAGCACTGGTCTT	5-half	ThrTGT_Chr_10_26481746-26481818_+_@1.34.34;ThrTGT_Chr_10_26468186-26468258_+_@1.34.34;ThrTGT_Chr_7_40324271-40324343_-_@1.34.34	1	0	0	0	0	0	3	2	3	0	2	0	1	1	0	0	0	0	1	0	0	0	0	0	0	0	0	0	0	0	0	0	0	0	8	1	8	0	3	0	2	1	1	5	11	5
tRF-34-69M8LO9EFVI8EQ	GGCTCCGTGGCGCAATGGATAGCGCATTGGACTT	5-half	ArgTCT_Chr_3_49636867-49636951_-_@1.34.34	0	0	0	0	0	0	0	0	0	0	0	0	0	0	0	0	0	0	0	0	0	0	0	0	0	0	0	0	0	0	0	0	0	0	0	0	0	0	0	0	1	0	0	0	0	0
tRF-34-69MP4PRNFJE8J5	GGCTCCGTAGCTCAGGGGTTAGAGCACTGGTCTC	5-half	ThrCGT_Chr_23_31075652-31075724_-_@1.34.34	0	0	0	0	0	0	0	0	0	0	0	0	0	0	0	0	0	0	0	0	0	0	0	0	0	0	0	0	0	0	0	0	0	0	0	0	0	0	0	0	2	0	0	0	0	0
tRF-34-6Q947673FEWS15	GGCATTGGTGGTTCAGTGGTAGAATTCTCGCCTC	5-half	GlyCCC_Chr_3_21210205-21210275_+_@-1G.33.34;GlyCCC_Chr_3_21208694-21208764_+_@-1G.33.34;GlyCCC_Chr_28_40004077-40004147_+_@-1G.33.34;GlyCCC_Chr_3_21206921-21206991_-_@-1G.33.34;GlyCCC_Chr_3_21112718-21112788_+_@-1G.33.34;GlyCCC_Chr_3_20877476-20877546_+_@-1G.33.34;GlyCCC_Chr_3_21085364-21085434_+_@-1G.33.34	0	0	0	0	0	0	0	0	0	0	0	0	0	0	0	0	0	0	0	0	0	0	0	0	0	0	0	0	0	0	0	0	0	0	0	0	0	0	0	0	2	0	4	2	4	0
tRF-34-6Q947673FEWS1P	GGCATTGGTGGTTCAGTGGTAGAATTCTCGCCTG	5-half	GlyGCC_Chr_2_39839393-39839463_+_@-1G.33.34;GlyGCC_Chr_18_1416704-1416774_-_@-1G.33.34;GlyGCC_Chr_23_31686620-31686690_+_@-1G.33.34;GlyGCC_Chr_23_30943694-30943764_+_@-1G.33.34;GlyGCC_Chr_3_8034296-8034366_+_@-1G.33.34;GlyGCC_Chr_18_1819426-1819496_+_@-1G.33.34;GlyGCC_Chr_18_1416064-1416134_-_@-1G.33.34;GlyGCC_Chr_18_1423807-1423877_+_@-1G.33.34;GlyGCC_Chr_19_27767594-27767664_+_@-1G.33.34	0	0	0	1	1	0	1	0	0	0	0	0	0	0	0	0	0	0	0	0	0	0	0	0	0	0	0	0	0	0	0	0	0	0	0	2	1	0	0	0	5	0	0	0	0	3
tRF-34-6R6XQ6S8V0JUHW	GGCCCGGCTAGCTCAGTCGGTAGAGCATGAGACT	5-half	LysCTT_Chr_25_2627614-2627686_+_@-1G.33.34;LysCTT_Chr_7_40345515-40345587_+_@-1G.33.34;LysCTT_Chr_7_40357611-40357683_-_@-1G.33.34;LysCTT_Chr_25_2624993-2625065_+_@-1G.33.34;LysCTT_Chr_25_2622397-2622469_+_@-1G.33.34;LysCTT_Chr_25_2602175-2602247_-_@-1G.33.34;LysCTT_Chr_25_2629353-2629425_+_@-1G.33.34;LysCTT_Chr_25_2633972-2634044_+_@-1G.33.34;LysCTT_Chr_25_2612845-2612917_+_@-1G.33.34;LysCTT_Chr…	0	0	0	0	0	0	0	0	0	1	0	0	0	0	0	0	0	0	0	0	0	0	0	0	0	0	0	0	0	0	0	0	0	0	0	0	7	0	0	0	0	0	0	0	0	0
tRF-34-6RJ89O9NF5W8E5	GGCCCCATGGTGTAATGGTTAGCACTCTGGACTC	5-half	GlnCTG_Chr_23_31013002-31013073_+_@1.34.34	0	0	0	0	1	1	0	7	0	7	0	0	1	2	0	3	0	0	0	0	1	0	0	5	0	0	0	0	0	0	0	0	2	1	0	0	5	6	0	21	0	1	0	0	28	16
tRF-34-6RJ89O9NF5W8EQ	GGCCCCATGGTGTAATGGTTAGCACTCTGGACTT	5-half	GlnTTG_Chr_23_31688754-31688825_+_@1.34.34;GlnTTG_Chr_23_31009092-31009163_+_@1.34.34;GlnTTG_Chr_23_31689317-31689388_+_@1.34.34	0	0	0	0	7	10	0	46	0	1	0	0	0	0	0	1	0	0	0	0	0	0	0	0	2	0	0	0	4	0	0	2	0	6	0	0	2	13	0	15	1	1	2	1	22	7
tRF-34-6SM83O9EDJSYF5	GGCCGCGTGGCCTAATGGATAAGGCGTCTGATTC	5-half	ArgCCG_Chr_23_30112292-30112364_+_@1.34.34;ArgCCG_Chr_23_30073361-30073433_-_@1.34.34;ArgCCG_Chr_25_2589149-2589221_+_@1.34.34	0	0	0	0	1	1	0	2	0	0	0	1	0	0	0	1	0	0	0	0	0	5	0	0	0	0	0	0	0	0	0	0	0	0	0	0	0	0	0	0	0	0	0	0	1	0
tRF-34-799P9P9NH57S15	GTTTCTGTAGTGTAGTGGTTATCACGTTCGCCTC	5-half	ValCAC_Chr_3_21262480-21262552_+_@1.34.34;ValCAC_Chr_3_21114069-21114141_-_@1.34.34;ValCAC_Chr_NW_020191468.1_12031-12103_-_@1.34.34;ValCAC_Chr_9_32498696-32498768_+_@1.34.34;ValCAC_Chr_3_21012294-21012366_+_@1.34.34	6	7	2	5	14	14	4	25	24	49	32	12	83	39	35	141	6	19	20	7	24	15	9	28	0	0	0	0	0	0	0	0	0	11	2	1	40	30	21	36	62	20	119	75	172	419
tRF-34-799P9P9NH57S1O	GTTTCTGTAGTGTAGTGGTTATCACGTTCGCCTA	5-half	ValAAC_Chr_3_20967927-20967999_+_@1.34.34	0	0	3	0	0	1	0	0	2	7	1	3	10	7	6	16	0	3	2	1	1	2	0	1	0	0	0	0	0	0	0	0	0	0	0	0	1	1	0	5	5	1	13	6	21	20
tRF-34-79M89P9NH57S1O	GTTTCCGTGGTGTAGTGGTTATCACGTTCGCCTA	5-half	ValAAC_Chr_4_107197105-107197177_-_@1.34.34	2	1	0	3	1	0	0	1	1	0	0	0	1	0	1	1	0	0	0	0	0	0	0	0	0	0	0	0	0	0	0	0	0	1	0	0	0	0	0	0	0	0	0	0	0	0
tRF-34-79M89PMNF5IS1Q	GTTTCCGTGGTGTAGCGGTTAGCACATTCGCCTT	5-half	ValTAC_Chr_23_31301252-31301324_-_@1.34.34;ValTAC_Chr_23_31259774-31259846_+_@1.34.34	0	2	0	5	0	1	1	7	2	3	2	5	4	3	3	11	0	1	4	0	0	5	0	2	0	0	0	0	0	0	0	0	0	4	0	0	12	6	3	4	6	0	18	23	2	13
tRF-34-79MP9P9MH5QS1O	GTTTCCGTAGTGTAGTGGTCATCACGCTCGCCTA	5-half	ValAAC_Chr_23_31432884-31432956_+_@1.34.34	0	4	0	0	0	0	0	1	0	0	0	0	0	1	0	0	0	0	0	0	0	0	0	0	0	0	0	0	0	0	0	0	0	0	0	0	0	0	0	0	0	0	0	0	0	0
tRF-34-79MP9P9NH57S15	GTTTCCGTAGTGTAGTGGTTATCACGTTCGCCTC	5-half	ValCAC_Chr_3_21086725-21086797_-_@1.34.34;ValCAC_Chr_3_21316761-21316833_+_@1.34.34;ValCAC_Chr_NW_020191468.1_28599-28671_-_@1.34.34;ValCAC_Chr_23_31270844-31270915_+_@1.34.34;ValCAC_Chr_3_8134934-8135006_+_@1.34.34;ValCAC_Chr_7_40358343-40358415_-_@1.34.34;ValCAC_Chr_23_31573432-31573504_-_@1.34.34;ValCAC_Chr_23_31334996-31335068_-_@1.34.34;ValCAC_Chr_3_21092613-21092685_-_@1.34.34;ValCAC_Chr_23…	4037	3588	824	2558	5060	4819	1843	8775	348	776	399	238	1283	650	910	2833	291	1161	201	227	763	1809	349	1207	0	3	1	3	2	0	0	3	186	1664	229	227	3552	2148	661	1277	672	571	724	679	2753	3630
tRF-34-79MP9P9NH57S1Q	GTTTCCGTAGTGTAGTGGTTATCACGTTCGCCTT	5-half	ValTAC_Chr_3_20978865-20978937_+_@1.34.34;ValTAC_Chr_3_20991877-20991949_+_@1.34.34;ValTAC_Chr_3_21035265-21035337_+_@1.34.34;ValTAC_Chr_3_20947989-20948061_+_@1.34.34	393	556	227	446	506	560	346	1105	24	107	57	33	255	151	147	379	27	135	21	17	61	150	47	139	0	0	2	0	0	0	0	0	12	153	41	13	336	192	65	216	45	70	154	139	368	504
tRF-34-7OR8J0K8UNPL0R	GTTAAGGTGGCAGAGCCCGGTAATTGCATAAAAC	5-half	LeuTAA_Chr_MT_3024-3098_+_@1.34.34	24	19	8	14	11	20	42	76	1	9	2	1	5	15	18	30	15	5	12	11	21	6	21	15	0	0	0	0	0	0	0	0	0	14	19	5	34	18	16	23	21	6	7	5	2	4
tRF-34-86J8WPMN1E8Y2Q	TCCCACATGGTCTAGCGGTTAGGATTCCTGGTTT	5-half	GluTTC_Chr_21_3228261-3228332_-_@1.34.34;GluTTC_Chr_12_15097784-15097855_-_@1.34.34;GluTTC_Chr_2_128295086-128295157_-_@1.34.34	6427	5731	5076	99704	14236	31500	4081	19919	1449	1617	2062	339	295	1154	971	981	1114	2555	1661	464	654	2920	477	421	3457	6538	6267	5223	8430	2921	10850	7270	284	3869	1705	2681	4761	5288	2351	5365	9782	6142	3292	2482	1739	3879
tRF-34-86V8WPMN1E8Y2Q	TCCCATATGGTCTAGCGGTTAGGATTCCTGGTTT	5-half	GluTTC_Chr_2_1313370-1313441_-_@1.34.34;GluTTC_Chr_12_11276302-11276373_-_@1.34.34	3909	3805	3118	39298	9908	16845	3294	9739	1845	2275	2712	353	498	1394	1742	1493	1255	2634	1749	457	797	2712	625	649	1983	4387	3921	2993	5077	1618	6282	4114	342	5175	1685	1584	6056	6671	2620	5678	9043	6851	4510	2901	2902	4919
tRF-34-87R88P9N1EZJIQ	TCCCTGGTGGTCCAGTGGTTAGGATTTGGCGCTT	5-half	GluTTC_Chr_5_109087107-109087178_-_@1.34.34	0	0	0	0	0	0	0	1	0	0	0	0	0	0	0	0	0	0	0	0	0	0	0	0	0	0	0	0	0	0	0	0	0	0	0	1	0	0	0	0	0	0	0	0	0	0
tRF-34-87R8WP9I1EWJIQ	TCCCTGGTGGTCTAGTGGCTAGGATTCGGCGCTT	5-half	GluTTC_Chr_3_21113479-21113550_-_@1.34.34;GluTTC_Chr_3_21212531-21212602_-_@1.34.34;GluTTC_Chr_3_21204594-21204665_+_@1.34.34;GluTTC_Chr_3_21317723-21317794_+_@1.34.34;GluTTC_Chr_3_21086134-21086205_-_@1.34.34	218	309	455	3224	569	1162	369	715	92	57	82	15	24	48	70	20	21	103	110	38	35	31	22	10	577	277	626	682	1010	274	333	400	14	73	84	122	137	145	61	52	362	70	392	550	178	564
tRF-34-897PVP9L1QKS1P	TCCTCGTTAGTATAGTGGTAAGTATCCCCGCCTG	5-half	AspGTC_Chr_3_8099537-8099608_-_@1.34.34	0	0	0	0	0	0	0	0	1	0	0	0	1	0	0	0	0	0	0	0	0	0	0	0	0	0	0	0	0	0	0	0	0	0	0	0	0	0	1	0	0	0	0	0	0	0
tRF-34-897PVP9N1QKS1P	TCCTCGTTAGTATAGTGGTTAGTATCCCCGCCTG	5-half	AspGTC_Chr_5_62676636-62676707_+_@1.34.34	5	13	21	47	31	36	19	17	13	6	12	1	0	12	9	4	8	10	33	6	1	16	2	14	0	0	2	0	1	0	2	4	2	27	8	11	48	52	39	40	36	49	26	22	12	28
tRF-34-9IMYSX73IEWSHQ	TGGCTCGTTGGTCTAGTGGTATGATTCTCGCTTT	5-half	ProTGG_Chr_10_26466567-26466638_-_@-1T.33.34	0	0	0	0	0	0	0	0	0	0	0	0	0	0	0	0	0	0	0	0	0	0	0	0	0	0	0	0	0	0	0	0	0	0	0	0	1	0	9	0	0	0	0	0	0	0
tRF-34-9IMYSXR3IEWSH5	TGGCTCGTTGGTCTAGGGGTATGATTCTCGCTTC	5-half	ProCGG_Chr_23_31380820-31380891_-_@-1T.33.34;ProCGG_Chr_25_2614114-2614185_+_@-1T.33.34;ProCGG_Chr_3_1004082-1004153_-_@-1T.33.34;ProCGG_Chr_19_27847742-27847813_-_@-1T.33.34	0	0	0	0	0	0	0	0	0	0	0	0	0	0	0	0	0	0	0	0	0	0	0	0	0	0	0	0	0	0	0	0	0	0	0	0	0	0	1	0	0	0	0	0	0	0
tRF-34-9IMYSXR3IEWSHQ	TGGCTCGTTGGTCTAGGGGTATGATTCTCGCTTT	5-half	ProTGG_Chr_25_2628848-2628919_+_@-1T.33.34;ProTGG_Chr_25_2623641-2623712_+_@-1T.33.34;ProTGG_Chr_NW_020190356.1_18510-18581_+_@-1T.33.34;ProTGG_Chr_25_2625955-2626026_+_@-1T.33.34;ProTGG_Chr_25_2630255-2630326_+_@-1T.33.34;ProTGG_Chr_10_26413416-26413487_-_@-1T.33.34;ProTGG_Chr_25_2598642-2598713_+_@-1T.33.34;ProTGG_Chr_25_2621041-2621112_+_@-1T.33.34	0	0	0	0	0	0	0	0	0	0	0	0	0	0	0	0	0	0	0	0	0	0	0	1	0	0	0	0	0	0	0	0	0	0	1	0	0	0	0	0	0	0	0	0	0	0
tRF-34-9LQ4PUQ340QII7	TGGTAGCGTGGCCGAGCGGTCTAAGGCGCTGGAT	5-half	LeuAAG_Chr_23_30011393-30011474_-_@-1T.33.34;LeuTAG_Chr_19_27762208-27762289_-_@-1T.33.34;LeuAAG_Chr_7_40319416-40319497_+_@-1T.33.34;LeuAAG_Chr_10_26438831-26438912_+_@-1T.33.34;LeuTAG_Chr_10_26437164-26437245_+_@-1T.33.34;LeuAAG_Chr_10_26483921-26484002_-_@-1T.33.34;LeuAAG_Chr_25_19969191-19969272_+_@-1T.33.34;LeuAAG_Chr_23_30032800-30032881_+_@-1T.33.34;LeuAAG_Chr_23_30293279-30293360_+_@-1T.3…	0	0	0	0	0	0	0	0	0	0	0	1	0	0	0	0	0	0	0	0	0	0	0	0	0	0	0	0	0	0	0	0	0	0	0	0	0	0	0	0	0	0	0	0	0	0
tRF-34-9PW4PU73UKL4HW	TGTAGTCGTGGCCGAGTGGTTAAGGCGATGGACT	5-half	SerAGA_Chr_23_31146083-31146164_-_@-1T.33.34;SerAGA_Chr_23_31149573-31149654_-_@-1T.33.34;SerAGA_Chr_23_31110602-31110683_+_@-1T.33.34;SerAGA_Chr_23_31119332-31119413_+_@-1T.33.34;SerAGA_Chr_23_31678541-31678622_-_@-1T.33.34;SerTGA_Chr_23_31141547-31141628_+_@-1T.33.34;SerAGA_Chr_23_31158022-31158103_-_@-1T.33.34;SerTGA_Chr_23_31116197-31116278_-_@-1T.33.34;SerAGA_Chr_23_31129325-31129406_-_@-1T.…	0	0	0	0	0	0	0	0	0	0	0	0	0	0	0	0	0	0	0	0	0	0	0	0	0	0	0	0	0	0	0	0	0	0	0	0	0	0	0	1	0	0	0	0	0	0
tRF-34-9Z3L7L73V6M9I3	TGTTTCCGTAGTGTAGTGGTTATCACGTTCGCCT	5-half	ValCAC_Chr_3_20957584-20957656_+_@-1T.33.34;ValCAC_Chr_23_31334996-31335068_-_@-1T.33.34;ValTAC_Chr_3_20947989-20948061_+_@-1T.33.34;ValAAC_Chr_3_21057895-21057967_+_@-1T.33.34;ValCAC_Chr_3_20995595-20995667_+_@-1T.33.34;ValCAC_Chr_7_40358343-40358415_-_@-1T.33.34;ValAAC_Chr_3_21128448-21128520_-_@-1T.33.34;ValAAC_Chr_3_21265184-21265256_+_@-1T.33.34;ValTAC_Chr_3_21035265-21035337_+_@-1T.33.34;Va…	0	0	0	0	0	0	0	0	0	0	0	0	0	0	0	0	0	0	0	0	0	0	0	1	0	0	0	0	0	0	0	0	0	0	0	0	0	0	0	0	0	0	0	0	0	0
tRF-34-BZYB6LS3YMMY23	AACTTTTAAAGGATAGTAGTTTATCCGTTGGTCT	5-half	LeuTAG_Chr_MT_12038-12108_+_@-1A.33.34	0	0	0	0	0	0	1	0	0	0	0	0	0	0	0	0	0	0	0	0	0	0	0	0	0	0	0	0	0	0	0	0	0	0	0	0	0	0	0	0	0	0	0	0	0	0
tRF-34-DF54QFQ2FWQ8IJ	AAGCAGAGTGGCGCAGCGGAAGCGTGCTGGGCCC	5-half	iMetCAT_Chr_23_31121523-31121594_-_@-1A.33.34;iMetCAT_Chr_3_16711608-16711679_-_@-1A.33.34;iMetCAT_Chr_23_31234924-31234995_+_@-1A.33.34;iMetCAT_Chr_7_7516034-7516105_-_@-1A.33.34;iMetCAT_Chr_18_54662068-54662139_-_@-1A.33.34;iMetCAT_Chr_12_21711736-21711807_-_@-1A.33.34;iMetCAT_Chr_23_30944121-30944192_+_@-1A.33.34;iMetCAT_Chr_23_31687054-31687125_+_@-1A.33.34;iMetCAT_Chr_23_31695649-31695720_-_…	0	0	0	0	1	0	0	0	0	0	0	0	0	0	0	0	0	0	0	0	0	0	0	0	0	0	0	0	0	0	0	0	0	0	0	0	0	0	0	0	0	0	0	0	0	0
tRF-34-EZU05PVNVR78JQ	ACTTTTAAAGGATAGTAGTTTATCCGTTGGTCTT	5-half	LeuTAG_Chr_MT_12038-12108_+_@1.34.34	10	4	10	8	3	18	18	3	5	2	1	1	4	8	5	0	2	0	4	6	0	15	9	3	0	0	0	0	0	0	0	0	0	6	4	0	1	0	0	5	0	10	3	2	0	1
tRF-34-FP18LPMBQ4NK12	AGCAGAGTGGCGCAGCGGAAGCGTGCTGGGCCCA	5-half	iMetCAT_Chr_23_30944121-30944192_+_@1.34.34;iMetCAT_Chr_7_7516034-7516105_-_@1.34.34;iMetCAT_Chr_18_54662068-54662139_-_@1.34.34;iMetCAT_Chr_23_31019522-31019593_-_@1.34.34;iMetCAT_Chr_23_31234924-31234995_+_@1.34.34;iMetCAT_Chr_23_31695649-31695720_-_@1.34.34;iMetCAT_Chr_12_21711736-21711807_-_@1.34.34;iMetCAT_Chr_23_31121523-31121594_-_@1.34.34;iMetCAT_Chr_23_31687054-31687125_+_@1.34.34;iMetCA…	3	4	2	7	11	0	5	16	0	3	2	3	3	6	2	7	2	0	1	0	7	8	0	8	0	0	0	0	0	0	0	0	5	9	2	0	9	1	1	17	5	4	3	4	19	4
tRF-34-FQ947673FEWS15	AGCATTGGTGGTTCAGTGGTAGAATTCTCGCCTC	5-half	GlyCCC_Chr_3_21085364-21085434_+_@-1A.33.34;GlyCCC_Chr_3_21210205-21210275_+_@-1A.33.34;GlyCCC_Chr_3_20877476-20877546_+_@-1A.33.34;GlyCCC_Chr_28_40004077-40004147_+_@-1A.33.34;GlyCCC_Chr_3_21208694-21208764_+_@-1A.33.34;GlyCCC_Chr_3_21112718-21112788_+_@-1A.33.34;GlyCCC_Chr_3_21206921-21206991_-_@-1A.33.34	0	0	0	0	0	2	0	0	0	1	0	0	1	0	0	3	0	0	0	0	1	0	0	0	0	0	0	0	0	0	0	0	0	0	0	0	0	0	0	0	1	0	0	4	2	1
tRF-34-FQ947673FEWS1P	AGCATTGGTGGTTCAGTGGTAGAATTCTCGCCTG	5-half	GlyGCC_Chr_3_8034296-8034366_+_@-1A.33.34;GlyGCC_Chr_18_1819426-1819496_+_@-1A.33.34;GlyGCC_Chr_18_1416064-1416134_-_@-1A.33.34;GlyGCC_Chr_23_31686620-31686690_+_@-1A.33.34;GlyGCC_Chr_18_1423807-1423877_+_@-1A.33.34;GlyGCC_Chr_18_1416704-1416774_-_@-1A.33.34;GlyGCC_Chr_19_27767594-27767664_+_@-1A.33.34;GlyGCC_Chr_23_30943694-30943764_+_@-1A.33.34;GlyGCC_Chr_2_39839393-39839463_+_@-1A.33.34	0	14	15	30	19	13	14	14	3	0	2	0	2	4	2	4	3	1	3	1	0	2	4	0	0	0	0	0	0	0	0	0	0	7	4	6	10	7	4	2	19	1	4	16	11	10
tRF-34-FR6LQ6S8V0J6HW	AGCCCGGATAGCTCAGTCGGTAGAGCATCAGACT	5-half	LysTTT_Chr_16_2248304-2248376_-_@-1A.33.34;LysTTT_Chr_23_31054701-31054773_+_@-1A.33.34;LysTTT_Chr_23_30158659-30158731_+_@-1A.33.34;LysTTT_Chr_23_30029666-30029738_-_@-1A.33.34;LysTTT_Chr_16_2247970-2248042_+_@-1A.33.34;LysTTT_Chr_19_27761050-27761122_+_@-1A.33.34;LysTTT_Chr_15_82772306-82772378_+_@-1A.33.34;LysTTT_Chr_15_82774048-82774120_-_@-1A.33.34	0	3	4	6	6	0	4	7	0	0	0	1	3	1	0	3	0	2	5	4	0	0	3	0	0	0	0	0	0	0	0	0	0	0	2	0	4	9	0	0	1	2	0	0	1	1
tRF-34-FSBLQ67850MXHW	AGCCGAAATAGCTCAGTTGGGAGAGCGTTAGACT	5-half	PheGAA_Chr_23_30126273-30126345_+_@-1A.33.34;PheGAA_Chr_15_82778642-82778714_-_@-1A.33.34;PheGAA_Chr_17_50876655-50876727_+_@-1A.33.34;PheGAA_Chr_23_30153764-30153836_+_@-1A.33.34;PheGAA_Chr_23_31057166-31057238_-_@-1A.33.34;PheGAA_Chr_15_82773221-82773293_-_@-1A.33.34;PheGAA_Chr_12_69059075-69059147_-_@-1A.33.34;PheGAA_Chr_7_43807611-43807683_-_@-1A.33.34;PheGAA_Chr_23_30143677-30143749_-_@-1A.3…	0	0	0	0	0	0	0	0	0	0	0	0	0	0	0	0	0	0	0	0	0	0	0	0	0	0	0	0	0	0	0	0	0	0	0	0	0	0	0	0	0	0	1	0	0	0
tRF-34-FVLY7L73HQP0F5	AGCGCCGCTGGTGTAGTGGTATCATGCAAGATTC	5-half	GlyCCC_Chr_11_68555263-68555333_-_@-1A.33.34;GlyCCC_Chr_25_546202-546272_-_@-1A.33.34	2	6	2	19	4	4	14	1	0	0	0	1	1	5	1	1	0	0	3	1	0	0	0	2	0	0	0	0	0	0	0	0	0	1	0	0	12	0	0	0	0	1	3	2	2	7
tRF-34-H2IY7LI85FL0FE	ATAGAATTTGGTGTAATTGGGAGCACGAAGAGTT	5-half	GlnTTG_Chr_MT_4123-4194_-_@-1A.33.34	0	0	0	1	1	1	3	1	1	0	1	0	0	1	0	2	1	0	0	1	9	0	0	0	0	0	0	0	0	0	0	0	0	0	1	0	0	0	0	3	1	0	0	0	0	0
tRF-34-HR94SX7JV2Y81W	ATCCCTGGTGGTCTAGTGGCTAGGATTCGGCGCT	5-half	GluTTC_Chr_3_21086134-21086205_-_@-1A.33.34;GluTTC_Chr_3_21113479-21113550_-_@-1A.33.34;GluTTC_Chr_3_21204594-21204665_+_@-1A.33.34;GluTTC_Chr_3_21212531-21212602_-_@-1A.33.34;GluTTC_Chr_3_21317723-21317794_+_@-1A.33.34	1	0	0	0	0	0	0	0	0	0	0	0	0	0	0	0	0	0	2	0	0	0	0	0	0	0	0	0	0	0	0	0	0	0	0	0	1	0	0	0	0	0	0	0	0	0
tRF-34-KS5P4PW3FJHPEQ	CCCCGGATAGCTCAGTCGGTAGAGCATCAGACTT	5-half	LysTTT_Chr_23_31557018-31557090_+_@1.34.34	0	0	0	0	0	0	0	0	0	0	0	0	1	0	0	0	0	0	0	0	0	0	0	0	0	0	0	0	0	0	0	0	0	0	0	0	0	0	0	0	0	0	0	0	0	0
tRF-34-KZLLQ6Q8V0M0HW	CCCTTCGATAGCTCAGCTGGTAGAGCGGAGGACT	5-half	TyrGTA_Chr_10_26442083-26442172_+_@-1C.33.34;TyrGTA_Chr_21_44984358-44984447_+_@-1C.33.34;TyrGTA_Chr_10_26414624-26414713_-_@-1C.33.34;TyrGTA_Chr_21_44990709-44990798_+_@-1C.33.34;TyrGTA_Chr_10_26447367-26447456_+_@-1C.33.34;TyrGTA_Chr_21_44965004-44965093_-_@-1C.33.34;TyrGTA_Chr_14_30458772-30458860_+_@-1C.33.34;TyrGTA_Chr_10_26445520-26445610_+_@-1C.33.34	0	0	1	0	0	0	0	0	0	0	0	0	0	0	0	0	0	0	0	0	0	0	0	0	0	0	0	0	0	0	0	0	0	0	0	0	0	0	0	0	0	0	0	0	0	0
tRF-34-LQR47673FEWS1P	CGCATGGGTGGTTCAGTGGTAGAATTCTCGCCTG	5-half	GlyGCC_Chr_NW_020190592.1_31695-31765_-_@-1C.33.34;GlyGCC_Chr_13_76516281-76516351_-_@-1C.33.34;GlyGCC_Chr_NW_020190592.1_13975-14045_+_@-1C.33.34;GlyGCC_Chr_NW_020190592.1_23486-23556_+_@-1C.33.34;GlyGCC_Chr_3_8100275-8100345_-_@-1C.33.34;GlyGCC_Chr_NW_020190592.1_4485-4555_+_@-1C.33.34	3	2	0	2	0	0	0	1	1	0	0	0	0	0	0	0	1	1	1	0	0	0	0	0	0	0	0	0	0	0	0	0	0	0	0	0	0	0	0	2	2	1	0	6	5	3
tRF-34-LR6XQ6S8V0JUHW	CGCCCGGCTAGCTCAGTCGGTAGAGCATGAGACT	5-half	LysCTT_Chr_3_21347701-21347773_-_@-1C.33.34;LysCTT_Chr_25_2622397-2622469_+_@-1C.33.34;LysCTT_Chr_25_2612845-2612917_+_@-1C.33.34;LysCTT_Chr_25_2633972-2634044_+_@-1C.33.34;LysCTT_Chr_25_2602175-2602247_-_@-1C.33.34;LysCTT_Chr_25_2638931-2639003_+_@-1C.33.34;LysCTT_Chr_23_31553102-31553174_-_@-1C.33.34;LysCTT_Chr_25_2627614-2627686_+_@-1C.33.34;LysCTT_Chr_25_2597623-2597695_-_@-1C.33.34;LysCTT_Ch…	8	10	9	40	10	9	8	3	6	4	3	1	3	2	3	8	3	13	7	3	14	10	5	4	0	0	0	0	0	0	0	0	2	5	9	17	32	8	8	1	13	4	14	9	2	6
tRF-34-LSBLQ67850MXHW	CGCCGAAATAGCTCAGTTGGGAGAGCGTTAGACT	5-half	PheGAA_Chr_15_82778642-82778714_-_@-1C.33.34;PheGAA_Chr_17_50876655-50876727_+_@-1C.33.34;PheGAA_Chr_29_37201404-37201476_+_@-1C.33.34;PheGAA_Chr_23_30015491-30015563_+_@-1C.33.34;PheGAA_Chr_7_43807611-43807683_-_@-1C.33.34;PheGAA_Chr_23_30126273-30126345_+_@-1C.33.34;PheGAA_Chr_23_30143677-30143749_-_@-1C.33.34;PheGAA_Chr_23_30099812-30099884_+_@-1C.33.34;PheGAA_Chr_12_69059075-69059147_-_@-1C.3…	0	0	0	0	0	0	1	0	0	0	0	0	0	0	0	0	0	0	0	0	0	0	0	0	0	0	0	0	0	0	0	0	0	0	0	0	0	0	0	0	0	0	0	0	0	0
tRF-34-LSXMSL73VL4YHE	CGCCGTGATCGTATAGTGGTTAGTACTCTGCGTT	5-half	HisGTG_Chr_3_21063580-21063651_+_@-1C.33.34;HisGTG_Chr_3_21015831-21015902_-_@-1C.33.34;HisGTG_Chr_3_21218714-21218785_-_@-1C.33.34;HisGTG_Chr_3_21198328-21198399_+_@-1C.33.34;HisGTG_Chr_3_21348793-21348864_-_@-1C.33.34;HisGTG_Chr_3_21148775-21148846_+_@-1C.33.34;HisGTG_Chr_3_21227690-21227761_-_@-1C.33.34;HisGTG_Chr_3_21276035-21276106_-_@-1C.33.34;HisGTG_Chr_8_29729058-29729129_+_@-1C.33.34;His…	17	5	1	17	19	22	16	26	15	2	5	0	6	6	10	3	4	6	11	1	5	8	2	2	4	1	0	0	1	0	1	1	3	16	6	2	51	34	18	3	14	3	8	23	22	43
tRF-34-LVLY7L73HQP0F5	CGCGCCGCTGGTGTAGTGGTATCATGCAAGATTC	5-half	GlyCCC_Chr_25_546202-546272_-_@-1C.33.34;GlyCCC_Chr_11_68555263-68555333_-_@-1C.33.34	1	0	0	15	2	6	1	4	2	1	0	2	1	0	1	1	6	1	0	1	1	1	0	1	0	0	0	0	0	0	0	0	1	1	1	5	3	0	3	0	7	0	0	5	0	5
tRF-34-M1Q4PXI2UKM7HW	CGGCCGCGTGGCCTAATGGATAAGGCGTCTGACT	5-half	ArgTCG_Chr_21_20804881-20804953_+_@-1C.33.34	0	0	0	0	0	0	0	0	0	0	0	0	0	0	0	0	0	0	1	0	0	0	0	0	0	0	0	0	0	0	0	0	0	0	0	0	0	0	0	0	0	0	0	0	0	0
tRF-34-MIMYSXR3IEWSH5	CGGCTCGTTGGTCTAGGGGTATGATTCTCGCTTC	5-half	ProCGG_Chr_23_31380820-31380891_-_@-1C.33.34;ProCGG_Chr_3_1004082-1004153_-_@-1C.33.34;ProCGG_Chr_19_27847742-27847813_-_@-1C.33.34;ProCGG_Chr_25_2614114-2614185_+_@-1C.33.34	0	0	0	0	0	0	0	0	0	0	0	0	0	0	0	0	0	0	0	0	0	0	0	0	0	0	0	0	0	0	0	0	0	0	0	0	0	0	0	0	0	0	0	0	0	2
tRF-34-MIMYSXR3IEWSHQ	CGGCTCGTTGGTCTAGGGGTATGATTCTCGCTTT	5-half	ProTGG_Chr_25_2628848-2628919_+_@-1C.33.34;ProTGG_Chr_25_2623641-2623712_+_@-1C.33.34;ProTGG_Chr_NW_020190356.1_18510-18581_+_@-1C.33.34;ProTGG_Chr_25_2625955-2626026_+_@-1C.33.34;ProTGG_Chr_25_2630255-2630326_+_@-1C.33.34;ProTGG_Chr_10_26413416-26413487_-_@-1C.33.34;ProTGG_Chr_25_2598642-2598713_+_@-1C.33.34;ProTGG_Chr_25_2621041-2621112_+_@-1C.33.34	0	0	0	0	0	0	0	0	0	0	0	0	0	0	0	0	0	0	0	0	0	0	0	0	0	0	0	0	0	0	0	0	0	0	0	0	0	0	0	0	0	0	0	0	0	0
tRF-34-MKSLQ673FJIYEP	CGGGGGTATAGCTCAGTGGTAGAGCATTTGACTG	5-half	CysGCA_Chr_19_39659156-39659227_-_@-1C.33.34;CysGCA_Chr_19_39659890-39659961_-_@-1C.33.34;CysGCA_Chr_4_112374449-112374520_+_@-1C.33.34;CysGCA_Chr_19_39451752-39451823_+_@-1C.33.34;CysGCA_Chr_4_112385836-112385907_+_@-1C.33.34;CysGCA_Chr_4_112393802-112393873_-_@-1C.33.34;CysGCA_Chr_19_39453812-39453883_-_@-1C.33.34	3	1	1	3	0	0	0	0	1	0	0	0	0	0	0	0	1	0	0	0	0	0	0	0	0	0	0	0	0	0	0	0	0	0	0	0	0	0	0	0	0	0	0	0	0	0
tRF-34-MKSLQ6R3FJIYEP	CGGGGGTATAGCTCAGGGGTAGAGCATTTGACTG	5-half	CysGCA_Chr_12_30287485-30287556_+_@-1C.33.34;CysGCA_Chr_4_112419516-112419587_-_@-1C.33.34;CysGCA_Chr_4_112531902-112531973_+_@-1C.33.34;CysGCA_Chr_4_112521632-112521703_+_@-1C.33.34;CysGCA_Chr_19_39431222-39431293_-_@-1C.33.34;CysGCA_Chr_4_112519368-112519439_+_@-1C.33.34;CysGCA_Chr_4_112732476-112732547_+_@-1C.33.34;CysGCA_Chr_4_112555282-112555353_-_@-1C.33.34;CysGCA_Chr_4_112523019-112523090_…	0	0	0	0	0	0	0	0	0	0	0	0	0	0	0	0	0	0	0	0	0	0	0	0	0	0	0	0	0	0	0	0	0	0	0	1	0	0	0	0	0	0	0	0	0	0
tRF-34-MNK47LI3VF4YHW	CGGTTCCATGGTGTAATGGTTAGCACTCTGGACT	5-half	GlnCTG_Chr_4_99861548-99861619_+_@-1C.33.34;GlnCTG_Chr_23_47242996-47243067_+_@-1C.33.34;GlnCTG_Chr_23_30037406-30037477_+_@-1C.33.34;GlnCTG_Chr_10_12743209-12743280_-_@-1C.33.34;GlnCTG_Chr_23_31135564-31135635_-_@-1C.33.34;GlnCTG_Chr_23_31114008-31114079_+_@-1C.33.34;GlnCTG_Chr_19_27761705-27761776_+_@-1C.33.34	0	0	0	0	0	0	0	0	0	0	0	0	0	0	0	0	0	0	0	0	0	0	0	0	0	0	0	0	0	0	0	0	0	0	0	0	0	0	0	0	0	0	0	0	2	0
tRF-34-MPW4PU73UKL4HW	CGTAGTCGTGGCCGAGTGGTTAAGGCGATGGACT	5-half	SerTGA_Chr_23_31687570-31687651_+_@-1C.33.34;SerTGA_Chr_23_31141547-31141628_+_@-1C.33.34;SerTGA_Chr_23_31116197-31116278_-_@-1C.33.34;SerAGA_Chr_19_27851584-27851665_-_@-1C.33.34;SerAGA_Chr_23_31149573-31149654_-_@-1C.33.34;SerAGA_Chr_23_31119332-31119413_+_@-1C.33.34;SerAGA_Chr_23_31146083-31146164_-_@-1C.33.34;SerAGA_Chr_23_31158022-31158103_-_@-1C.33.34;SerAGA_Chr_23_31124825-31124906_-_@-1C.…	0	0	0	0	0	0	0	0	0	0	0	0	0	0	0	0	0	0	0	0	0	0	0	0	0	0	0	0	0	0	0	0	0	0	0	0	0	0	0	0	0	0	0	0	0	2
tRF-34-MZ3L7L73V6M9I3	CGTTTCCGTAGTGTAGTGGTTATCACGTTCGCCT	5-half	ValCAC_Chr_3_8134934-8135006_+_@-1C.33.34;ValTAC_Chr_3_20947989-20948061_+_@-1C.33.34;ValCAC_Chr_3_20995595-20995667_+_@-1C.33.34;ValAAC_Chr_1_97606076-97606148_-_@-1C.33.34;ValTAC_Chr_3_21035265-21035337_+_@-1C.33.34;ValAAC_Chr_3_21070275-21070347_-_@-1C.33.34;ValCAC_Chr_23_31270844-31270915_+_@-1C.33.34;ValCAC_Chr_7_40358343-40358415_-_@-1C.33.34;ValCAC_Chr_3_21086725-21086797_-_@-1C.33.34;ValC…	0	1	1	5	2	2	3	10	0	0	0	0	0	2	1	0	1	1	0	0	3	0	0	0	4	0	0	0	0	1	0	0	0	7	0	0	3	1	0	0	0	1	0	0	2	0
tRF-34-MZNL7L73V6M9I3	CGTTTCTGTAGTGTAGTGGTTATCACGTTCGCCT	5-half	ValCAC_Chr_NW_020191468.1_12031-12103_-_@-1C.33.34;ValCAC_Chr_3_21012294-21012366_+_@-1C.33.34;ValCAC_Chr_9_32498696-32498768_+_@-1C.33.34;ValCAC_Chr_3_21114069-21114141_-_@-1C.33.34;ValCAC_Chr_3_21262480-21262552_+_@-1C.33.34;ValAAC_Chr_3_20967927-20967999_+_@-1C.33.34	0	0	0	0	0	0	0	0	0	0	1	0	0	0	0	0	0	0	0	0	0	0	0	0	0	0	0	0	0	0	0	0	0	0	0	0	0	0	0	0	0	0	0	0	0	0
tRF-34-O6M83O9EDJSYEQ	GACCACGTGGCCTAATGGATAAGGCGTCTGACTT	5-half	ArgTCG_Chr_23_31681248-31681320_-_@1.34.34;ArgTCG_Chr_23_30228672-30228744_+_@1.34.34;ArgTCG_Chr_1_157988436-157988508_+_@1.34.34	0	0	0	0	0	0	0	0	0	0	0	0	0	0	0	0	0	0	0	0	0	0	0	0	0	0	0	0	0	0	0	0	0	0	0	0	0	0	0	6	0	0	0	0	0	0
tRF-34-O7M8LO9LQHWUHJ	GACCTCGTGGCGCAATGGTAGCGCGTCTGACTCC	5-half	TrpCCA_Chr_19_34029010-34029081_-_@1.34.34;TrpCCA_Chr_19_33114203-33114274_+_@1.34.34	0	0	0	0	0	1	0	0	0	0	0	0	0	0	0	1	0	0	0	0	0	0	0	0	0	0	0	0	0	0	0	0	0	0	0	0	0	0	0	0	0	0	0	0	0	0
tRF-34-O7M8LOMLQHWUHJ	GACCTCGTGGCGCAACGGTAGCGCGTCTGACTCC	5-half	TrpCCA_Chr_5_62677335-62677406_+_@1.34.34;TrpCCA_Chr_23_31683731-31683802_+_@1.34.34;TrpCCA_Chr_23_31674969-31675040_+_@1.34.34;TrpCCA_Chr_25_36942390-36942461_-_@1.34.34;TrpCCA_Chr_19_27829637-27829708_+_@1.34.34	0	0	0	0	0	0	0	0	0	0	0	0	0	0	0	0	0	0	0	0	0	0	0	0	0	0	0	0	0	0	0	0	0	0	0	0	0	0	0	2	0	0	0	0	0	0
tRF-34-OR183O9EDJHP15	GACCCAGTGGCCTAATGGATAAGGCATCAGCCTC	5-half	ArgCCG_Chr_19_48966332-48966404_+_@1.34.34	47	50	17	52	90	70	22	101	14	36	8	9	23	12	5	83	2	32	13	2	30	26	2	8	0	0	0	0	0	0	0	0	4	18	5	13	115	47	2	15	33	29	24	16	97	99
tRF-34-OSM83OMEDJSYEQ	GACCGCGTGGCCTAACGGATAAGGCGTCTGACTT	5-half	ArgTCG_Chr_19_56411984-56412056_+_@1.34.34	0	3	0	0	1	1	0	0	0	0	0	0	0	0	0	0	0	0	0	0	0	0	0	0	0	0	0	0	0	0	0	0	0	0	0	0	0	0	0	0	0	0	3	0	2	0
tRF-34-P4RPYP9LON4VHM	GCATGGGTAGTTCAGTGGTAGAATTCTCGCCTGC	5-half	GlyGCC_Chr_17_61128903-61128973_+_@1.34.34	0	0	0	1	0	0	0	0	0	2	0	0	0	0	0	0	0	0	0	0	0	0	0	0	0	0	0	0	0	0	0	0	0	0	0	0	0	0	0	0	0	0	0	0	0	0
tRF-34-P6QP4PW3FJIKE5	GCCCAGCTAGCTCAGTCGGTAGAGCATGGGACTC	5-half	LysCTT_Chr_10_93057241-93057313_-_@1.34.34	9	13	15	38	17	20	15	12	10	4	1	3	2	4	3	15	0	7	3	5	13	7	6	5	0	0	0	0	0	0	0	0	2	5	3	9	83	10	5	5	28	5	7	5	7	4
tRF-34-PNR8YP1LON4VHJ	GCATTGGTGGTTCAGAGGTAGAATTCTCGCCTCC	5-half	GlyCCC_Chr_6_110635525-110635595_-_@1.34.34	0	0	0	0	1	0	0	1	2	1	2	1	1	1	3	2	1	5	11	2	3	3	2	8	0	0	0	0	0	0	0	0	0	0	0	0	0	1	2	1	4	0	4	5	8	14
tRF-34-PNR8YP9LON45HK	GCATTGGTGGTTCAGTGGTAGAATTCTCACCTCG	5-half	AlaCGC_Chr_3_20959931-20960001_-_@1.34.34	0	0	0	0	0	0	0	0	0	0	0	0	0	0	0	0	0	0	0	0	0	0	0	0	0	0	0	0	0	0	0	0	0	0	0	0	0	0	0	0	0	0	0	0	0	0
tRF-34-PNR8YP9LON49HJ	GCATTGGTGGTTCAGTGGTAGAATTCTCTCCTCC	5-half	GlyCCC_Chr_3_21040374-21040444_-_@1.34.34;GlyCCC_Chr_NW_020191468.1_27206-27276_+_@1.34.34;GlyCCC_Chr_3_20997412-20997482_-_@1.34.34	0	0	1	0	1	0	0	5	4	4	0	0	1	2	3	1	0	2	0	0	1	0	0	3	0	0	0	0	0	0	0	0	0	1	0	0	0	1	0	0	2	0	5	4	6	11
tRF-34-PNR8YP9LON4VHJ	GCATTGGTGGTTCAGTGGTAGAATTCTCGCCTCC	5-half	GlyCCC_Chr_3_21085364-21085434_+_@1.34.34;GlyCCC_Chr_3_21208694-21208764_+_@1.34.34;GlyCCC_Chr_3_21112718-21112788_+_@1.34.34;GlyCCC_Chr_3_20877476-20877546_+_@1.34.34;GlyCCC_Chr_3_21210205-21210275_+_@1.34.34;GlyCCC_Chr_28_40004077-40004147_+_@1.34.34;GlyCCC_Chr_3_21206921-21206991_-_@1.34.34	329	764	507	686	437	546	490	1386	1310	3187	1055	1563	2311	2515	3159	2614	1246	2733	6818	1600	4787	1161	2444	4205	9	10	14	6	24	3	11	7	179	456	690	1097	1076	979	622	2992	6615	1097	8480	9152	9401	12742
tRF-34-PNR8YP9LON4VHM	GCATTGGTGGTTCAGTGGTAGAATTCTCGCCTGC	5-half	GlyGCC_Chr_23_30943694-30943764_+_@1.34.34;GlyGCC_Chr_2_39839393-39839463_+_@1.34.34;GlyGCC_Chr_18_1416704-1416774_-_@1.34.34;GlyGCC_Chr_19_27767594-27767664_+_@1.34.34;GlyGCC_Chr_18_1819426-1819496_+_@1.34.34;GlyGCC_Chr_3_8034296-8034366_+_@1.34.34;GlyGCC_Chr_23_31686620-31686690_+_@1.34.34;GlyGCC_Chr_18_1423807-1423877_+_@1.34.34;GlyGCC_Chr_18_1416064-1416134_-_@1.34.34	25460	18360	18495	57194	71396	34433	25026	43363	8827	4300	4251	9789	8166	15739	8413	26943	6886	11592	20562	8540	12274	13530	13570	9377	11	1	3	3	29	8	33	11	9152	23293	14152	27767	57506	18071	26615	3850	32900	16292	9784	22518	35581	44920
tRF-34-PNR8YP9LONNVHM	GCATTGGTGGTTCAGTGGTAGAATTCTTGCCTGC	5-half	GlyGCC_Chr_6_59272088-59272158_-_@1.34.34	12	20	17	53	62	37	21	30	7	1	1	5	1	14	14	19	4	12	14	7	12	11	6	2	0	0	0	0	0	0	0	0	11	14	8	18	36	9	11	14	26	12	10	19	34	27
tRF-34-PR183O9EDJI815	GCCCCAGTGGCCTAATGGATAAGGCATTGGCCTC	5-half	ArgCCT_Chr_4_102877745-102877817_+_@1.34.34	0	0	0	0	0	0	0	0	0	0	0	0	0	1	0	4	0	0	0	0	0	0	0	0	0	0	0	0	0	0	0	0	0	0	0	0	0	0	0	0	0	0	0	0	0	0
tRF-34-PS5P4PW3FJHPEQ	GCCCGGATAGCTCAGTCGGTAGAGCATCAGACTT	5-half	LysTTT_Chr_16_2247970-2248042_+_@1.34.34;LysTTT_Chr_15_82772306-82772378_+_@1.34.34;LysTTT_Chr_23_31054701-31054773_+_@1.34.34;LysTTT_Chr_23_30158659-30158731_+_@1.34.34;LysTTT_Chr_16_2248304-2248376_-_@1.34.34;LysTTT_Chr_23_30029666-30029738_-_@1.34.34;LysTTT_Chr_15_82774048-82774120_-_@1.34.34;LysTTT_Chr_19_27761050-27761122_+_@1.34.34	300	429	682	4429	395	604	540	506	139	98	111	36	55	108	67	59	83	284	121	72	77	106	112	46	29	23	29	24	19	0	37	67	29	193	159	236	522	373	197	228	653	344	274	317	139	184
tRF-34-PSQP4PW3FJIKE5	GCCCGGCTAGCTCAGTCGGTAGAGCATGGGACTC	5-half	LysCTT_Chr_10_70547066-70547138_-_@1.34.34;LysCTT_Chr_21_30269857-30269929_-_@1.34.34	7708	8061	9272	22682	14158	11266	12463	10731	3503	1819	1634	1030	2424	3631	2608	10710	2030	6319	6510	3236	10628	7205	3255	2070	6	3	0	0	0	0	28	0	1024	3557	3941	4558	54358	4721	3225	5765	13222	4587	5168	3537	9825	7911
tRF-34-PUDP4PZKFJ7PEP	GCCGAAATAGCTCAGTTGGGAGAGCGTTAGACTG	5-half	PheGAA_Chr_15_82773221-82773293_-_@1.34.34;PheGAA_Chr_15_82778642-82778714_-_@1.34.34;PheGAA_Chr_23_30153764-30153836_+_@1.34.34;PheGAA_Chr_23_30015491-30015563_+_@1.34.34;PheGAA_Chr_23_30143677-30143749_-_@1.34.34;PheGAA_Chr_23_30099812-30099884_+_@1.34.34;PheGAA_Chr_29_37201404-37201476_+_@1.34.34;PheGAA_Chr_17_50876655-50876727_+_@1.34.34;PheGAA_Chr_12_69059075-69059147_-_@1.34.34;PheGAA_Chr_2…	0	0	0	0	0	0	0	0	0	0	0	0	0	0	0	0	0	0	0	0	0	0	0	0	0	0	0	0	0	0	0	0	0	0	0	1	0	0	0	0	0	0	0	0	0	0
tRF-34-PW5SVP9N15WV2P	GCCGTGATCGTATAGTGGTTAGTACTCTGCGTTG	5-half	HisGTG_Chr_3_20873154-20873225_+_@1.34.34;HisGTG_Chr_10_65235579-65235650_+_@1.34.34;HisGTG_Chr_10_65237111-65237182_+_@1.34.34;HisGTG_Chr_3_21227690-21227761_-_@1.34.34;HisGTG_Chr_3_21348793-21348864_-_@1.34.34;HisGTG_Chr_3_21218714-21218785_-_@1.34.34;HisGTG_Chr_3_21276035-21276106_-_@1.34.34;HisGTG_Chr_3_21049256-21049327_-_@1.34.34;HisGTG_Chr_3_20898974-20899045_+_@1.34.34;HisGTG_Chr_8_297290…	9884	9891	17704	87328	57432	14691	7012	10219	2102	935	2268	377	547	1375	1153	1024	5315	2472	23421	2067	2091	6915	1003	3352	1021400	359413	650554	791903	704754	300256	259270	1331902	2175	3227	1699	5661	6596	5105	2184	2032	4515	5775	3060	2941	2589	5245
tRF-34-PY5P4PW3FJHPEQ	GCCTGGATAGCTCAGTCGGTAGAGCATCAGACTT	5-half	LysTTT_Chr_23_31093113-31093185_-_@1.34.34;LysTTT_Chr_23_31089834-31089906_+_@1.34.34;LysTTT_Chr_23_30111079-30111151_-_@1.34.34	1	0	4	9	1	1	3	1	0	1	0	0	0	0	0	0	0	0	0	0	0	0	0	0	0	0	0	0	0	0	0	0	0	0	0	0	1	0	1	1	1	0	0	1	0	0
tRF-34-Q1Q89P9L8422KJ	GCGCCGCTGGTGTAGTGGTATCATGCAAGATTCC	5-half	GlyCCC_Chr_11_68555263-68555333_-_@1.34.34;GlyCCC_Chr_25_546202-546272_-_@1.34.34	9429	4231	3653	8140	11459	10906	9551	15592	1909	1767	1154	665	995	1207	1883	2496	1376	2294	3079	1387	2598	2300	2249	3443	0	0	0	0	0	0	1	0	653	2154	1354	6355	6332	2300	2505	988	2782	1807	1252	2066	3048	4570
tRF-34-QNR8VP9NFQFY1Q	GCGTTGGTGGTATAGTGGTTAGCATAGCTGCCTT	5-half	GlyTCC_Chr_7_19428535-19428606_-_@1.34.34	79	166	377	1539	425	389	331	161	184	85	95	55	40	205	85	61	45	51	58	23	45	144	32	34	0	0	0	0	0	0	0	0	35	284	44	71	655	141	212	280	152	244	197	224	108	380
tRF-34-QR18LOW3VHL82W	GCTCCAGTGGCGCAATCGGTTAGCGCGCGGTACT	5-half	IleTAT_Chr_23_31068719-31068812_-_@1.34.34;IleTAT_Chr_11_25140474-25140566_+_@1.34.34;IleTAT_Chr_18_49107397-49107489_-_@1.34.34;IleTAT_Chr_1_157992168-157992261_-_@1.34.34;IleTAT_Chr_23_31395317-31395410_-_@1.34.34;IleTAT_Chr_23_30232404-30232497_-_@1.34.34	0	0	0	0	0	0	0	0	0	0	0	0	0	0	0	0	0	0	0	0	0	0	0	0	0	0	0	0	0	0	0	0	0	0	0	0	0	0	0	0	0	0	0	2	0	0
tRF-34-R29P4P9L5FJVKP	GGGGATGTAGCTCAGTGGTAGAGCACATGCTTTG	5-half	AlaTGC_Chr_6_106074031-106074102_-_@1.34.34;AlaTGC_Chr_6_91709768-91709839_+_@1.34.34;AlaTGC_Chr_5_67889002-67889073_-_@1.34.34	0	0	0	0	0	0	0	0	0	0	0	0	0	0	0	0	0	0	0	0	0	0	0	0	0	0	0	0	0	0	0	0	0	0	0	0	0	0	0	0	0	0	5	0	0	1
tRF-34-R29P4P9L5HJVKK	GGGGATGTAGCTCAGTGGTAGAGCGCATGCTTCG	5-half	AlaCGC_Chr_23_30164841-30164912_+_@1.34.34;AlaCGC_Chr_23_31556129-31556200_-_@1.34.34;AlaCGC_Chr_6_37118306-37118377_-_@1.34.34	0	0	0	0	0	0	0	4	0	0	0	0	0	0	0	0	0	0	0	0	0	0	0	0	0	0	0	0	0	0	0	0	0	0	0	0	0	0	0	0	0	0	0	0	0	0
tRF-34-R29P4P9L5HJVKP	GGGGATGTAGCTCAGTGGTAGAGCGCATGCTTTG	5-half	AlaTGC_Chr_17_50873932-50874003_-_@1.34.34;AlaTGC_Chr_3_107039873-107039944_-_@1.34.34;AlaTGC_Chr_23_30183915-30183986_+_@1.34.34;AlaTGC_Chr_23_30125517-30125588_-_@1.34.34;AlaTGC_Chr_17_50880741-50880812_+_@1.34.34;AlaTGC_Chr_7_40344975-40345046_+_@1.34.34	0	0	0	1	0	0	0	0	0	0	0	0	1	0	0	0	0	0	0	0	0	0	0	0	0	0	0	0	0	0	0	0	0	0	0	1	4	0	0	0	0	0	0	0	0	0
tRF-34-R29P4P9L5HLVKK	GGGGATGTAGCTCAGTGGTAGAGCGCGCGCTTCG	5-half	AlaCGC_Chr_2_39839750-39839821_-_@1.34.34	1	1	0	0	3	1	3	7	0	0	0	0	1	0	1	0	0	3	1	3	2	0	0	0	0	0	0	0	0	0	0	0	0	3	1	1	0	0	0	0	0	0	2	1	0	0
tRF-34-R9J89O9NF5W8E5	GGTTCCATGGTGTAATGGTTAGCACTCTGGACTC	5-half	GlnCTG_Chr_23_30037406-30037477_+_@1.34.34;GlnCTG_Chr_23_31114008-31114079_+_@1.34.34;GlnCTG_Chr_10_12743209-12743280_-_@1.34.34;GlnCTG_Chr_23_47242996-47243067_+_@1.34.34;GlnCTG_Chr_4_99861548-99861619_+_@1.34.34;GlnCTG_Chr_19_27761705-27761776_+_@1.34.34;GlnCTG_Chr_23_31135564-31135635_-_@1.34.34	4	32	2	14	58	85	6	138	7	44	2	1	14	5	14	225	10	46	1	0	8	102	0	38	8	14	0	0	9	0	1	6	0	17	2	1	78	219	4	176	9	12	3	6	214	124
tRF-34-R9JP9P9NF5HYHQ	GGTTCCATAGTGTAGTGGTTAGCACATCTGCTTT	5-half	ValTAC_Chr_23_31347498-31347570_+_@1.34.34	19	34	34	86	41	40	17	61	9	7	9	12	13	15	11	9	1	4	12	6	3	4	9	15	7	0	0	3	2	1	4	1	0	11	3	2	42	23	18	26	5	1	24	32	25	71
tRF-34-R9JP9PMNH5SYHQ	GGTTCCATAGTGTAGCGGTTATCACGTCTGCTTT	5-half	ValTAC_Chr_15_82766873-82766945_-_@1.34.34	170	102	145	305	218	200	150	180	35	58	67	31	58	82	59	100	39	62	79	26	68	94	32	20	124	89	116	101	291	47	159	274	16	102	97	56	295	169	47	163	88	47	86	102	142	210
tRF-34-R9MP9P9NH5SYHQ	GGTTCCGTAGTGTAGTGGTTATCACGTCTGCTTT	5-half	ValTAC_Chr_X_124770762-124770834_+_@1.34.34	736	383	261	686	659	576	366	844	67	81	102	41	98	80	99	208	107	174	86	58	96	207	69	94	2839	2032	2059	1498	2982	435	1261	2720	35	194	116	135	384	332	72	398	501	113	143	132	158	293
tRF-34-R9V89O9NF5W8EQ	GGTTCTATGGTGTAATGGTTAGCACTCTGGACTT	5-half	GlnTTG_Chr_19_50098061-50098132_+_@1.34.34	0	0	0	0	0	0	0	0	0	1	0	0	0	0	0	0	0	0	0	0	0	0	0	0	0	0	0	0	0	0	0	0	0	0	0	0	0	0	0	0	0	0	0	0	0	0
tRF-34-RK9P4P9L5HMVKH	GGGGGTGTAGCTCAGTGGTAGAGCGCGTGCTTAG	5-half	AlaAGC_Chr_23_30085665-30085736_+_@1.34.34;AlaAGC_Chr_23_30141212-30141283_-_@1.34.34;AlaAGC_Chr_23_30284772-30284843_+_@1.34.34;AlaAGC_Chr_23_30149586-30149657_+_@1.34.34;AlaAGC_Chr_23_30154990-30155061_+_@1.34.34;AlaAGC_Chr_1_158044572-158044644_+_@1.34.34;AlaAGC_Chr_23_30186336-30186407_-_@1.34.34;AlaAGC_Chr_23_30148685-30148756_-_@1.34.34;AlaAGC_Chr_23_30116515-30116586_+_@1.34.34;AlaAGC_Chr_…	0	0	0	0	0	0	0	0	0	2	0	0	0	0	0	0	0	0	0	0	0	0	0	0	0	0	0	0	0	0	0	0	0	0	0	0	0	0	0	0	0	0	0	0	0	4
tRF-34-RK9P4P9L5HMVKK	GGGGGTGTAGCTCAGTGGTAGAGCGCGTGCTTCG	5-half	AlaCGC_Chr_23_30156916-30156987_+_@1.34.34;AlaCGC_Chr_23_30090290-30090361_+_@1.34.34;AlaCGC_Chr_23_30121277-30121348_-_@1.34.34	0	0	0	0	0	0	0	0	0	0	0	0	0	0	0	0	0	0	0	0	0	0	0	0	0	0	0	0	0	0	0	0	5	0	0	0	0	0	0	0	0	0	0	0	0	0
tRF-34-RKILQ673FJQHH5	GGGGGATGTAGCTCAGTGGTAGAGCGCGCGCTTC	5-half	AlaCGC_Chr_2_39839750-39839821_-_@-1G.33.34	0	0	0	0	0	0	0	0	0	0	0	0	0	0	0	0	0	0	0	0	0	0	0	0	0	0	0	0	0	0	0	0	0	0	0	0	0	0	2	0	0	0	0	0	0	0
tRF-34-RKIP4OI3FJQSHO	GGGGGATTAGCTCAAATGGTAGAGCGCTCGCTTA	5-half	AlaAGC_Chr_14_30458994-30459066_+_@1.34.34;AlaAGC_Chr_23_31433404-31433476_+_@1.34.34;AlaAGC_Chr_11_72585279-72585351_-_@1.34.34	0	0	0	0	0	0	0	0	0	0	0	0	1	0	0	0	0	0	0	0	0	0	0	0	0	0	0	0	0	0	0	0	0	0	0	0	0	0	0	0	0	0	0	0	0	0
tRF-34-RKUP4P9L5FZUHM	GGGGGTACAGCTCAGTGGTAGAGCATTTGACTGC	5-half	CysGCA_Chr_3_22722293-22722364_-_@1.34.34	7	3	1	12	7	5	2	10	2	2	1	0	1	3	0	3	3	4	1	1	2	1	0	1	0	0	0	0	0	0	0	0	1	2	4	9	16	2	10	1	6	3	2	3	8	13
tRF-34-RKVP4PRLDFZUHM	GGGGGTATAGCTCAGGGGTAAAGCATTTGACTGC	5-half	CysGCA_Chr_4_112550397-112550468_-_@1.34.34	0	0	0	0	2	0	0	0	0	0	0	0	0	0	0	0	0	0	0	0	0	0	0	0	0	0	0	0	0	0	0	0	0	0	0	0	0	0	0	0	0	0	0	0	0	0
tRF-34-RP9830MMUKLYIE	GGTAGTGTGGCCGAGCGGTCTAAGGCGCTGGATT	5-half	LeuTAG_Chr_10_26471839-26471920_-_@1.34.34;LeuAAG_Chr_23_31810902-31810983_-_@1.34.34	0	2	0	0	3	7	1	0	0	2	0	0	0	0	0	3	0	0	0	0	0	0	0	0	0	1	0	0	0	0	0	1	0	0	0	0	0	0	0	0	0	0	0	0	0	0
tRF-34-RPM8309MUKLYIE	GGTAGCGTGGCCGAGTGGTCTAAGGCGCTGGATT	5-half	LeuTAG_Chr_25_19870711-19870792_-_@1.34.34	4	0	0	8	10	17	1	0	7	5	3	0	0	3	3	21	9	5	5	3	4	0	0	7	0	0	0	0	0	0	0	0	4	5	14	21	54	12	2	1	12	4	5	2	7	9
tRF-34-RPM830MMUKLYIE	GGTAGCGTGGCCGAGCGGTCTAAGGCGCTGGATT	5-half	LeuAAG_Chr_25_19969191-19969272_+_@1.34.34;LeuAAG_Chr_7_40319416-40319497_+_@1.34.34;LeuAAG_Chr_23_30293279-30293360_+_@1.34.34;LeuAAG_Chr_23_30032800-30032881_+_@1.34.34;LeuAAG_Chr_23_30136146-30136227_+_@1.34.34;LeuAAG_Chr_10_26483921-26484002_-_@1.34.34;LeuTAG_Chr_10_26437164-26437245_+_@1.34.34;LeuTAG_Chr_19_27762208-27762289_-_@1.34.34;LeuAAG_Chr_10_26438831-26438912_+_@1.34.34;LeuAAG_Chr_23…	22	29	9	26	53	27	6	9	4	9	1	0	6	2	2	9	8	18	9	10	14	11	2	21	0	3	0	0	1	0	3	3	0	3	37	11	64	83	8	29	9	4	3	8	28	18
tRF-34-RRJ89O9NF5W8EQ	GGTCCCATGGTGTAATGGTTAGCACTCTGGACTT	5-half	GlnTTG_Chr_19_37377611-37377682_-_@1.34.34	0	0	0	0	0	0	0	2	3	1	0	0	0	0	0	0	0	1	0	0	0	0	0	0	0	0	0	0	1	0	0	2	0	0	0	0	0	0	1	3	0	3	0	0	0	0
tRF-34-S998LOW3VHM9IW	GTCTCTGTGGCGCAATCGGTTAGCGCGTTCGGCT	5-half	AsnGTT_Chr_3_20905102-20905175_+_@1.34.34;AsnGTT_Chr_3_21038302-21038375_+_@1.34.34;AsnGTT_Chr_3_20898247-20898320_-_@1.34.34;AsnGTT_Chr_3_21197565-21197638_-_@1.34.34;AsnGTT_Chr_3_20981895-20981968_+_@1.34.34;AsnGTT_Chr_3_20956909-20956982_+_@1.34.34;AsnGTT_Chr_13_23344136-23344209_-_@1.34.34;AsnGTT_Chr_3_21318781-21318854_+_@1.34.34;AsnGTT_Chr_3_20994920-20994993_+_@1.34.34;AsnGTT_Chr_12_301742…	0	0	0	0	0	0	0	0	0	0	0	0	0	0	0	0	0	0	1	0	0	0	0	0	0	0	0	0	0	0	0	0	0	0	0	0	2	0	0	0	0	0	0	0	0	0
tRF-34-SP58309MUKL6HW	GTCAGGATGGCCGAGTGGTCTAAGGCGCCAGACT	5-half	LeuCAA_Chr_23_31099721-31099827_+_@1.34.34;LeuCAA_Chr_23_31084667-31084774_-_@1.34.34;LeuCAA_Chr_23_30067060-30067165_+_@1.34.34;LeuCAA_Chr_23_30037897-30038007_-_@1.34.34;LeuCAA_Chr_23_31082112-31082218_+_@1.34.34;LeuCAA_Chr_7_42660399-42660504_+_@1.34.34	0	0	0	0	0	0	0	0	0	0	0	0	0	0	0	2	0	0	0	0	0	0	0	0	0	0	0	0	0	0	0	0	0	0	0	0	0	0	0	0	0	0	0	1	0	0
tRF-34-SP5830MMUKLYHE	GTCAGGATGGCCGAGCGGTCTAAGGCGCTGCGTT	5-half	LeuCAG_Chr_3_8101782-8101864_-_@1.34.34;LeuCAG_Chr_18_25307479-25307561_+_@1.34.34;LeuCAG_Chr_NW_020190592.1_3121-3203_+_@1.34.34;LeuCAG_Chr_3_8025475-8025557_+_@1.34.34;LeuCAG_Chr_23_31582637-31582719_-_@1.34.34;LeuCAG_Chr_NW_020190592.1_22122-22204_+_@1.34.34;LeuCAG_Chr_18_25307956-25308038_-_@1.34.34;LeuCAG_Chr_NW_020190592.1_12613-12695_+_@1.34.34	7	7	4	19	112	98	10	94	5	58	7	0	8	19	11	58	8	22	3	0	21	66	2	14	0	0	0	0	0	0	0	0	3	70	3	5	91	163	10	103	9	33	19	10	122	141
tRF-34-SR94SX73V2Y81W	GTCCCTGGTGGTCTAGTGGTTAGGATTCGGCGCT	5-half	GluCTC_Chr_9_25530031-25530102_+_@-1G.33.34;GluCTC_Chr_23_30014669-30014740_-_@-1G.33.34;GluCTC_Chr_NW_020190592.1_20281-20352_-_@-1G.33.34;GluCTC_Chr_7_42660785-42660856_+_@-1G.33.34;GluCTC_Chr_NW_020190592.1_10784-10855_-_@-1G.33.34;GluCTC_Chr_NW_020190592.1_1276-1347_-_@-1G.33.34;GluCTC_Chr_3_8098331-8098402_-_@-1G.33.34;GluCTC_Chr_3_21352358-21352429_-_@-1G.33.34;GluTTC_Chr_3_20897689-2089776…	6	5	2	11	2	10	5	8	12	1	5	0	1	3	2	7	2	14	4	2	4	1	7	1	55	18	3	8	7	24	20	6	0	3	8	10	27	9	7	4	27	4	6	11	10	4
tRF-34-VBZ89OZKF5O22Q	TAGAATTTGGTGTAATTGGGAGCACGAAGAGTTT	5-half	GlnTTG_Chr_MT_4123-4194_-_@1.34.34	237	302	217	312	166	434	390	456	27	24	29	30	65	47	42	72	32	70	35	25	67	47	35	36	0	0	0	0	0	0	0	0	19	41	85	63	154	60	52	60	88	47	60	50	51	50
tRF-34-VEX0K3VI137XIP	TAGATTGAAGCCAGTTAGCTAGGGTGTTTAGCTG	5-half	AsnGTT_Chr_MT_5446-5518_-_@1.34.34	0	2	2	2	0	9	3	6	0	0	0	0	0	0	0	1	0	0	4	0	8	12	1	3	0	0	0	0	0	0	0	0	1	0	0	0	0	0	0	0	2	0	0	0	0	2
tRF-34-W7R8WO9N1EWJI5	TCTCTGGTGGTCTAATGGTTAGGATTCGGCGCTC	5-half	GluCTC_Chr_NW_020190592.1_29782-29853_-_@1.34.34	0	0	0	0	0	0	0	0	0	0	0	0	0	0	1	2	0	0	0	0	0	0	0	0	0	0	0	0	0	0	0	0	0	0	0	0	0	0	0	0	0	0	0	0	0	0
tRF-34-W7R8WP9I1EWJIQ	TCTCTGGTGGTCTAGTGGCTAGGATTCGGCGCTT	5-half	GluTTC_Chr_3_20862158-20862229_-_@1.34.34	0	0	0	3	0	1	0	0	0	1	0	0	0	0	0	0	0	0	0	0	0	0	0	0	0	0	1	0	0	0	0	0	0	0	0	0	0	0	0	0	0	0	0	1	0	0
tRF-34-XQ947673FEWS1P	TGCATTGGTGGTTCAGTGGTAGAATTCTCGCCTG	5-half	GlyGCC_Chr_3_8034296-8034366_+_@-1T.33.34;GlyGCC_Chr_19_27767594-27767664_+_@-1T.33.34;GlyGCC_Chr_18_1423807-1423877_+_@-1T.33.34;GlyGCC_Chr_18_1819426-1819496_+_@-1T.33.34;GlyGCC_Chr_2_39839393-39839463_+_@-1T.33.34;GlyGCC_Chr_18_1416704-1416774_-_@-1T.33.34;GlyGCC_Chr_23_31686620-31686690_+_@-1T.33.34;GlyGCC_Chr_23_30943694-30943764_+_@-1T.33.34;GlyGCC_Chr_18_1416064-1416134_-_@-1T.33.34	0	0	0	1	1	0	0	2	1	1	0	1	0	0	0	0	0	0	2	0	0	0	1	0	0	0	0	0	0	0	0	0	0	0	0	0	3	0	0	0	0	0	0	0	0	0
tRF-34-XR6XQ6S8V0J8HW	TGCCCGGCTAGCTCAGTCGGTAGAGCATGGGACT	5-half	LysCTT_Chr_21_30269857-30269929_-_@-1T.33.34;LysCTT_Chr_10_70547066-70547138_-_@-1T.33.34	0	0	0	0	0	0	0	0	0	0	0	0	0	1	0	0	0	0	0	0	0	0	0	0	0	0	0	0	0	0	0	0	0	0	0	0	0	0	0	0	0	0	0	0	0	1
tRF-34-XR6XQ6S8V0JUHW	TGCCCGGCTAGCTCAGTCGGTAGAGCATGAGACT	5-half	LysCTT_Chr_25_2627614-2627686_+_@-1T.33.34;LysCTT_Chr_7_40345515-40345587_+_@-1T.33.34;LysCTT_Chr_25_2617431-2617503_+_@-1T.33.34;LysCTT_Chr_25_2597623-2597695_-_@-1T.33.34;LysCTT_Chr_7_40357611-40357683_-_@-1T.33.34;LysCTT_Chr_25_2638931-2639003_+_@-1T.33.34;LysCTT_Chr_23_31553102-31553174_-_@-1T.33.34;LysCTT_Chr_25_2633972-2634044_+_@-1T.33.34;LysCTT_Chr_25_2629353-2629425_+_@-1T.33.34;LysCTT_C…	0	0	0	2	1	0	0	0	1	0	0	0	0	1	0	0	0	0	0	0	0	0	0	0	0	0	0	0	0	0	0	0	0	0	0	0	0	0	1	1	0	0	0	0	0	0
tRF-34-XSXMSL73VL4YHE	TGCCGTGATCGTATAGTGGTTAGTACTCTGCGTT	5-half	HisGTG_Chr_3_21148775-21148846_+_@-1T.33.34;HisGTG_Chr_NW_020191468.1_8497-8568_+_@-1T.33.34;HisGTG_Chr_10_65237111-65237182_+_@-1T.33.34;HisGTG_Chr_3_21276035-21276106_-_@-1T.33.34;HisGTG_Chr_10_65234844-65234915_-_@-1T.33.34;HisGTG_Chr_3_21227690-21227761_-_@-1T.33.34;HisGTG_Chr_3_21063580-21063651_+_@-1T.33.34;HisGTG_Chr_3_21049256-21049327_-_@-1T.33.34;HisGTG_Chr_3_20898974-20899045_+_@-1T.33…	1282	344	255	1114	1033	1074	508	1583	425	408	301	73	370	327	738	1097	247	348	500	151	303	401	153	280	23	18	9	10	25	8	23	18	311	1236	620	626	4159	1952	689	392	726	728	711	2040	1694	3468
tRF-34-YR94SX7JV2Y81W	TTCCCTGGTGGTCTAGTGGCTAGGATTCGGCGCT	5-half	GluTTC_Chr_3_21113479-21113550_-_@-1T.33.34;GluTTC_Chr_3_21086134-21086205_-_@-1T.33.34;GluTTC_Chr_3_21317723-21317794_+_@-1T.33.34;GluTTC_Chr_3_21204594-21204665_+_@-1T.33.34;GluTTC_Chr_3_21212531-21212602_-_@-1T.33.34	0	0	0	0	0	0	0	0	0	0	0	0	0	0	1	1	0	0	0	0	0	0	0	0	0	0	0	0	0	0	0	0	0	0	0	0	0	0	0	1	0	0	0	0	0	0
tRF-34-YRH4SXQ3V2Y72E	TTCCCATATGGTCTAGCGGTTAGGATTCCTGGTT	5-half	GluTTC_Chr_2_1313370-1313441_-_@-1T.33.34;GluTTC_Chr_12_11276302-11276373_-_@-1T.33.34	0	1	0	2	0	2	0	4	0	0	0	0	0	0	1	0	0	0	1	1	0	2	1	0	0	1	0	0	0	0	0	0	0	2	4	0	2	3	0	3	2	2	1	0	1	5
tRF-35-0P58309NDJ78EX	ACCAGGATGGCCGAGTGGTTAAGGCGTTGGACTTA	5-half	LeuTAA_Chr_9_81592121-81592203_+_@1.35.35	0	0	0	0	0	0	0	0	0	0	0	0	0	0	0	0	0	0	0	0	0	0	0	0	0	0	0	0	0	0	0	0	0	0	0	0	5	0	0	0	0	0	0	0	0	0
tRF-35-11W4QFE3FVSYER	AGGCCTCGTGGCGCAACGGTAGCGCGTCTGACTCC	5-half	TrpCCA_Chr_19_27845886-27845957_-_@-1A.34.35	0	0	0	0	0	0	0	0	0	0	0	0	0	0	0	0	0	0	0	1	0	0	0	0	0	0	0	0	0	0	0	0	0	0	0	0	0	0	0	0	0	0	0	0	0	0
tRF-35-1K7LQ673FJQ4NP	AGGGGGTGTAGCTCAGTGGTAGAGCGCGTGCTTAG	5-half	AlaAGC_Chr_23_30085665-30085736_+_@-1A.34.35;AlaAGC_Chr_23_30149586-30149657_+_@-1A.34.35;AlaAGC_Chr_23_30154990-30155061_+_@-1A.34.35;AlaAGC_Chr_23_30284772-30284843_+_@-1A.34.35;AlaAGC_Chr_23_30077774-30077845_+_@-1A.34.35;AlaAGC_Chr_23_30141212-30141283_-_@-1A.34.35;AlaAGC_Chr_23_30186336-30186407_-_@-1A.34.35;AlaAGC_Chr_23_30148685-30148756_-_@-1A.34.35;AlaAGC_Chr_1_158044572-158044644_+_@-1A…	0	0	0	0	1	0	0	0	0	0	0	0	0	0	0	0	0	0	0	0	0	3	0	0	0	0	0	0	0	0	0	0	0	0	1	0	0	0	0	0	0	0	0	1	0	0
tRF-35-1KSLQ673FJIYEV	AGGGGGTATAGCTCAGTGGTAGAGCATTTGACTGC	5-half	CysGCA_Chr_4_112385836-112385907_+_@-1A.34.35;CysGCA_Chr_19_39659156-39659227_-_@-1A.34.35;CysGCA_Chr_4_112393802-112393873_-_@-1A.34.35;CysGCA_Chr_19_39451752-39451823_+_@-1A.34.35;CysGCA_Chr_19_39659890-39659961_-_@-1A.34.35;CysGCA_Chr_4_112374449-112374520_+_@-1A.34.35;CysGCA_Chr_19_39453812-39453883_-_@-1A.34.35	0	1	3	6	0	0	0	2	0	0	3	1	0	1	0	1	0	0	0	0	0	0	0	4	0	0	0	0	0	0	0	0	2	0	0	0	0	0	1	0	0	5	0	1	0	0
tRF-35-1KSLQ6R3FJIYEV	AGGGGGTATAGCTCAGGGGTAGAGCATTTGACTGC	5-half	CysGCA_Chr_4_112555282-112555353_-_@-1A.34.35;CysGCA_Chr_4_112407284-112407355_-_@-1A.34.35;CysGCA_Chr_4_112536022-112536093_+_@-1A.34.35;CysGCA_Chr_4_112521632-112521703_+_@-1A.34.35;CysGCA_Chr_4_112531902-112531973_+_@-1A.34.35;CysGCA_Chr_4_112413369-112413440_-_@-1A.34.35;CysGCA_Chr_4_112732476-112732547_+_@-1A.34.35;CysGCA_Chr_12_30287485-30287556_+_@-1A.34.35;CysGCA_Chr_4_112392128-112392199…	0	0	0	0	0	0	0	0	0	0	0	0	0	0	0	0	0	0	2	0	0	0	0	0	0	0	0	0	0	0	0	0	0	0	0	0	0	0	0	0	0	0	0	0	0	0
tRF-35-1LQ4PUQ340QI6N	AGGTAGCGTGGCCGAGCGGTCTAAGGCGCTGGATT	5-half	LeuAAG_Chr_23_30032800-30032881_+_@-1A.34.35;LeuAAG_Chr_23_30136146-30136227_+_@-1A.34.35;LeuAAG_Chr_10_26438831-26438912_+_@-1A.34.35;LeuTAG_Chr_19_27762208-27762289_-_@-1A.34.35;LeuAAG_Chr_7_40319416-40319497_+_@-1A.34.35;LeuAAG_Chr_23_30011393-30011474_-_@-1A.34.35;LeuAAG_Chr_25_19969191-19969272_+_@-1A.34.35;LeuTAG_Chr_10_26437164-26437245_+_@-1A.34.35;LeuAAG_Chr_10_26483921-26484002_-_@-1A.3…	0	0	0	0	0	0	0	0	0	0	0	0	0	0	0	2	0	0	1	0	0	0	0	0	0	0	0	0	0	0	0	0	0	0	1	0	1	0	0	0	0	0	1	0	0	0
tRF-35-1N3L7L73V6M7QZ	AGGTTCCGTAGTGTAGTGGTTATCACGTCTGCTTT	5-half	ValTAC_Chr_X_124770762-124770834_+_@-1A.34.35	0	0	1	1	0	0	0	0	0	0	0	0	0	0	0	0	0	0	0	0	0	0	0	0	0	0	0	0	0	0	0	0	0	0	0	0	0	0	0	0	0	0	0	0	0	0
tRF-35-1Z3L7L73V6M9P9	AGTTTCCGTAGTGTAGTGGTTATCACGTTCGCCTC	5-half	ValCAC_Chr_23_31334996-31335068_-_@-1A.34.35;ValCAC_Chr_7_40358343-40358415_-_@-1A.34.35;ValCAC_Chr_3_21038978-21039050_+_@-1A.34.35;ValCAC_Chr_3_8134934-8135006_+_@-1A.34.35;ValCAC_Chr_3_21316761-21316833_+_@-1A.34.35;ValCAC_Chr_NW_020191468.1_28599-28671_-_@-1A.34.35;ValCAC_Chr_3_21086725-21086797_-_@-1A.34.35;ValCAC_Chr_3_21092613-21092685_-_@-1A.34.35;ValCAC_Chr_23_31290226-31290298_-_@-1A.34…	0	2	3	0	0	1	2	2	0	2	0	0	1	0	0	0	0	0	0	0	0	0	1	0	0	0	0	0	0	0	0	0	0	0	0	0	1	1	0	4	0	0	0	1	1	0
tRF-35-395P4PN3FJ6KEW	CCTTCGATAGCTCAGCTGGTAGAGCGGAGGACTGT	5-half	TyrGTA_Chr_21_44984358-44984447_+_@1.35.35;TyrGTA_Chr_10_26445520-26445610_+_@1.35.35;TyrGTA_Chr_14_30458772-30458860_+_@1.35.35;TyrGTA_Chr_21_44965004-44965093_-_@1.35.35;TyrGTA_Chr_21_44990709-44990798_+_@1.35.35;TyrGTA_Chr_10_26442083-26442172_+_@1.35.35;TyrGTA_Chr_10_26447367-26447456_+_@1.35.35;TyrGTA_Chr_10_26414624-26414713_-_@1.35.35	1	0	0	0	0	2	0	1	0	3	1	0	2	2	0	0	0	1	1	0	4	0	0	2	0	0	0	0	0	0	0	0	1	2	0	0	0	2	0	1	0	0	3	1	3	5
tRF-35-395P4PZ3FJ6KEW	CCTTCGATAGCTCAGTTGGTAGAGCGGAGGACTGT	5-half	TyrGTA_Chr_1_97560692-97560781_-_@1.35.35;TyrGTA_Chr_11_72585702-72585790_-_@1.35.35;TyrGTA_Chr_23_31535660-31535749_-_@1.35.35;TyrGTA_Chr_14_30458188-30458281_+_@1.35.35;TyrGTA_Chr_23_31542987-31543078_-_@1.35.35;TyrGTA_Chr_23_31535252-31535341_-_@1.35.35	0	0	1	0	0	0	0	0	0	1	0	0	1	1	1	0	0	0	0	4	1	3	0	0	0	0	0	0	0	0	0	0	0	0	2	0	0	2	0	6	0	0	4	2	1	3
tRF-35-47MXSL73VL8RPY	CTCCTCGTTAGTATAGTGGTTAGTATCCCCGCCTG	5-half	AspGTC_Chr_5_62676636-62676707_+_@-1C.34.35	2	0	0	2	0	2	0	0	0	0	0	1	0	0	2	0	0	0	0	0	0	0	0	0	0	0	0	0	0	0	0	0	0	5	1	0	0	0	0	1	1	0	0	0	0	0
tRF-35-4R04SXQ3V2Y7RZ	CTCCCACATGGTCTAGCGGTTAGGATTCCTGGTTT	5-half	GluTTC_Chr_21_3228261-3228332_-_@-1C.34.35;GluTTC_Chr_12_15097784-15097855_-_@-1C.34.35;GluTTC_Chr_2_128295086-128295157_-_@-1C.34.35	4	8	1	36	15	16	5	10	1	0	0	0	0	1	0	0	3	6	0	2	0	0	1	0	0	4	2	0	0	3	2	0	2	7	0	0	2	1	0	0	3	3	5	1	0	1
tRF-35-4R94SX7JV2Y8LZ	CTCCCTGGTGGTCTAGTGGCTAGGATTCGGCGCTT	5-half	GluTTC_Chr_3_21086134-21086205_-_@-1C.34.35;GluTTC_Chr_3_21113479-21113550_-_@-1C.34.35;GluTTC_Chr_3_21317723-21317794_+_@-1C.34.35;GluTTC_Chr_3_21212531-21212602_-_@-1C.34.35;GluTTC_Chr_3_21204594-21204665_+_@-1C.34.35	0	0	0	3	0	0	0	0	0	0	0	0	0	0	0	0	0	0	0	0	0	0	0	0	0	0	0	0	0	0	0	0	0	0	0	0	1	0	0	0	0	0	1	0	0	2
tRF-35-6998LO9EFVI8E9	GGCTCTGTGGCGCAATGGATAGCGCATTGGACTTC	5-half	ArgTCT_Chr_19_27762806-27762892_+_@1.35.35;ArgTCT_Chr_15_82767225-82767310_+_@1.35.35;ArgTCT_Chr_11_98945442-98945532_-_@1.35.35;ArgTCT_Chr_23_31106890-31106977_-_@1.35.35	0	0	0	0	0	0	0	0	0	1	1	0	0	1	0	0	0	0	0	0	0	0	0	0	0	0	0	0	0	0	0	0	0	0	0	0	0	0	0	0	0	0	0	1	0	0
tRF-35-69JP4PRNFJE8WY	GGCTCCATAGCTCAGGGGTTAGAGCACTGGTCTTG	5-half	ThrTGT_Chr_10_26468186-26468258_+_@1.35.35;ThrTGT_Chr_7_40324271-40324343_-_@1.35.35;ThrTGT_Chr_10_26481746-26481818_+_@1.35.35	0	0	0	0	0	0	0	1	0	0	1	0	0	0	0	0	0	0	0	0	0	0	0	0	0	0	0	0	0	0	0	0	0	0	1	0	0	0	0	0	0	0	0	0	1	0
tRF-35-69M8LO9EFVI8E9	GGCTCCGTGGCGCAATGGATAGCGCATTGGACTTC	5-half	ArgTCT_Chr_3_49636867-49636951_-_@1.35.35	0	0	0	0	0	0	0	0	0	0	0	0	0	0	0	0	0	0	0	0	0	0	0	0	0	0	0	0	0	0	0	0	0	0	0	1	0	0	0	0	0	0	0	0	0	0
tRF-35-6Q947673FEWS3V	GGCATTGGTGGTTCAGTGGTAGAATTCTCGCCTGC	5-half	GlyGCC_Chr_18_1416704-1416774_-_@-1G.34.35;GlyGCC_Chr_23_31686620-31686690_+_@-1G.34.35;GlyGCC_Chr_18_1423807-1423877_+_@-1G.34.35;GlyGCC_Chr_18_1819426-1819496_+_@-1G.34.35;GlyGCC_Chr_18_1416064-1416134_-_@-1G.34.35;GlyGCC_Chr_19_27767594-27767664_+_@-1G.34.35;GlyGCC_Chr_23_30943694-30943764_+_@-1G.34.35;GlyGCC_Chr_3_8034296-8034366_+_@-1G.34.35;GlyGCC_Chr_2_39839393-39839463_+_@-1G.34.35	3	1	0	3	6	0	0	1	0	0	0	1	0	7	2	1	1	0	5	0	0	0	1	0	0	0	0	0	0	0	0	0	0	4	1	2	3	0	2	0	2	0	0	0	0	3
tRF-35-6RJ89O9NF5W8E7	GGCCCCATGGTGTAATGGTTAGCACTCTGGACTCT	5-half	GlnCTG_Chr_23_31013002-31013073_+_@1.35.35	0	0	0	0	0	0	0	0	0	1	0	0	2	0	1	6	0	0	0	0	0	4	0	1	0	0	0	0	0	0	0	0	0	0	1	0	0	8	0	0	0	0	0	0	14	6
tRF-35-6RJ89O9NF5W8EZ	GGCCCCATGGTGTAATGGTTAGCACTCTGGACTTT	5-half	GlnTTG_Chr_23_31009092-31009163_+_@1.35.35;GlnTTG_Chr_23_31688754-31688825_+_@1.35.35;GlnTTG_Chr_23_31689317-31689388_+_@1.35.35	0	0	0	0	0	0	0	5	1	0	0	0	0	0	0	2	0	0	0	0	0	0	0	0	0	0	0	0	0	0	0	0	0	0	0	0	0	0	0	1	0	0	0	1	9	2
tRF-35-799P9P9NH57S36	GTTTCTGTAGTGTAGTGGTTATCACGTTCGCCTCA	5-half	ValCAC_Chr_9_32498696-32498768_+_@1.35.35;ValCAC_Chr_3_21114069-21114141_-_@1.35.35;ValCAC_Chr_NW_020191468.1_12031-12103_-_@1.35.35;ValCAC_Chr_3_21262480-21262552_+_@1.35.35;ValCAC_Chr_3_21012294-21012366_+_@1.35.35	0	0	0	0	2	1	0	1	0	2	0	1	1	2	0	8	0	0	0	0	2	0	0	3	0	0	0	0	0	0	0	0	0	2	0	0	2	3	1	2	3	0	1	3	2	5
tRF-35-79M89PMNF5IS3X	GTTTCCGTGGTGTAGCGGTTAGCACATTCGCCTTA	5-half	ValTAC_Chr_23_31301252-31301324_-_@1.35.35;ValTAC_Chr_23_31259774-31259846_+_@1.35.35	0	0	0	0	0	0	0	0	0	2	0	0	0	0	0	0	0	0	0	0	0	0	0	0	0	0	0	0	0	0	0	0	0	0	0	0	1	1	0	1	0	0	2	0	0	0
tRF-35-79MP9P9NH57S36	GTTTCCGTAGTGTAGTGGTTATCACGTTCGCCTCA	5-half	ValCAC_Chr_23_31334996-31335068_-_@1.35.35;ValCAC_Chr_23_31270844-31270915_+_@1.35.35;ValCAC_Chr_NW_020191468.1_28599-28671_-_@1.35.35;ValCAC_Chr_3_21086725-21086797_-_@1.35.35;ValCAC_Chr_3_20957584-20957656_+_@1.35.35;ValCAC_Chr_3_21092613-21092685_-_@1.35.35;ValCAC_Chr_23_31573432-31573504_-_@1.35.35;ValCAC_Chr_23_31290226-31290298_-_@1.35.35;ValCAC_Chr_7_40358343-40358415_-_@1.35.35;ValCAC_Chr…	131	74	76	125	138	191	117	290	14	43	20	16	75	37	30	69	12	52	24	11	65	45	18	88	0	1	0	0	0	0	2	0	14	28	17	3	58	57	23	77	40	27	72	57	95	107
tRF-35-79MP9P9NH57S3X	GTTTCCGTAGTGTAGTGGTTATCACGTTCGCCTTA	5-half	ValTAC_Chr_3_21035265-21035337_+_@1.35.35;ValTAC_Chr_3_20991877-20991949_+_@1.35.35;ValTAC_Chr_3_20947989-20948061_+_@1.35.35;ValTAC_Chr_3_20978865-20978937_+_@1.35.35	5	2	4	2	4	4	3	1	0	4	0	0	2	3	4	1	1	0	0	0	1	0	0	0	0	0	0	0	0	0	0	0	0	0	0	0	1	0	2	0	0	0	0	2	0	1
tRF-35-7OR8J0K8UNPLBI	GTTAAGGTGGCAGAGCCCGGTAATTGCATAAAACT	5-half	LeuTAA_Chr_MT_3024-3098_+_@1.35.35	53	29	22	23	25	39	84	270	4	6	4	3	6	7	20	29	19	25	19	7	27	13	31	67	0	0	0	0	0	0	1	0	9	0	17	9	26	10	7	19	3	1	10	13	4	11
tRF-35-86J8WPMN1E8Y7Z	TCCCACATGGTCTAGCGGTTAGGATTCCTGGTTTT	5-half	GluTTC_Chr_21_3228261-3228332_-_@1.35.35;GluTTC_Chr_12_15097784-15097855_-_@1.35.35;GluTTC_Chr_2_128295086-128295157_-_@1.35.35	7147	6654	4903	39414	12731	26369	4488	23829	3046	1955	1251	585	570	1235	1055	1054	798	2384	1213	589	597	1012	904	387	15	14	9	2	11	3	37	4	339	1323	1972	5971	5176	3470	2343	2297	8288	2311	1939	2993	2223	4581
tRF-35-86V8WPMN1E8Y7Z	TCCCATATGGTCTAGCGGTTAGGATTCCTGGTTTT	5-half	GluTTC_Chr_2_1313370-1313441_-_@1.35.35;GluTTC_Chr_12_11276302-11276373_-_@1.35.35	3786	3189	2770	15030	7221	12570	2991	9659	3283	2397	1447	574	742	1474	1517	1422	711	2188	1180	508	500	996	779	376	15	5	3	5	1	1	17	3	364	1553	1887	3083	6125	3716	2419	2160	6915	2183	2436	2914	3263	4705
tRF-35-87R8WP9I1EWJQZ	TCCCTGGTGGTCTAGTGGCTAGGATTCGGCGCTTT	5-half	GluTTC_Chr_3_21204594-21204665_+_@1.35.35;GluTTC_Chr_3_21113479-21113550_-_@1.35.35;GluTTC_Chr_3_21317723-21317794_+_@1.35.35;GluTTC_Chr_3_21086134-21086205_-_@1.35.35;GluTTC_Chr_3_21212531-21212602_-_@1.35.35	107	146	167	668	374	416	208	226	65	37	24	16	15	34	33	53	1	29	35	22	40	14	33	15	4	2	5	4	8	0	0	1	15	13	46	133	97	51	9	23	110	16	127	266	130	320
tRF-35-87R8WP9N1EWJQZ	TCCCTGGTGGTCTAGTGGTTAGGATTCGGCGCTTT	5-half	GluTTC_Chr_3_20897689-20897760_-_@1.35.35	60	67	68	109	54	98	63	100	41	47	34	23	22	53	36	28	9	90	53	11	35	22	24	28	1	0	0	1	0	0	2	0	10	26	49	42	62	27	36	19	76	21	82	94	64	125
tRF-35-897PVP9L1QKS3W	TCCTCGTTAGTATAGTGGTAAGTATCCCCGCCTGT	5-half	AspGTC_Chr_3_8099537-8099608_-_@1.35.35	0	0	0	0	0	0	1	0	1	0	0	0	0	0	0	0	0	0	0	0	0	0	0	0	0	0	0	0	0	0	0	0	0	0	0	0	0	0	0	0	2	0	0	0	0	0
tRF-35-897PVP9N1QKS3W	TCCTCGTTAGTATAGTGGTTAGTATCCCCGCCTGT	5-half	AspGTC_Chr_5_62676636-62676707_+_@1.35.35	9	8	19	27	6	25	16	12	7	9	11	2	0	8	9	7	5	15	7	6	6	3	9	9	0	0	0	0	0	0	2	0	0	12	8	15	33	8	15	24	27	8	23	10	15	37
tRF-35-9L74PUQ340QI6N	TGGTAGTGTGGCCGAGCGGTCTAAGGCGCTGGATT	5-half	LeuTAG_Chr_10_26471839-26471920_-_@-1T.34.35;LeuAAG_Chr_23_31810902-31810983_-_@-1T.34.35	0	0	0	0	0	0	0	0	0	0	0	0	0	0	0	0	0	0	0	0	0	0	0	0	0	0	0	0	0	0	0	0	0	0	0	0	0	0	0	0	0	0	0	0	0	0
tRF-35-9LQ4PUQ340QI6N	TGGTAGCGTGGCCGAGCGGTCTAAGGCGCTGGATT	5-half	LeuAAG_Chr_10_26483921-26484002_-_@-1T.34.35;LeuAAG_Chr_7_40319416-40319497_+_@-1T.34.35;LeuAAG_Chr_23_30136146-30136227_+_@-1T.34.35;LeuAAG_Chr_23_30011393-30011474_-_@-1T.34.35;LeuAAG_Chr_23_30293279-30293360_+_@-1T.34.35;LeuAAG_Chr_10_26438831-26438912_+_@-1T.34.35;LeuTAG_Chr_10_26437164-26437245_+_@-1T.34.35;LeuTAG_Chr_19_27762208-27762289_-_@-1T.34.35;LeuAAG_Chr_25_19969191-19969272_+_@-1T.3…	0	0	0	0	0	0	0	0	0	0	0	0	0	0	0	0	0	0	0	0	0	0	0	0	0	0	0	0	0	0	0	0	0	0	0	0	0	0	0	0	0	0	0	0	0	1
tRF-35-9Z3L7L73V6M9P9	TGTTTCCGTAGTGTAGTGGTTATCACGTTCGCCTC	5-half	ValCAC_Chr_3_20995595-20995667_+_@-1T.34.35;ValCAC_Chr_23_31270844-31270915_+_@-1T.34.35;ValCAC_Chr_3_21086725-21086797_-_@-1T.34.35;ValCAC_Chr_3_21316761-21316833_+_@-1T.34.35;ValCAC_Chr_7_40358343-40358415_-_@-1T.34.35;ValCAC_Chr_3_8134934-8135006_+_@-1T.34.35;ValCAC_Chr_23_31334996-31335068_-_@-1T.34.35;ValCAC_Chr_3_20957584-20957656_+_@-1T.34.35;ValCAC_Chr_23_31573432-31573504_-_@-1T.34.35;Va…	0	1	0	0	0	0	0	0	0	0	0	0	0	0	0	0	0	0	0	0	0	0	0	0	0	0	0	0	0	0	0	0	0	0	0	0	0	0	0	0	0	0	0	0	0	0
tRF-35-9Z3L7L73V6M9PX	TGTTTCCGTAGTGTAGTGGTTATCACGTTCGCCTA	5-half	ValAAC_Chr_3_21057895-21057967_+_@-1T.34.35;ValAAC_Chr_7_40353386-40353458_-_@-1T.34.35;ValAAC_Chr_3_21024315-21024387_+_@-1T.34.35;ValAAC_Chr_1_97606076-97606148_-_@-1T.34.35;ValAAC_Chr_3_21265184-21265256_+_@-1T.34.35;ValAAC_Chr_23_31050910-31050982_+_@-1T.34.35;ValAAC_Chr_3_21070275-21070347_-_@-1T.34.35;ValAAC_Chr_3_21128448-21128520_-_@-1T.34.35;ValAAC_Chr_23_31020511-31020583_-_@-1T.34.35	0	0	0	0	0	0	0	0	0	0	0	0	0	0	0	0	0	0	0	0	0	0	0	0	0	0	0	0	0	0	0	0	0	0	0	0	0	0	0	0	0	0	0	0	0	3
tRF-35-EZU05PVNVR78WX	ACTTTTAAAGGATAGTAGTTTATCCGTTGGTCTTA	5-half	LeuTAG_Chr_MT_12038-12108_+_@1.35.35	32	22	22	23	28	45	52	24	0	3	0	2	3	1	1	0	4	8	2	1	8	0	4	5	0	0	0	0	0	0	0	0	7	6	4	2	7	13	7	6	5	1	7	2	1	4
tRF-35-FQ947673FEWS3R	AGCATTGGTGGTTCAGTGGTAGAATTCTCGCCTCC	5-half	GlyCCC_Chr_3_21085364-21085434_+_@-1A.34.35;GlyCCC_Chr_28_40004077-40004147_+_@-1A.34.35;GlyCCC_Chr_3_20877476-20877546_+_@-1A.34.35;GlyCCC_Chr_3_21206921-21206991_-_@-1A.34.35;GlyCCC_Chr_3_21208694-21208764_+_@-1A.34.35;GlyCCC_Chr_3_21210205-21210275_+_@-1A.34.35;GlyCCC_Chr_3_21112718-21112788_+_@-1A.34.35	0	0	0	2	0	0	0	0	0	1	0	3	1	0	2	0	0	0	2	0	0	1	1	0	0	0	0	0	0	0	0	0	0	0	0	0	1	0	0	0	0	0	0	6	2	0
tRF-35-FQ947673FEWS3V	AGCATTGGTGGTTCAGTGGTAGAATTCTCGCCTGC	5-half	GlyGCC_Chr_2_39839393-39839463_+_@-1A.34.35;GlyGCC_Chr_18_1423807-1423877_+_@-1A.34.35;GlyGCC_Chr_23_30943694-30943764_+_@-1A.34.35;GlyGCC_Chr_18_1416704-1416774_-_@-1A.34.35;GlyGCC_Chr_23_31686620-31686690_+_@-1A.34.35;GlyGCC_Chr_19_27767594-27767664_+_@-1A.34.35;GlyGCC_Chr_3_8034296-8034366_+_@-1A.34.35;GlyGCC_Chr_18_1416064-1416134_-_@-1A.34.35;GlyGCC_Chr_18_1819426-1819496_+_@-1A.34.35	10	12	18	65	23	23	18	31	7	5	1	12	3	13	3	19	4	4	12	7	6	14	2	6	0	0	0	0	0	0	0	0	4	7	9	1	32	1	14	2	14	3	11	10	17	29
tRF-35-FR6LQ6S8V0J6OZ	AGCCCGGATAGCTCAGTCGGTAGAGCATCAGACTT	5-half	LysTTT_Chr_19_27761050-27761122_+_@-1A.34.35;LysTTT_Chr_15_82774048-82774120_-_@-1A.34.35;LysTTT_Chr_16_2248304-2248376_-_@-1A.34.35;LysTTT_Chr_16_2247970-2248042_+_@-1A.34.35;LysTTT_Chr_15_82772306-82772378_+_@-1A.34.35;LysTTT_Chr_23_30158659-30158731_+_@-1A.34.35;LysTTT_Chr_23_31054701-31054773_+_@-1A.34.35;LysTTT_Chr_23_30029666-30029738_-_@-1A.34.35	0	0	0	3	0	0	0	0	0	0	0	0	0	1	0	0	4	0	0	0	0	0	2	0	0	0	0	0	0	0	0	0	0	1	1	0	0	2	1	0	0	0	0	0	0	0
tRF-35-FVLY7L73HQP0IR	AGCGCCGCTGGTGTAGTGGTATCATGCAAGATTCC	5-half	GlyCCC_Chr_11_68555263-68555333_-_@-1A.34.35;GlyCCC_Chr_25_546202-546272_-_@-1A.34.35	4	5	6	16	7	2	1	6	1	5	0	3	3	1	1	1	0	0	0	1	2	6	3	0	0	0	0	0	0	0	0	0	0	0	0	1	3	0	0	0	1	0	1	3	0	4
tRF-35-H2IY7LI85FL01Z	ATAGAATTTGGTGTAATTGGGAGCACGAAGAGTTT	5-half	GlnTTG_Chr_MT_4123-4194_-_@-1A.34.35	3	5	0	3	0	5	4	2	0	0	0	0	2	0	0	1	0	2	0	0	0	3	1	1	0	0	0	0	0	0	0	0	0	0	0	0	14	0	0	0	3	0	2	0	3	1
tRF-35-HR94SX7JV2Y8LZ	ATCCCTGGTGGTCTAGTGGCTAGGATTCGGCGCTT	5-half	GluTTC_Chr_3_21086134-21086205_-_@-1A.34.35;GluTTC_Chr_3_21317723-21317794_+_@-1A.34.35;GluTTC_Chr_3_21212531-21212602_-_@-1A.34.35;GluTTC_Chr_3_21204594-21204665_+_@-1A.34.35;GluTTC_Chr_3_21113479-21113550_-_@-1A.34.35	0	0	0	2	0	3	0	0	0	0	0	0	0	0	0	0	0	0	0	0	0	0	0	0	0	0	0	0	0	0	0	0	0	0	0	0	0	0	0	0	0	0	0	0	0	0
tRF-35-KZLLQ6Q8V0M0OY	CCCTTCGATAGCTCAGCTGGTAGAGCGGAGGACTG	5-half	TyrGTA_Chr_10_26414624-26414713_-_@-1C.34.35;TyrGTA_Chr_10_26442083-26442172_+_@-1C.34.35;TyrGTA_Chr_10_26447367-26447456_+_@-1C.34.35;TyrGTA_Chr_21_44990709-44990798_+_@-1C.34.35;TyrGTA_Chr_14_30458772-30458860_+_@-1C.34.35;TyrGTA_Chr_10_26445520-26445610_+_@-1C.34.35;TyrGTA_Chr_21_44984358-44984447_+_@-1C.34.35;TyrGTA_Chr_21_44965004-44965093_-_@-1C.34.35	0	0	0	0	0	0	0	0	0	0	0	0	0	0	0	0	0	0	0	0	0	0	0	0	0	0	0	0	0	0	0	0	0	0	0	0	0	0	3	0	0	0	0	0	0	0
tRF-35-LQR47673FEWS3V	CGCATGGGTGGTTCAGTGGTAGAATTCTCGCCTGC	5-half	GlyGCC_Chr_NW_020190592.1_31695-31765_-_@-1C.34.35;GlyGCC_Chr_13_76516281-76516351_-_@-1C.34.35;GlyGCC_Chr_NW_020190592.1_13975-14045_+_@-1C.34.35;GlyGCC_Chr_NW_020190592.1_23486-23556_+_@-1C.34.35;GlyGCC_Chr_3_8100275-8100345_-_@-1C.34.35;GlyGCC_Chr_NW_020190592.1_4485-4555_+_@-1C.34.35	0	0	0	1	0	0	0	0	0	0	0	0	0	0	0	3	0	0	0	0	0	0	0	0	0	0	0	0	0	0	0	0	0	0	0	0	0	0	0	0	0	0	0	0	0	0
tRF-35-LR6XQ6S8V0JUO9	CGCCCGGCTAGCTCAGTCGGTAGAGCATGAGACTC	5-half	LysCTT_Chr_3_21347701-21347773_-_@-1C.34.35;LysCTT_Chr_25_2597623-2597695_-_@-1C.34.35;LysCTT_Chr_25_2609233-2609305_-_@-1C.34.35;LysCTT_Chr_25_2602175-2602247_-_@-1C.34.35;LysCTT_Chr_7_40345515-40345587_+_@-1C.34.35;LysCTT_Chr_25_2622397-2622469_+_@-1C.34.35;LysCTT_Chr_25_2638931-2639003_+_@-1C.34.35;LysCTT_Chr_25_2612845-2612917_+_@-1C.34.35;LysCTT_Chr_7_40357611-40357683_-_@-1C.34.35;LysCTT_Ch…	14	9	17	55	17	20	15	26	5	2	3	1	1	2	4	6	1	11	8	5	18	9	2	1	0	0	0	0	0	0	0	0	2	0	4	16	50	15	5	7	18	2	7	3	4	4
tRF-35-LSXMSL73VL4YMY	CGCCGTGATCGTATAGTGGTTAGTACTCTGCGTTG	5-half	HisGTG_Chr_3_21348793-21348864_-_@-1C.34.35;HisGTG_Chr_3_21015831-21015902_-_@-1C.34.35;HisGTG_Chr_NW_020191468.1_8497-8568_+_@-1C.34.35;HisGTG_Chr_3_21148775-21148846_+_@-1C.34.35;HisGTG_Chr_10_65235579-65235650_+_@-1C.34.35;HisGTG_Chr_8_29729058-29729129_+_@-1C.34.35;HisGTG_Chr_3_21218714-21218785_-_@-1C.34.35;HisGTG_Chr_3_20873154-20873225_+_@-1C.34.35;HisGTG_Chr_10_65237111-65237182_+_@-1C.34…	6	18	18	68	44	31	12	27	10	2	6	0	0	4	0	1	2	9	20	3	6	6	7	3	233	105	116	168	166	85	57	275	4	5	2	13	23	12	6	4	19	8	4	11	13	20
tRF-35-LVLY7L73HQP0IR	CGCGCCGCTGGTGTAGTGGTATCATGCAAGATTCC	5-half	GlyCCC_Chr_25_546202-546272_-_@-1C.34.35;GlyCCC_Chr_11_68555263-68555333_-_@-1C.34.35	5	4	4	2	6	4	8	8	2	1	1	0	1	4	3	5	3	5	0	0	0	5	0	2	0	0	0	0	0	0	0	0	5	5	0	12	5	0	2	0	1	2	0	2	0	5
tRF-35-M664PUQ340QIQN	CGTCAGGATGGCCGAGCGGTCTAAGGCGCTGCGTT	5-half	LeuCAG_Chr_18_25307956-25308038_-_@-1C.34.35;LeuCAG_Chr_18_25307479-25307561_+_@-1C.34.35;LeuCAG_Chr_NW_020190592.1_12613-12695_+_@-1C.34.35;LeuCAG_Chr_3_8101782-8101864_-_@-1C.34.35;LeuCAG_Chr_3_8025475-8025557_+_@-1C.34.35;LeuCAG_Chr_23_31582637-31582719_-_@-1C.34.35;LeuCAG_Chr_NW_020190592.1_3121-3203_+_@-1C.34.35;LeuCAG_Chr_NW_020190592.1_22122-22204_+_@-1C.34.35	0	0	0	0	0	2	0	0	0	0	0	0	0	0	0	0	0	0	0	0	0	0	0	0	0	0	0	0	0	0	0	0	0	0	0	0	0	0	0	0	0	0	0	0	0	2
tRF-35-MKSLQ673FJIYEV	CGGGGGTATAGCTCAGTGGTAGAGCATTTGACTGC	5-half	CysGCA_Chr_4_112385836-112385907_+_@-1C.34.35;CysGCA_Chr_19_39453812-39453883_-_@-1C.34.35;CysGCA_Chr_4_112374449-112374520_+_@-1C.34.35;CysGCA_Chr_19_39659890-39659961_-_@-1C.34.35;CysGCA_Chr_4_112393802-112393873_-_@-1C.34.35;CysGCA_Chr_19_39659156-39659227_-_@-1C.34.35;CysGCA_Chr_19_39451752-39451823_+_@-1C.34.35	3	3	1	8	2	0	4	2	0	1	0	2	0	0	0	4	1	0	2	0	4	0	0	0	0	0	0	0	0	0	0	0	2	0	0	1	6	0	0	0	0	1	1	0	0	2
tRF-35-MKSLQ6R3FJIYEV	CGGGGGTATAGCTCAGGGGTAGAGCATTTGACTGC	5-half	CysGCA_Chr_4_112523019-112523090_+_@-1C.34.35;CysGCA_Chr_4_112728957-112729028_-_@-1C.34.35;CysGCA_Chr_4_112531902-112531973_+_@-1C.34.35;CysGCA_Chr_4_112407284-112407355_-_@-1C.34.35;CysGCA_Chr_4_112521632-112521703_+_@-1C.34.35;CysGCA_Chr_4_112413369-112413440_-_@-1C.34.35;CysGCA_Chr_4_112559068-112559139_+_@-1C.34.35;CysGCA_Chr_4_112419516-112419587_-_@-1C.34.35;CysGCA_Chr_4_112392128-11239219…	0	0	0	0	0	0	0	0	0	0	0	0	0	0	0	0	0	0	0	0	0	0	0	0	0	0	0	0	0	0	0	0	0	0	0	0	0	0	0	0	0	0	1	0	0	0
tRF-35-MNKL7LQ3V6M7QZ	CGGTTCCATAGTGTAGCGGTTATCACGTCTGCTTT	5-half	ValTAC_Chr_15_82766873-82766945_-_@-1C.34.35	0	0	0	0	0	1	0	0	0	0	1	0	0	2	0	0	0	0	0	0	0	0	0	0	0	0	0	0	0	0	0	0	0	0	0	0	0	0	0	0	0	0	0	0	0	0
tRF-35-MZ3L7L73V6M9P9	CGTTTCCGTAGTGTAGTGGTTATCACGTTCGCCTC	5-half	ValCAC_Chr_3_21086725-21086797_-_@-1C.34.35;ValCAC_Chr_3_21092613-21092685_-_@-1C.34.35;ValCAC_Chr_3_21316761-21316833_+_@-1C.34.35;ValCAC_Chr_3_8134934-8135006_+_@-1C.34.35;ValCAC_Chr_3_20957584-20957656_+_@-1C.34.35;ValCAC_Chr_3_20995595-20995667_+_@-1C.34.35;ValCAC_Chr_3_21038978-21039050_+_@-1C.34.35;ValCAC_Chr_NW_020191468.1_28599-28671_-_@-1C.34.35;ValCAC_Chr_23_31290226-31290298_-_@-1C.34.…	3	1	1	0	5	0	0	5	0	0	0	1	0	2	0	1	0	5	0	0	0	1	0	0	0	0	0	0	0	0	0	0	0	0	0	0	5	0	0	0	0	0	1	0	3	2
tRF-35-MZ3L7L73V6M9PZ	CGTTTCCGTAGTGTAGTGGTTATCACGTTCGCCTT	5-half	ValTAC_Chr_3_20947989-20948061_+_@-1C.34.35;ValTAC_Chr_3_21035265-21035337_+_@-1C.34.35;ValTAC_Chr_3_20978865-20978937_+_@-1C.34.35;ValTAC_Chr_3_20991877-20991949_+_@-1C.34.35	1	0	1	0	0	0	0	0	0	0	0	0	0	1	0	0	0	0	0	0	0	0	0	0	0	0	0	0	0	0	0	0	0	0	0	0	1	0	0	0	0	0	1	0	1	0
tRF-35-OR183O9EDJHP3R	GACCCAGTGGCCTAATGGATAAGGCATCAGCCTCC	5-half	ArgCCG_Chr_19_48966332-48966404_+_@1.35.35	28	29	7	29	59	59	14	130	5	4	7	1	9	4	3	29	8	22	5	5	30	43	2	13	0	0	0	0	0	0	0	0	2	14	3	4	46	18	0	7	20	15	7	5	89	52
tRF-35-OSM83OMEDJSYE9	GACCGCGTGGCCTAACGGATAAGGCGTCTGACTTC	5-half	ArgTCG_Chr_19_56411984-56412056_+_@1.35.35	0	0	0	1	0	0	0	2	0	0	0	0	0	0	0	1	0	0	0	0	0	0	0	0	0	0	0	0	0	0	0	0	0	0	0	0	3	0	0	0	0	3	0	0	0	0
tRF-35-P6QP4PW3FJIKE7	GCCCAGCTAGCTCAGTCGGTAGAGCATGGGACTCT	5-half	LysCTT_Chr_10_93057241-93057313_-_@1.35.35	46	17	67	57	56	52	50	88	6	6	8	3	17	13	8	119	0	14	7	2	18	4	7	8	0	0	0	0	0	0	0	0	1	9	114	7	497	18	8	12	6	4	17	14	10	19
tRF-35-P6QP4PZ3FJIKE7	GCCCAGCTAGCTCAGTTGGTAGAGCATGGGACTCT	5-half	LysCTT_Chr_4_75268361-75268433_-_@1.35.35	0	0	0	0	0	0	0	0	0	0	0	0	0	0	0	0	0	0	0	0	1	0	0	0	0	0	0	0	0	0	0	0	0	0	0	0	0	0	0	0	0	0	0	0	0	0
tRF-35-P7NPLPVJFVSPW6	GCCCTCTTAGCGCAGTAGGCAGCGCGTCAGTCTCA	5-half	MetCAT_Chr_23_31419091-31419163_+_@1.35.35;MetCAT_Chr_23_31426023-31426095_+_@1.35.35	0	0	0	0	0	0	0	0	0	0	0	0	0	0	0	0	0	0	0	0	0	0	0	0	0	0	0	0	0	0	0	0	0	0	0	0	0	0	0	0	0	0	0	0	0	2
tRF-35-P9NPLPVJFVSPW6	GCCTCCTTAGCGCAGTAGGCAGCGCGTCAGTCTCA	5-half	MetCAT_Chr_23_30031918-30031990_-_@1.35.35;MetCAT_Chr_23_30026656-30026728_+_@1.35.35;MetCAT_Chr_23_31006134-31006206_-_@1.35.35	0	0	0	0	0	0	0	0	0	0	0	0	0	0	0	0	0	0	0	0	0	0	0	3	0	0	0	0	0	0	0	0	0	0	0	0	0	0	0	0	0	0	0	0	0	0
tRF-35-PSQP4PW3FJIKE7	GCCCGGCTAGCTCAGTCGGTAGAGCATGGGACTCT	5-half	LysCTT_Chr_21_30269857-30269929_-_@1.35.35;LysCTT_Chr_10_70547066-70547138_-_@1.35.35	37019	14672	26413	43250	35191	34908	39138	61458	3625	5527	5222	2809	14436	6012	7372	81110	4898	7303	7670	3122	12952	5718	6153	6296	0	2	0	3	0	0	15	0	3835	7531	85995	5279	369298	11761	10255	11523	6204	5619	12296	7673	8138	13160
tRF-35-PUDP4PZKFJ7PEU	GCCGAAATAGCTCAGTTGGGAGAGCGTTAGACTGA	5-half	PheGAA_Chr_23_30126273-30126345_+_@1.35.35;PheGAA_Chr_15_82778642-82778714_-_@1.35.35;PheGAA_Chr_15_82773221-82773293_-_@1.35.35;PheGAA_Chr_23_31057166-31057238_-_@1.35.35;PheGAA_Chr_23_30099812-30099884_+_@1.35.35;PheGAA_Chr_23_30153764-30153836_+_@1.35.35;PheGAA_Chr_17_50876655-50876727_+_@1.35.35;PheGAA_Chr_7_43807611-43807683_-_@1.35.35;PheGAA_Chr_23_30015491-30015563_+_@1.35.35;PheGAA_Chr_12…	0	0	0	0	0	0	0	0	0	0	0	0	0	0	0	0	0	0	3	0	0	0	0	0	0	0	0	0	0	0	0	0	0	0	0	0	1	0	0	0	0	0	0	0	0	0
tRF-35-PW5SVP9N15WV7W	GCCGTGATCGTATAGTGGTTAGTACTCTGCGTTGT	5-half	HisGTG_Chr_3_21276035-21276106_-_@1.35.35;HisGTG_Chr_3_21015831-21015902_-_@1.35.35;HisGTG_Chr_3_21063580-21063651_+_@1.35.35;HisGTG_Chr_3_21049256-21049327_-_@1.35.35;HisGTG_Chr_3_20898974-20899045_+_@1.35.35;HisGTG_Chr_3_21148775-21148846_+_@1.35.35;HisGTG_Chr_3_21227690-21227761_-_@1.35.35;HisGTG_Chr_3_21198328-21198399_+_@1.35.35;HisGTG_Chr_NW_020191468.1_8497-8568_+_@1.35.35;HisGTG_Chr_3_213…	171	121	142	356	367	146	146	451	249	209	124	103	344	216	205	756	160	85	196	77	130	137	51	63	2	0	2	0	5	2	5	1	52	296	129	104	1251	284	162	69	315	155	410	763	859	1240
tRF-35-PZNPLP9JFVSPW6	GCCTTCTTAGCGCAGTGGGCAGCGCGTCAGTCTCA	5-half	MetCAT_Chr_18_39648078-39648150_-_@1.35.35;MetCAT_Chr_23_31434704-31434776_-_@1.35.35	0	0	0	0	0	0	0	0	0	0	0	0	0	0	0	0	0	0	0	0	0	0	0	0	0	0	0	0	0	0	0	0	0	0	0	1	0	0	0	0	0	0	0	0	0	0
tRF-35-QNR8VP9NFQFY39	GCGTTGGTGGTATAGTGGTTAGCATAGCTGCCTTC	5-half	GlyTCC_Chr_7_19428535-19428606_-_@1.35.35	23	33	79	149	118	103	84	81	95	35	22	33	55	76	30	126	7	30	16	8	26	36	17	23	0	0	0	0	0	0	0	0	15	51	28	62	328	34	29	37	36	32	43	80	65	240
tRF-35-QR18LOW3VHL8UZ	GCTCCAGTGGCGCAATCGGTTAGCGCGCGGTACTT	5-half	IleTAT_Chr_23_31395317-31395410_-_@1.35.35;IleTAT_Chr_18_49107397-49107489_-_@1.35.35;IleTAT_Chr_23_31068719-31068812_-_@1.35.35;IleTAT_Chr_11_25140474-25140566_+_@1.35.35;IleTAT_Chr_23_30232404-30232497_-_@1.35.35;IleTAT_Chr_1_157992168-157992261_-_@1.35.35	0	0	0	0	0	0	0	0	0	0	0	0	0	0	0	0	0	0	0	2	0	0	0	0	0	0	0	0	0	0	0	0	0	0	0	0	5	0	0	0	0	0	0	0	0	0
tRF-35-R9J89O9NF5W8E7	GGTTCCATGGTGTAATGGTTAGCACTCTGGACTCT	5-half	GlnCTG_Chr_23_47242996-47243067_+_@1.35.35;GlnCTG_Chr_10_12743209-12743280_-_@1.35.35;GlnCTG_Chr_23_31135564-31135635_-_@1.35.35;GlnCTG_Chr_19_27761705-27761776_+_@1.35.35;GlnCTG_Chr_23_30037406-30037477_+_@1.35.35;GlnCTG_Chr_4_99861548-99861619_+_@1.35.35;GlnCTG_Chr_23_31114008-31114079_+_@1.35.35	0	5	1	0	3	3	1	13	0	0	0	0	1	0	0	9	1	9	0	0	0	10	0	2	0	0	0	0	0	0	0	0	0	3	0	0	4	13	0	5	0	1	0	0	6	5
tRF-35-R9JP9P9NF5HYNX	GGTTCCATAGTGTAGTGGTTAGCACATCTGCTTTA	5-half	ValTAC_Chr_23_31347498-31347570_+_@1.35.35	7	2	14	6	2	11	2	4	2	3	3	3	1	7	3	4	0	0	5	3	10	0	2	0	0	0	0	0	0	0	0	0	0	1	0	0	8	7	3	5	1	0	6	10	5	20
tRF-35-R9JP9PMNH5SYNX	GGTTCCATAGTGTAGCGGTTATCACGTCTGCTTTA	5-half	ValTAC_Chr_15_82766873-82766945_-_@1.35.35	8	6	14	29	10	8	18	1	0	1	9	3	2	11	3	2	0	4	1	4	5	1	3	1	0	0	0	0	0	0	0	1	1	0	3	16	17	5	6	0	7	1	11	13	19	10
tRF-35-R9MP9P9NH5SYNX	GGTTCCGTAGTGTAGTGGTTATCACGTCTGCTTTA	5-half	ValTAC_Chr_X_124770762-124770834_+_@1.35.35	92	68	45	131	59	118	49	89	11	16	14	20	28	31	23	39	12	46	19	16	47	25	17	18	1	1	1	2	0	0	2	0	7	9	15	53	29	28	19	25	84	9	43	28	44	55
tRF-35-RP9830MMUKLY5Z	GGTAGTGTGGCCGAGCGGTCTAAGGCGCTGGATTT	5-half	LeuTAG_Chr_10_26471839-26471920_-_@1.35.35	0	2	0	7	0	1	0	4	0	0	0	0	0	0	0	0	0	0	0	0	0	0	0	0	0	0	0	0	0	0	0	0	0	0	0	0	0	0	0	0	0	0	0	0	0	0
tRF-35-RPM8309MUKLY5Z	GGTAGCGTGGCCGAGTGGTCTAAGGCGCTGGATTT	5-half	LeuTAG_Chr_25_19870711-19870792_-_@1.35.35	3	0	0	6	8	6	1	1	1	0	1	0	4	0	2	3	0	3	0	0	9	4	0	3	0	0	0	0	0	0	0	0	0	0	0	1	7	1	0	0	1	2	0	1	7	8
tRF-35-RPM830MMUKLY5X	GGTAGCGTGGCCGAGCGGTCTAAGGCGCTGGATTA	5-half	LeuAAG_Chr_7_40319416-40319497_+_@1.35.35;LeuAAG_Chr_10_26438831-26438912_+_@1.35.35;LeuAAG_Chr_23_30293279-30293360_+_@1.35.35;LeuAAG_Chr_10_26483921-26484002_-_@1.35.35;LeuAAG_Chr_23_30011393-30011474_-_@1.35.35;LeuAAG_Chr_25_19969191-19969272_+_@1.35.35;LeuAAG_Chr_23_30032800-30032881_+_@1.35.35;LeuAAG_Chr_23_30136146-30136227_+_@1.35.35	0	0	0	0	1	0	0	0	0	2	0	0	0	0	0	0	0	0	0	0	0	0	0	0	0	0	0	0	0	0	0	0	0	0	0	0	0	1	0	0	0	0	0	0	0	2
tRF-35-RPM830MMUKLY5Z	GGTAGCGTGGCCGAGCGGTCTAAGGCGCTGGATTT	5-half	LeuTAG_Chr_19_27762208-27762289_-_@1.35.35;LeuTAG_Chr_10_26437164-26437245_+_@1.35.35	2	1	0	2	3	3	4	18	0	0	1	0	0	0	2	0	0	2	3	0	0	0	0	0	0	0	0	0	0	0	0	0	0	0	1	2	0	0	2	0	1	0	1	1	3	0
tRF-35-SP58309MUKL6O9	GTCAGGATGGCCGAGTGGTCTAAGGCGCCAGACTC	5-half	LeuCAA_Chr_23_30067060-30067165_+_@1.35.35;LeuCAA_Chr_23_30037897-30038007_-_@1.35.35;LeuCAA_Chr_23_31084667-31084774_-_@1.35.35;LeuCAA_Chr_7_42660399-42660504_+_@1.35.35;LeuCAA_Chr_23_31082112-31082218_+_@1.35.35;LeuCAA_Chr_23_31099721-31099827_+_@1.35.35	0	0	0	0	0	0	0	0	0	0	0	0	0	0	0	0	0	0	0	0	0	0	0	0	0	0	0	0	0	0	0	0	0	0	0	0	0	0	1	0	0	0	0	0	0	0
tRF-35-SP5830MMUKLYM9	GTCAGGATGGCCGAGCGGTCTAAGGCGCTGCGTTC	5-half	LeuCAG_Chr_NW_020190592.1_12613-12695_+_@1.35.35;LeuCAG_Chr_NW_020190592.1_22122-22204_+_@1.35.35;LeuCAG_Chr_NW_020190592.1_3121-3203_+_@1.35.35;LeuCAG_Chr_18_25307956-25308038_-_@1.35.35;LeuCAG_Chr_3_8025475-8025557_+_@1.35.35;LeuCAG_Chr_18_25307479-25307561_+_@1.35.35;LeuCAG_Chr_3_8101782-8101864_-_@1.35.35;LeuCAG_Chr_23_31582637-31582719_-_@1.35.35	47	38	4	9	218	138	19	283	6	42	7	2	39	17	34	153	4	58	4	1	13	78	7	49	0	0	0	0	0	0	0	0	5	97	1	4	136	225	12	35	23	25	21	4	241	191
tRF-35-VBZ89OZKF5O27Z	TAGAATTTGGTGTAATTGGGAGCACGAAGAGTTTT	5-half	GlnTTG_Chr_MT_4123-4194_-_@1.35.35	28	36	28	44	32	61	77	81	4	1	5	7	7	10	3	4	8	6	8	12	12	9	10	13	0	0	0	0	0	0	0	0	2	2	7	8	20	3	16	9	31	11	5	16	10	3
tRF-35-VEX0K3VI137XQW	TAGATTGAAGCCAGTTAGCTAGGGTGTTTAGCTGT	5-half	AsnGTT_Chr_MT_5446-5518_-_@1.35.35	12	0	4	1	2	9	2	6	1	0	1	0	0	3	0	2	10	2	6	5	16	13	0	5	0	0	0	0	0	0	0	0	0	1	1	0	1	2	11	9	2	0	0	0	5	1
tRF-35-W7R8WO9N1EWJQ7	TCTCTGGTGGTCTAATGGTTAGGATTCGGCGCTCT	5-half	GluCTC_Chr_NW_020190592.1_29782-29853_-_@1.35.35	0	0	0	0	0	0	0	0	0	0	0	0	0	0	0	1	0	0	0	0	0	0	0	0	0	0	0	0	0	0	0	0	0	0	0	0	0	0	0	0	0	0	0	0	0	0
tRF-35-W7R8WP9I1EWJQZ	TCTCTGGTGGTCTAGTGGCTAGGATTCGGCGCTTT	5-half	GluTTC_Chr_3_20862158-20862229_-_@1.35.35	0	0	0	2	0	0	0	0	0	0	0	0	1	0	0	0	0	0	0	0	0	0	0	0	0	0	0	0	0	0	0	0	0	0	0	0	0	0	0	0	0	0	0	2	0	0
tRF-35-X1W4QFI3FVSYER	TGACCTCGTGGCGCAATGGTAGCGCGTCTGACTCC	5-half	TrpCCA_Chr_19_34029010-34029081_-_@-1T.34.35;TrpCCA_Chr_19_33114203-33114274_+_@-1T.34.35	0	0	0	0	0	1	0	0	0	0	0	0	0	0	0	0	0	0	0	0	0	0	0	0	0	0	0	0	0	0	0	0	0	0	1	0	0	0	0	0	0	0	0	0	0	0
tRF-35-XQ947673FEWS3V	TGCATTGGTGGTTCAGTGGTAGAATTCTCGCCTGC	5-half	GlyGCC_Chr_3_8034296-8034366_+_@-1T.34.35;GlyGCC_Chr_19_27767594-27767664_+_@-1T.34.35;GlyGCC_Chr_18_1423807-1423877_+_@-1T.34.35;GlyGCC_Chr_18_1819426-1819496_+_@-1T.34.35;GlyGCC_Chr_2_39839393-39839463_+_@-1T.34.35;GlyGCC_Chr_18_1416704-1416774_-_@-1T.34.35;GlyGCC_Chr_23_31686620-31686690_+_@-1T.34.35;GlyGCC_Chr_23_30943694-30943764_+_@-1T.34.35;GlyGCC_Chr_18_1416064-1416134_-_@-1T.34.35	0	2	0	1	0	0	0	0	0	0	0	0	0	0	0	0	1	1	3	2	0	0	0	0	0	0	0	0	0	0	0	0	0	0	1	1	1	0	0	0	1	0	3	2	2	2
tRF-35-XR6XQ6S8V0JUO9	TGCCCGGCTAGCTCAGTCGGTAGAGCATGAGACTC	5-half	LysCTT_Chr_25_2597623-2597695_-_@-1T.34.35;LysCTT_Chr_25_2622397-2622469_+_@-1T.34.35;LysCTT_Chr_3_21347701-21347773_-_@-1T.34.35;LysCTT_Chr_25_2612845-2612917_+_@-1T.34.35;LysCTT_Chr_25_2617431-2617503_+_@-1T.34.35;LysCTT_Chr_7_40357611-40357683_-_@-1T.34.35;LysCTT_Chr_7_40345515-40345587_+_@-1T.34.35;LysCTT_Chr_23_31553102-31553174_-_@-1T.34.35;LysCTT_Chr_25_2607789-2607861_+_@-1T.34.35;LysCTT_…	0	0	0	2	0	0	0	0	0	0	0	0	0	0	0	2	0	0	1	0	0	0	0	0	0	0	0	0	0	0	0	0	0	0	0	0	0	0	0	0	0	0	0	0	0	0
tRF-35-XSXMSL73VL4YMY	TGCCGTGATCGTATAGTGGTTAGTACTCTGCGTTG	5-half	HisGTG_Chr_3_20898974-20899045_+_@-1T.34.35;HisGTG_Chr_3_21148775-21148846_+_@-1T.34.35;HisGTG_Chr_10_65237111-65237182_+_@-1T.34.35;HisGTG_Chr_3_21198328-21198399_+_@-1T.34.35;HisGTG_Chr_3_21227690-21227761_-_@-1T.34.35;HisGTG_Chr_3_21063580-21063651_+_@-1T.34.35;HisGTG_Chr_10_65234844-65234915_-_@-1T.34.35;HisGTG_Chr_3_21049256-21049327_-_@-1T.34.35;HisGTG_Chr_3_21276035-21276106_-_@-1T.34.35;H…	898	607	1082	4882	2212	3880	752	2085	698	410	489	97	108	329	385	256	390	511	765	165	154	509	164	134	1551	1623	2146	2245	2018	1025	1350	2525	201	858	464	1150	2242	1111	827	660	2495	1041	939	1399	919	1503
tRF-35-YR94SX7JV2Y8LZ	TTCCCTGGTGGTCTAGTGGCTAGGATTCGGCGCTT	5-half	GluTTC_Chr_3_21086134-21086205_-_@-1T.34.35;GluTTC_Chr_3_21204594-21204665_+_@-1T.34.35;GluTTC_Chr_3_21113479-21113550_-_@-1T.34.35;GluTTC_Chr_3_21212531-21212602_-_@-1T.34.35;GluTTC_Chr_3_21317723-21317794_+_@-1T.34.35	0	0	0	0	0	0	0	0	0	0	0	0	0	0	0	0	0	0	0	0	0	0	0	0	0	0	0	0	0	0	0	0	0	0	0	0	0	0	0	0	0	0	0	0	0	1
tRF-35-YRH4SXQ3V2Y7RZ	TTCCCATATGGTCTAGCGGTTAGGATTCCTGGTTT	5-half	GluTTC_Chr_2_1313370-1313441_-_@-1T.34.35;GluTTC_Chr_12_11276302-11276373_-_@-1T.34.35	0	0	0	0	0	0	0	1	0	0	0	0	0	0	0	0	0	0	0	0	0	8	0	0	0	0	0	0	0	0	0	0	0	0	0	0	2	5	0	0	1	1	0	0	0	2
tRF-36-1LQ4PU7340QI6NE	AGGTAGCGTGGCCGAGTGGTCTAAGGCGCTGGATTT	5-half	LeuTAG_Chr_25_19870711-19870792_-_@-1A.35.36	0	0	0	0	0	0	0	0	0	0	0	0	0	0	0	0	0	0	0	0	0	0	0	0	0	0	0	0	0	0	0	0	0	0	0	1	0	0	0	0	0	0	0	0	0	0
tRF-36-1LQ4PUQ340QI6NB	AGGTAGCGTGGCCGAGCGGTCTAAGGCGCTGGATTA	5-half	LeuAAG_Chr_10_26438831-26438912_+_@-1A.35.36;LeuAAG_Chr_7_40319416-40319497_+_@-1A.35.36;LeuAAG_Chr_23_30032800-30032881_+_@-1A.35.36;LeuAAG_Chr_23_30136146-30136227_+_@-1A.35.36;LeuAAG_Chr_25_19969191-19969272_+_@-1A.35.36;LeuAAG_Chr_23_30011393-30011474_-_@-1A.35.36;LeuAAG_Chr_10_26483921-26484002_-_@-1A.35.36;LeuAAG_Chr_23_30293279-30293360_+_@-1A.35.36	0	0	0	0	0	0	0	0	0	0	0	0	0	0	0	0	0	0	0	0	0	0	0	0	0	0	0	0	0	0	0	0	0	0	0	0	0	0	0	1	0	0	0	0	0	0
tRF-36-1LQ4PUQ340QI6NE	AGGTAGCGTGGCCGAGCGGTCTAAGGCGCTGGATTT	5-half	LeuTAG_Chr_10_26437164-26437245_+_@-1A.35.36;LeuTAG_Chr_19_27762208-27762289_-_@-1A.35.36	3	0	0	1	0	0	0	0	0	0	0	0	0	1	0	0	0	0	1	0	0	0	2	0	0	0	0	0	0	0	0	0	1	0	0	0	0	0	1	1	0	0	0	0	0	0
tRF-36-1N3L7L73V6M7QZB	AGGTTCCGTAGTGTAGTGGTTATCACGTCTGCTTTA	5-half	ValTAC_Chr_X_124770762-124770834_+_@-1A.35.36	0	0	0	1	0	0	0	0	0	0	0	0	0	0	0	0	0	0	0	0	0	0	0	0	0	0	0	0	0	0	0	0	0	0	0	0	0	0	0	0	0	0	0	0	0	0
tRF-36-47MXSL73VL8RPYE	CTCCTCGTTAGTATAGTGGTTAGTATCCCCGCCTGT	5-half	AspGTC_Chr_5_62676636-62676707_+_@-1C.35.36	0	0	5	2	0	4	0	0	0	0	0	3	0	0	0	0	0	0	0	0	0	0	0	0	0	0	0	0	0	0	0	0	0	0	1	0	5	0	0	0	3	0	0	0	0	1
tRF-36-4R04SXQ3V2Y7RZE	CTCCCACATGGTCTAGCGGTTAGGATTCCTGGTTTT	5-half	GluTTC_Chr_2_128295086-128295157_-_@-1C.35.36;GluTTC_Chr_12_15097784-15097855_-_@-1C.35.36;GluTTC_Chr_21_3228261-3228332_-_@-1C.35.36	3	2	1	18	6	13	1	4	0	0	2	0	0	0	2	0	0	0	0	0	0	0	0	0	0	0	0	0	0	0	0	0	0	0	2	3	0	3	0	1	1	0	0	0	1	3
tRF-36-4R94SX7JV2Y8LZE	CTCCCTGGTGGTCTAGTGGCTAGGATTCGGCGCTTT	5-half	GluTTC_Chr_3_21086134-21086205_-_@-1C.35.36;GluTTC_Chr_3_21317723-21317794_+_@-1C.35.36;GluTTC_Chr_3_21212531-21212602_-_@-1C.35.36;GluTTC_Chr_3_21204594-21204665_+_@-1C.35.36;GluTTC_Chr_3_21113479-21113550_-_@-1C.35.36	0	0	0	1	0	0	0	0	0	0	0	0	0	0	0	0	0	0	0	0	0	0	0	0	0	0	0	0	0	0	0	0	0	0	0	0	0	0	0	0	1	0	0	0	0	0
tRF-36-6H14PU73UKL4OYD	GGACGAGGTGGCCGAGTGGTTAAGGCGATGGACTGC	5-half	SerGCT_Chr_23_31691009-31691090_+_@-1G.35.36;SerGCT_Chr_10_67905982-67906063_+_@-1G.35.36;SerGCT_Chr_23_31389424-31389505_-_@-1G.35.36;SerGCT_Chr_23_31281831-31281912_+_@-1G.35.36;SerGCT_Chr_29_44399824-44399905_+_@-1G.35.36;SerGCT_Chr_23_31272627-31272708_+_@-1G.35.36;SerGCT_Chr_23_31275759-31275840_-_@-1G.35.36;SerGCT_Chr_23_31282460-31282541_+_@-1G.35.36;SerGCT_Chr_23_30189527-30189608_+_@-1G.…	0	0	0	0	0	0	0	0	0	0	0	0	0	0	0	0	0	0	0	0	0	0	0	0	0	0	0	0	0	0	0	0	0	0	0	0	0	0	0	1	0	0	0	0	0	0
tRF-36-7OR8J0K8UNPLBIE	GTTAAGGTGGCAGAGCCCGGTAATTGCATAAAACTT	5-half	LeuTAA_Chr_MT_3024-3098_+_@1.36.36	46	32	17	32	29	72	124	238	10	8	5	5	10	11	21	8	103	58	113	38	62	46	65	104	0	0	0	0	0	0	0	3	0	4	8	7	10	2	20	24	15	21	13	19	16	11
tRF-36-9IN4QFI2VHJYOZD	TGGCTCTGTGGCGCAATGGATAGCGCATTGGACTTC	5-half	ArgTCT_Chr_23_31106890-31106977_-_@-1T.35.36;ArgTCT_Chr_15_82767225-82767310_+_@-1T.35.36;ArgTCT_Chr_11_98945442-98945532_-_@-1T.35.36;ArgTCT_Chr_19_27762806-27762892_+_@-1T.35.36	0	0	0	0	0	0	0	0	0	0	0	0	0	1	0	0	0	0	0	0	0	0	0	0	0	0	0	0	0	0	0	0	0	0	0	0	0	0	0	0	0	0	0	0	0	0
tRF-36-9L74PUQ340QI6NE	TGGTAGTGTGGCCGAGCGGTCTAAGGCGCTGGATTT	5-half	LeuTAG_Chr_10_26471839-26471920_-_@-1T.35.36	0	0	0	0	0	0	0	0	0	0	0	0	0	0	0	0	0	0	0	0	0	0	0	0	0	0	0	0	0	0	0	0	0	0	0	0	0	0	0	0	0	0	0	0	0	0
tRF-36-BZYB6LS3YMMYSZB	AACTTTTAAAGGATAGTAGTTTATCCGTTGGTCTTA	5-half	LeuTAG_Chr_MT_12038-12108_+_@-1A.35.36	1	0	0	0	0	0	0	0	0	0	0	0	0	0	0	0	0	0	0	0	0	0	0	0	0	0	0	0	0	0	0	0	0	0	0	0	0	0	0	0	1	0	0	0	0	0
tRF-36-FSBLQ67850MXOYB	AGCCGAAATAGCTCAGTTGGGAGAGCGTTAGACTGA	5-half	PheGAA_Chr_29_37201404-37201476_+_@-1A.35.36;PheGAA_Chr_23_30153764-30153836_+_@-1A.35.36;PheGAA_Chr_15_82778642-82778714_-_@-1A.35.36;PheGAA_Chr_15_82773221-82773293_-_@-1A.35.36;PheGAA_Chr_23_30099812-30099884_+_@-1A.35.36;PheGAA_Chr_23_30015491-30015563_+_@-1A.35.36;PheGAA_Chr_23_31057166-31057238_-_@-1A.35.36;PheGAA_Chr_23_30126273-30126345_+_@-1A.35.36;PheGAA_Chr_17_50876655-50876727_+_@-1A.…	0	0	0	0	0	0	0	0	0	0	0	0	0	0	0	0	0	0	0	0	0	0	0	0	0	0	0	0	0	0	0	0	0	1	0	0	0	0	0	0	0	0	0	0	0	0
tRF-36-H2IY7LI85FL01ZE	ATAGAATTTGGTGTAATTGGGAGCACGAAGAGTTTT	5-half	GlnTTG_Chr_MT_4123-4194_-_@-1A.35.36	0	0	3	0	0	1	2	0	0	0	0	0	0	0	0	0	0	0	0	1	0	0	1	3	0	0	0	0	0	0	0	0	0	0	0	0	0	0	0	0	0	0	0	0	0	0
tRF-36-KZLLQ6Q8V0M0OYE	CCCTTCGATAGCTCAGCTGGTAGAGCGGAGGACTGT	5-half	TyrGTA_Chr_10_26442083-26442172_+_@-1C.35.36;TyrGTA_Chr_21_44965004-44965093_-_@-1C.35.36;TyrGTA_Chr_10_26414624-26414713_-_@-1C.35.36;TyrGTA_Chr_10_26445520-26445610_+_@-1C.35.36;TyrGTA_Chr_14_30458772-30458860_+_@-1C.35.36;TyrGTA_Chr_21_44990709-44990798_+_@-1C.35.36;TyrGTA_Chr_10_26447367-26447456_+_@-1C.35.36;TyrGTA_Chr_21_44984358-44984447_+_@-1C.35.36	0	0	0	0	0	0	0	0	0	1	0	0	0	2	0	0	0	0	0	0	0	0	0	0	0	0	0	0	0	0	0	0	0	0	0	0	0	0	0	0	0	0	0	2	0	0
tRF-36-LR6XQ6S8V0JUO9E	CGCCCGGCTAGCTCAGTCGGTAGAGCATGAGACTCT	5-half	LysCTT_Chr_25_2627614-2627686_+_@-1C.35.36;LysCTT_Chr_25_2607789-2607861_+_@-1C.35.36;LysCTT_Chr_25_2638931-2639003_+_@-1C.35.36;LysCTT_Chr_25_2609233-2609305_-_@-1C.35.36;LysCTT_Chr_25_2617431-2617503_+_@-1C.35.36;LysCTT_Chr_25_2633972-2634044_+_@-1C.35.36;LysCTT_Chr_25_2629353-2629425_+_@-1C.35.36;LysCTT_Chr_23_31553102-31553174_-_@-1C.35.36;LysCTT_Chr_7_40357611-40357683_-_@-1C.35.36;LysCTT_Ch…	17	4	4	17	11	15	7	24	0	1	0	2	1	1	2	17	0	1	3	5	6	4	2	0	0	0	0	0	0	0	0	0	0	5	15	1	42	0	4	0	0	0	0	2	0	0
tRF-36-LSXMSL73VL4YMYE	CGCCGTGATCGTATAGTGGTTAGTACTCTGCGTTGT	5-half	HisGTG_Chr_3_20898974-20899045_+_@-1C.35.36;HisGTG_Chr_3_20873154-20873225_+_@-1C.35.36;HisGTG_Chr_3_21015831-21015902_-_@-1C.35.36;HisGTG_Chr_10_65235579-65235650_+_@-1C.35.36;HisGTG_Chr_10_65234844-65234915_-_@-1C.35.36;HisGTG_Chr_3_21218714-21218785_-_@-1C.35.36;HisGTG_Chr_3_21063580-21063651_+_@-1C.35.36;HisGTG_Chr_3_21049256-21049327_-_@-1C.35.36;HisGTG_Chr_3_21148775-21148846_+_@-1C.35.36;H…	1	0	0	1	2	5	1	1	0	1	1	0	3	0	1	2	1	1	0	0	3	0	1	0	0	0	0	0	0	0	0	0	1	0	3	0	4	2	0	0	0	0	0	2	3	8
tRF-36-M7N4QFH8YJQNMI0	CGTCTCTGTGGCGCAATCGGTTAGCGCGTTCGGCTG	5-half	AsnGTT_Chr_3_21219475-21219548_+_@-1C.35.36;AsnGTT_Chr_3_20905102-20905175_+_@-1C.35.36;AsnGTT_Chr_3_21197565-21197638_-_@-1C.35.36;AsnGTT_Chr_3_21144119-21144192_+_@-1C.35.36;AsnGTT_Chr_3_20872402-20872475_-_@-1C.35.36;AsnGTT_Chr_3_21316056-21316129_+_@-1C.35.36;AsnGTT_Chr_3_22741720-22741793_-_@-1C.35.36;AsnGTT_Chr_3_20981895-20981968_+_@-1C.35.36;AsnGTT_Chr_3_20994920-20994993_+_@-1C.35.36;Asn…	0	0	0	0	0	0	0	0	0	0	0	0	0	0	0	0	0	0	0	0	0	0	0	0	0	0	0	0	0	0	0	0	3	0	0	0	0	0	0	0	0	0	0	0	0	0
tRF-36-MZ3L7L73V6M9P9B	CGTTTCCGTAGTGTAGTGGTTATCACGTTCGCCTCA	5-half	ValCAC_Chr_NW_020191468.1_28599-28671_-_@-1C.35.36;ValCAC_Chr_23_31334996-31335068_-_@-1C.35.36;ValCAC_Chr_3_21316761-21316833_+_@-1C.35.36;ValCAC_Chr_3_21038978-21039050_+_@-1C.35.36;ValCAC_Chr_7_40358343-40358415_-_@-1C.35.36;ValCAC_Chr_3_20995595-20995667_+_@-1C.35.36;ValCAC_Chr_23_31290226-31290298_-_@-1C.35.36;ValCAC_Chr_3_20957584-20957656_+_@-1C.35.36;ValCAC_Chr_3_8134934-8135006_+_@-1C.35…	0	0	0	0	0	0	0	0	0	0	0	0	0	0	0	1	0	0	0	0	0	0	0	0	0	0	0	0	0	0	0	0	0	0	0	0	2	1	0	0	0	0	0	0	0	0
tRF-36-QR18LOW3VHL8UZB	GCTCCAGTGGCGCAATCGGTTAGCGCGCGGTACTTA	5-half	IleTAT_Chr_23_30232404-30232497_-_@1.36.36;IleTAT_Chr_23_31068719-31068812_-_@1.36.36;IleTAT_Chr_23_31395317-31395410_-_@1.36.36;IleTAT_Chr_11_25140474-25140566_+_@1.36.36;IleTAT_Chr_18_49107397-49107489_-_@1.36.36;IleTAT_Chr_1_157992168-157992261_-_@1.36.36	1	0	0	0	0	1	0	0	0	0	1	0	0	0	1	0	0	0	0	1	0	0	0	0	0	0	0	0	0	0	0	0	0	0	1	0	1	0	0	0	0	0	0	0	0	0
tRF-36-RIN4QFI2VHJYOZD	GGGCTCTGTGGCGCAATGGATAGCGCATTGGACTTC	5-half	ArgTCT_Chr_11_98945442-98945532_-_@-1G.35.36;ArgTCT_Chr_19_27762806-27762892_+_@-1G.35.36;ArgTCT_Chr_23_31106890-31106977_-_@-1G.35.36;ArgTCT_Chr_15_82767225-82767310_+_@-1G.35.36	0	0	0	0	0	0	0	0	0	0	0	0	0	0	0	0	0	0	0	0	0	0	0	0	0	0	0	0	0	0	0	0	0	0	0	0	0	0	0	0	0	0	0	1	0	0
tRF-36-RPM830MMUKLY5XB	GGTAGCGTGGCCGAGCGGTCTAAGGCGCTGGATTAA	5-half	LeuAAG_Chr_10_26438831-26438912_+_@1.36.36;LeuAAG_Chr_10_26483921-26484002_-_@1.36.36;LeuAAG_Chr_23_30011393-30011474_-_@1.36.36;LeuAAG_Chr_23_30136146-30136227_+_@1.36.36;LeuAAG_Chr_23_30293279-30293360_+_@1.36.36;LeuAAG_Chr_23_30032800-30032881_+_@1.36.36;LeuAAG_Chr_7_40319416-40319497_+_@1.36.36;LeuAAG_Chr_25_19969191-19969272_+_@1.36.36	0	0	0	0	0	0	0	0	0	0	0	0	0	0	0	0	0	0	1	0	0	0	0	0	0	0	0	0	0	0	0	0	0	0	0	0	0	0	0	0	0	0	0	0	0	0
tRF-36-RPM830MMUKLY5ZB	GGTAGCGTGGCCGAGCGGTCTAAGGCGCTGGATTTA	5-half	LeuTAG_Chr_19_27762208-27762289_-_@1.36.36;LeuTAG_Chr_10_26437164-26437245_+_@1.36.36	1	0	0	0	0	0	0	5	0	0	0	1	0	0	0	0	0	0	0	0	0	0	0	0	0	0	0	0	0	0	0	0	0	0	0	0	3	0	0	0	0	0	0	0	2	0
tRF-36-S998LOW3VHM96YE	GTCTCTGTGGCGCAATCGGTTAGCGCGTTCGGCTGT	5-half	AsnGTT_Chr_3_21340083-21340156_+_@1.36.36;AsnGTT_Chr_3_20994920-20994993_+_@1.36.36;AsnGTT_Chr_7_43807816-43807889_+_@1.36.36;AsnGTT_Chr_3_20872402-20872475_-_@1.36.36;AsnGTT_Chr_13_23344136-23344209_-_@1.36.36;AsnGTT_Chr_3_21197565-21197638_-_@1.36.36;AsnGTT_Chr_3_20981895-20981968_+_@1.36.36;AsnGTT_Chr_3_21228571-21228644_+_@1.36.36;AsnGTT_Chr_19_39343153-39343226_-_@1.36.36;AsnGTT_Chr_3_211147…	0	0	0	0	0	0	0	0	0	0	0	0	1	0	0	0	0	0	0	0	0	0	0	0	0	0	0	0	0	0	0	0	0	0	0	0	0	0	0	0	0	0	0	0	0	0
tRF-36-SP5830MMUKLYM9B	GTCAGGATGGCCGAGCGGTCTAAGGCGCTGCGTTCA	5-half	LeuCAG_Chr_18_25307479-25307561_+_@1.36.36;LeuCAG_Chr_18_25307956-25308038_-_@1.36.36;LeuCAG_Chr_NW_020190592.1_22122-22204_+_@1.36.36;LeuCAG_Chr_23_31582637-31582719_-_@1.36.36;LeuCAG_Chr_3_8025475-8025557_+_@1.36.36;LeuCAG_Chr_NW_020190592.1_12613-12695_+_@1.36.36;LeuCAG_Chr_NW_020190592.1_3121-3203_+_@1.36.36;LeuCAG_Chr_3_8101782-8101864_-_@1.36.36	0	0	0	0	0	2	0	2	0	1	0	0	0	0	1	2	0	2	0	0	2	0	0	2	0	0	0	0	0	0	0	0	1	2	0	0	1	10	0	4	1	2	1	0	7	3
tRF-36-XR6XQ6S8V0J8O9E	TGCCCGGCTAGCTCAGTCGGTAGAGCATGGGACTCT	5-half	LysCTT_Chr_10_70547066-70547138_-_@-1T.35.36;LysCTT_Chr_21_30269857-30269929_-_@-1T.35.36	0	0	0	0	0	0	0	0	0	0	0	0	0	0	1	0	0	0	0	0	0	0	0	0	0	0	0	0	0	0	0	0	0	1	0	0	0	0	0	0	0	0	0	0	0	0
tRF-36-XR6XQ6S8V0JUO9E	TGCCCGGCTAGCTCAGTCGGTAGAGCATGAGACTCT	5-half	LysCTT_Chr_25_2627614-2627686_+_@-1T.35.36;LysCTT_Chr_7_40345515-40345587_+_@-1T.35.36;LysCTT_Chr_7_40357611-40357683_-_@-1T.35.36;LysCTT_Chr_25_2624993-2625065_+_@-1T.35.36;LysCTT_Chr_25_2622397-2622469_+_@-1T.35.36;LysCTT_Chr_25_2602175-2602247_-_@-1T.35.36;LysCTT_Chr_25_2629353-2629425_+_@-1T.35.36;LysCTT_Chr_25_2633972-2634044_+_@-1T.35.36;LysCTT_Chr_25_2612845-2612917_+_@-1T.35.36;LysCTT_Chr…	1	0	0	6	0	4	0	1	0	0	0	0	0	0	0	0	0	0	0	0	0	0	0	0	0	0	0	0	0	0	0	0	0	0	0	0	1	0	0	0	0	0	0	0	0	0
tRF-36-XSXMSL73VL4YMYE	TGCCGTGATCGTATAGTGGTTAGTACTCTGCGTTGT	5-half	HisGTG_Chr_3_20898974-20899045_+_@-1T.35.36;HisGTG_Chr_10_65235579-65235650_+_@-1T.35.36;HisGTG_Chr_10_65237111-65237182_+_@-1T.35.36;HisGTG_Chr_3_21148775-21148846_+_@-1T.35.36;HisGTG_Chr_3_21198328-21198399_+_@-1T.35.36;HisGTG_Chr_3_21015831-21015902_-_@-1T.35.36;HisGTG_Chr_3_20873154-20873225_+_@-1T.35.36;HisGTG_Chr_3_21276035-21276106_-_@-1T.35.36;HisGTG_Chr_NW_020191468.1_8497-8568_+_@-1T.35…	317	107	112	311	320	303	120	435	150	171	81	64	144	121	128	320	93	85	111	34	92	62	52	46	0	0	0	0	0	0	1	0	34	82	78	35	530	166	99	50	216	89	214	340	388	634
tRF-36-YR94SX73V2Y8LZE	TTCCCTGGTGGTCTAGTGGTTAGGATTCGGCGCTTT	5-half	GluTTC_Chr_3_20897689-20897760_-_@-1T.35.36	0	0	0	0	0	0	0	0	0	0	0	0	0	0	0	0	0	0	1	0	0	0	0	0	0	0	0	0	0	0	0	0	0	0	0	0	0	0	0	0	0	0	0	0	0	0
tRF-36-YRH4SXQ3V2Y7RZE	TTCCCATATGGTCTAGCGGTTAGGATTCCTGGTTTT	5-half	GluTTC_Chr_12_11276302-11276373_-_@-1T.35.36;GluTTC_Chr_2_1313370-1313441_-_@-1T.35.36	6	7	2	2	2	0	0	3	1	0	0	0	0	0	0	0	0	0	0	0	0	0	2	0	0	0	0	0	0	0	0	0	0	0	0	1	0	1	7	1	3	0	0	0	0	0
tRF-37-1LQ4PU7340QI6NO	AGGTAGCGTGGCCGAGTGGTCTAAGGCGCTGGATTTA	5-half	LeuTAG_Chr_25_19870711-19870792_-_@-1A.36.37	0	0	0	0	0	0	0	0	0	0	0	0	0	0	0	0	0	0	0	0	0	0	0	0	0	0	0	0	0	0	0	0	0	0	0	0	0	0	1	0	0	0	0	0	0	0
tRF-37-1LQ4PUQ340QI6NF	AGGTAGCGTGGCCGAGCGGTCTAAGGCGCTGGATTAA	5-half	LeuAAG_Chr_23_30136146-30136227_+_@-1A.36.37;LeuAAG_Chr_23_30032800-30032881_+_@-1A.36.37;LeuAAG_Chr_25_19969191-19969272_+_@-1A.36.37;LeuAAG_Chr_10_26438831-26438912_+_@-1A.36.37;LeuAAG_Chr_23_30293279-30293360_+_@-1A.36.37;LeuAAG_Chr_10_26483921-26484002_-_@-1A.36.37;LeuAAG_Chr_23_30011393-30011474_-_@-1A.36.37;LeuAAG_Chr_7_40319416-40319497_+_@-1A.36.37	0	0	0	0	0	0	0	0	0	0	0	0	0	0	0	0	0	0	0	0	0	0	0	0	0	0	0	0	0	0	0	0	0	0	0	0	0	0	0	0	0	0	0	0	0	0
tRF-37-1LQ4PUQ340QI6NO	AGGTAGCGTGGCCGAGCGGTCTAAGGCGCTGGATTTA	5-half	LeuTAG_Chr_19_27762208-27762289_-_@-1A.36.37;LeuTAG_Chr_10_26437164-26437245_+_@-1A.36.37	0	0	1	0	1	0	0	0	1	2	0	0	0	0	0	0	0	0	0	0	0	0	0	0	0	0	0	0	0	0	0	0	3	0	1	0	0	3	0	0	0	0	0	0	1	0
tRF-37-1X14P2PSSEXQBDQ	AGTTAAGGTGGCAGAGCCCGGTAATTGCATAAAACTT	5-half	LeuTAA_Chr_MT_3024-3098_+_@-1A.36.37	0	0	0	0	0	0	0	0	0	0	0	0	0	0	0	0	0	0	0	0	0	0	0	0	0	0	0	0	0	0	0	0	0	0	0	0	0	0	0	0	0	0	0	0	0	0
tRF-37-7OR8J0K8UNPLBIO	GTTAAGGTGGCAGAGCCCGGTAATTGCATAAAACTTA	5-half	LeuTAA_Chr_MT_3024-3098_+_@1.37.37	262	190	113	263	205	412	445	418	18	37	28	6	47	34	57	29	28	58	55	25	128	23	50	50	0	0	0	0	0	0	0	0	11	31	26	16	29	48	48	58	107	34	50	58	49	25
tRF-38-1X14P2PSSEXQBD0O	AGTTAAGGTGGCAGAGCCCGGTAATTGCATAAAACTTA	5-half	LeuTAA_Chr_MT_3024-3098_+_@-1A.37.38	0	0	1	0	0	0	0	0	0	0	0	0	0	0	0	0	0	0	0	0	0	0	0	0	0	0	0	0	0	0	0	0	0	0	0	0	0	0	0	0	0	0	0	0	0	0
tRF-16-085830E	ACCGGGATGGCCGAGT	5'-tRF	LeuTAA_Chr_23_31249557-31249639_-_@1.16.16;LeuTAA_Chr_23_31026539-31026621_+_@1.16.16	0	0	0	1	0	0	0	0	0	0	0	0	1	0	1	0	0	1	0	0	0	0	0	0	0	0	0	0	0	0	0	0	0	0	0	0	0	0	0	0	0	0	0	1	0	0
tRF-16-0P5830E	ACCAGGATGGCCGAGT	5'-tRF	LeuTAA_Chr_9_81592121-81592203_+_@1.16.16	15	7	3	19	0	15	2	8	10	7	6	3	12	8	14	18	2	5	10	0	3	1	3	3	0	1	2	1	0	0	3	0	0	5	5	2	3	8	0	2	7	3	9	1	2	5
tRF-16-1LQ4PU0	AGGTAGCGTGGCCGAG	5'-tRF	LeuAAG_Chr_10_26483921-26484002_-_@-1A.15.16;LeuAAG_Chr_23_30293279-30293360_+_@-1A.15.16;LeuTAG_Chr_10_26437164-26437245_+_@-1A.15.16;LeuAAG_Chr_23_30032800-30032881_+_@-1A.15.16;LeuAAG_Chr_10_26438831-26438912_+_@-1A.15.16;LeuTAG_Chr_19_27762208-27762289_-_@-1A.15.16;LeuAAG_Chr_23_30011393-30011474_-_@-1A.15.16;LeuTAG_Chr_25_19870711-19870792_-_@-1A.15.16;LeuAAG_Chr_25_19969191-19969272_+_@-1A.…	0	0	0	0	0	0	0	0	0	0	0	0	0	0	0	0	0	0	0	0	0	0	0	0	0	0	0	0	0	0	0	0	0	1	0	0	0	0	0	0	0	0	1	0	0	0
tRF-16-1N3L7L0	AGGTTCCGTAGTGTAG	5'-tRF	ValTAC_Chr_X_124770762-124770834_+_@-1A.15.16	0	0	0	0	0	0	0	0	0	0	0	0	0	0	0	0	0	0	0	0	0	0	0	1	0	0	0	0	0	0	0	0	0	0	0	0	0	0	0	0	0	0	0	0	0	0
tRF-16-1PW4PU0	AGTAGTCGTGGCCGAG	5'-tRF	SerTGA_Chr_23_31687570-31687651_+_@-1A.15.16;SerAGA_Chr_23_31678541-31678622_-_@-1A.15.16;SerAGA_Chr_23_31129325-31129406_-_@-1A.15.16;SerAGA_Chr_23_31146083-31146164_-_@-1A.15.16;SerAGA_Chr_23_31149573-31149654_-_@-1A.15.16;SerTGA_Chr_23_31141547-31141628_+_@-1A.15.16;SerGGA_Chr_X_14946038-14946119_+_@-1A.15.16;SerAGA_Chr_23_31124825-31124906_-_@-1A.15.16;SerTGA_Chr_23_31116197-31116278_-_@-1A.1…	0	0	0	0	0	0	0	0	0	0	0	0	0	0	1	0	0	0	0	0	0	0	0	0	68	25	20	21	31	24	26	10	0	0	0	0	0	0	0	0	0	0	0	0	0	0
tRF-16-34HWH30	CCGTGATCGTATAGTG	5'-tRF	HisGTG_Chr_3_21276035-21276106_-_@2.17.16;HisGTG_Chr_10_65237111-65237182_+_@2.17.16;HisGTG_Chr_3_21348793-21348864_-_@2.17.16;HisGTG_Chr_10_65234844-65234915_-_@2.17.16;HisGTG_Chr_3_21148775-21148846_+_@2.17.16;HisGTG_Chr_10_65235579-65235650_+_@2.17.16;HisGTG_Chr_3_21227690-21227761_-_@2.17.16;HisGTG_Chr_3_21049256-21049327_-_@2.17.16;HisGTG_Chr_3_21015831-21015902_-_@2.17.16;HisGTG_Chr_3_21218…	0	0	0	0	0	0	0	0	0	0	0	0	0	0	0	0	0	0	0	0	0	0	0	0	8	0	3	1	0	3	1	4	0	0	0	0	0	0	0	0	0	0	0	0	0	0
tRF-16-39RP4PD	CCTTCGGTAGCTCAGC	5'-tRF	TyrGTA_Chr_20_32996084-32996172_+_@1.16.16	0	0	0	0	0	1	0	0	0	0	3	0	1	0	0	0	0	0	0	0	0	0	0	0	0	0	0	0	0	0	0	0	0	0	0	0	0	0	0	0	0	0	1	0	0	0
tRF-16-69M8LOE	GGCTCCGTGGCGCAAT	5'-tRF	ArgTCT_Chr_3_49636867-49636951_-_@1.16.16	0	0	0	0	0	0	0	0	0	0	0	0	0	0	0	0	0	0	0	0	0	0	0	0	0	0	0	0	0	0	0	3	0	0	0	0	0	0	0	0	0	0	0	0	0	0
tRF-16-69M8NPD	GGCTCCGTGGCTTAGC	5'-tRF	ThrAGT_Chr_3_97949989-97950062_-_@1.16.16;ThrAGT_Chr_23_31577997-31578070_+_@1.16.16;ThrAGT_Chr_23_31046447-31046520_+_@1.16.16	0	0	0	0	0	0	0	0	0	0	0	0	0	0	0	1	0	0	0	0	0	0	0	0	0	0	0	0	0	0	0	0	0	0	0	0	0	0	0	0	1	0	1	0	0	0
tRF-16-69M8NPE	GGCTCCGTGGCTTAGT	5'-tRF	ThrAGT_Chr_23_30127047-30127120_-_@1.16.16;ThrAGT_Chr_23_31303618-31303691_-_@1.16.16;ThrAGT_Chr_23_31257404-31257477_+_@1.16.16	0	0	0	0	0	1	0	0	0	0	0	0	0	0	0	0	0	0	0	0	0	0	0	0	0	0	0	0	0	0	0	0	0	0	0	0	0	0	0	0	0	0	0	0	0	0
tRF-16-69MP4P0	GGCTCCGTAGCTCAGG	5'-tRF	ThrCGT_Chr_23_31075652-31075724_-_@1.16.16	0	0	0	0	0	0	0	0	0	0	0	0	0	0	0	0	0	0	0	0	0	0	0	0	0	0	0	0	0	0	1	0	0	0	0	0	0	0	0	0	0	0	0	0	0	0
tRF-16-6VM8NPD	GGCGCCGTGGCTTAGC	5'-tRF	ThrAGT_Chr_19_27777989-27778062_-_@1.16.16	0	0	0	0	0	0	0	0	1	0	0	0	0	0	0	0	0	2	0	0	0	0	0	0	0	0	0	0	0	0	0	0	0	0	0	0	0	0	0	0	0	0	0	0	0	0
tRF-16-79M89PE	GTTTCCGTGGTGTAGT	5'-tRF	ValAAC_Chr_4_107197105-107197177_-_@1.16.16	0	0	0	0	0	0	0	0	0	0	0	0	1	0	0	0	0	0	0	0	0	0	0	0	0	0	0	1	0	0	0	0	0	0	0	0	0	0	0	0	0	0	0	0	0	0
tRF-16-7RS3S30	GTTCCGTAGTGTAGTG	5'-tRF	ValTAC_Chr_X_124770762-124770834_+_@2.17.16	0	0	0	0	0	0	0	0	0	1	0	0	0	0	0	0	0	0	0	0	0	0	0	0	0	0	0	0	0	0	0	0	0	0	0	0	0	0	0	0	0	0	0	0	0	0
tRF-16-7U9PNOD	GTTGATGTAGCTTAAC	5'-tRF	PheGAA_Chr_MT_364-430_+_@1.16.16	0	0	0	0	0	0	2	0	0	3	1	1	0	0	1	0	0	1	0	0	0	0	2	0	0	0	0	0	0	0	0	0	0	0	0	0	0	0	0	0	0	0	0	0	0	0
tRF-16-MIN4QFB	CGGCTCTGTGGCGCAA	5'-tRF	ArgTCT_Chr_11_98945442-98945532_-_@-1C.15.16;ArgTCT_Chr_23_31106890-31106977_-_@-1C.15.16;ArgTCT_Chr_19_27762806-27762892_+_@-1C.15.16;ArgTCT_Chr_15_82767225-82767310_+_@-1C.15.16;AsnGTT_Chr_23_31517445-31517518_-_@-1C.15.16	0	0	0	0	0	0	0	0	0	0	0	0	0	0	0	0	0	0	0	0	0	0	0	0	0	0	0	0	0	0	0	0	1	0	0	0	0	0	0	0	0	0	0	0	0	0
tRF-16-MKSLQ60	CGGGGGTATAGCTCAG	5'-tRF	CysGCA_Chr_19_39659890-39659961_-_@-1C.15.16;CysGCA_Chr_4_112413369-112413440_-_@-1C.15.16;AlaAGC_Chr_7_58880123-58880194_+_@-1C.15.16;CysGCA_Chr_4_112419516-112419587_-_@-1C.15.16;AlaAGC_Chr_19_55851349-55851420_-_@-1C.15.16;CysGCA_Chr_4_112732476-112732547_+_@-1C.15.16;AlaAGC_Chr_18_53719297-53719368_-_@-1C.15.16;CysGCA_Chr_4_112374449-112374520_+_@-1C.15.16;CysGCA_Chr_4_112393802-112393873_-_@…	0	0	0	0	0	0	0	0	0	0	0	0	0	0	0	0	0	0	0	0	0	0	0	0	0	0	0	0	0	0	0	0	0	0	0	0	0	0	0	0	0	2	0	0	0	0
tRF-16-MNKL7L0	CGGTTCCATAGTGTAG	5'-tRF	ValTAC_Chr_15_82766873-82766945_-_@-1C.15.16;ValTAC_Chr_23_31347498-31347570_+_@-1C.15.16	0	0	1	1	0	0	0	0	0	0	0	0	0	0	0	0	0	0	0	0	0	0	0	0	0	0	0	0	0	0	0	0	0	0	0	0	0	0	0	0	0	0	0	0	0	0
tRF-16-MPW4PU0	CGTAGTCGTGGCCGAG	5'-tRF	SerAGA_Chr_19_49195498-49195579_-_@-1C.15.16;SerAGA_Chr_23_31129325-31129406_-_@-1C.15.16;SerGGA_Chr_X_14946038-14946119_+_@-1C.15.16;SerAGA_Chr_23_31149573-31149654_-_@-1C.15.16;SerGGA_Chr_X_14853991-14854072_+_@-1C.15.16;SerTGA_Chr_23_31141547-31141628_+_@-1C.15.16;SerAGA_Chr_19_27851584-27851665_-_@-1C.15.16;SerAGA_Chr_18_35387156-35387237_+_@-1C.15.16;SerAGA_Chr_14_69054767-69054848_+_@-1C.15…	0	0	0	0	0	0	0	0	0	0	0	0	0	0	0	0	0	0	2	0	0	0	0	0	0	1	1	0	0	0	0	0	0	0	0	0	0	0	0	0	0	0	0	0	0	0
tRF-16-MZ347L0	CGTTTCCGTGGTGTAG	5'-tRF	ValAAC_Chr_4_107197105-107197177_-_@-1C.15.16;ValTAC_Chr_23_31301252-31301324_-_@-1C.15.16;ValTAC_Chr_23_31259774-31259846_+_@-1C.15.16	0	0	0	0	0	0	1	0	0	0	0	0	0	0	0	0	0	0	0	0	0	0	0	0	0	0	0	0	0	0	0	0	0	0	0	0	0	0	0	0	0	0	0	0	0	0
tRF-16-MZ3L7L0	CGTTTCCGTAGTGTAG	5'-tRF	ValCAC_Chr_23_31334996-31335068_-_@-1C.15.16;ValAAC_Chr_7_40353386-40353458_-_@-1C.15.16;ValAAC_Chr_3_21024315-21024387_+_@-1C.15.16;ValCAC_Chr_3_21086725-21086797_-_@-1C.15.16;ValTAC_Chr_3_21035265-21035337_+_@-1C.15.16;ValAAC_Chr_3_21265184-21265256_+_@-1C.15.16;ValCAC_Chr_3_21038978-21039050_+_@-1C.15.16;ValCAC_Chr_3_20957584-20957656_+_@-1C.15.16;ValCAC_Chr_3_21316761-21316833_+_@-1C.15.16;Va…	0	0	0	0	0	0	0	0	0	0	0	0	0	1	0	0	0	0	0	0	0	0	0	0	0	0	0	0	0	0	0	0	0	0	0	0	1	0	0	0	0	0	0	0	0	0
tRF-16-O6M83OD	GACCACGTGGCCTAAC	5'-tRF	ArgTCG_Chr_23_31694279-31694351_-_@1.16.16	0	0	0	0	0	0	0	0	0	0	0	0	0	0	0	0	0	0	0	0	0	0	0	0	5	0	0	0	0	0	0	0	0	0	0	0	0	0	0	0	0	0	0	0	0	0
tRF-16-OSM83OD	GACCGCGTGGCCTAAC	5'-tRF	ArgTCG_Chr_19_56411984-56412056_+_@1.16.16	0	0	0	0	0	0	0	0	0	0	0	0	0	0	1	0	0	0	0	0	0	0	0	0	0	0	0	0	0	0	0	0	0	0	0	0	0	0	0	0	0	0	0	0	0	0
tRF-16-P4R8YPD	GCATGGGTGGTTCAGC	5'-tRF	AspGTC_Chr_3_6987110-6987180_+_@1.16.16	1	2	0	1	0	0	0	0	0	0	0	0	0	0	0	2	0	0	0	0	0	0	0	0	0	0	0	0	1	0	1	0	0	0	0	0	0	0	0	0	0	0	1	1	0	0
tRF-16-P8DP4PE	GCCGGAATAGCTCAGT	5'-tRF	PheGAA_Chr_X_124776111-124776183_+_@1.16.16;PheGAA_Chr_X_124777354-124777426_+_@1.16.16;PheGAA_Chr_X_124784095-124784167_+_@1.16.16	0	0	0	0	0	0	0	0	0	0	0	0	1	0	0	0	0	0	0	0	0	0	0	0	0	0	0	0	0	0	0	0	0	0	0	0	0	0	0	0	0	0	0	0	0	0
tRF-16-PJ5830E	GCAGCGATGGCCGAGT	5'-tRF	SerTGA_Chr_28_24216133-24216214_+_@1.16.16	0	0	1	0	0	0	0	0	1	5	0	0	4	0	0	1	0	0	1	0	1	0	0	0	0	0	0	0	0	0	0	0	0	0	0	0	1	1	0	0	2	0	0	0	2	3
tRF-16-PS5P4PE	GCCCGGATAGCTCAGT	5'-tRF	LysTTT_Chr_15_82772306-82772378_+_@1.16.16;LysTTT_Chr_16_2247970-2248042_+_@1.16.16;LysTTT_Chr_15_82774048-82774120_-_@1.16.16;LysTTT_Chr_16_2248304-2248376_-_@1.16.16;LysTTT_Chr_23_31054701-31054773_+_@1.16.16;LysTTT_Chr_23_30158659-30158731_+_@1.16.16;LysTTT_Chr_23_30029666-30029738_-_@1.16.16;ArgTCT_Chr_16_646267-646339_+_@1.16.16;LysTTT_Chr_19_27761050-27761122_+_@1.16.16	6	3	0	6	0	3	0	5	1	1	2	2	6	1	0	4	1	1	1	0	0	0	1	0	6	2	0	1	2	5	1	2	0	0	0	0	0	0	0	0	4	1	1	0	3	1
tRF-16-PW5SVPE	GCCGTGATCGTATAGT	5'-tRF	HisGTG_Chr_3_21227690-21227761_-_@1.16.16;HisGTG_Chr_NW_020191468.1_8497-8568_+_@1.16.16;HisGTG_Chr_3_21148775-21148846_+_@1.16.16;HisGTG_Chr_3_20873154-20873225_+_@1.16.16;HisGTG_Chr_8_29729058-29729129_+_@1.16.16;HisGTG_Chr_3_21049256-21049327_-_@1.16.16;HisGTG_Chr_10_65234844-65234915_-_@1.16.16;HisGTG_Chr_3_21276035-21276106_-_@1.16.16;HisGTG_Chr_3_20898974-20899045_+_@1.16.16;HisGTG_Chr_10_6…	0	0	0	0	0	0	0	0	1	1	0	0	1	0	1	0	0	0	0	0	0	0	0	0	552	168	167	194	248	89	88	190	0	0	0	0	0	0	0	0	0	0	0	0	0	0
tRF-16-Q1Q89PE	GCGCCGCTGGTGTAGT	5'-tRF	GlyCCC_Chr_25_546202-546272_-_@1.16.16;GlyCCC_Chr_11_68555263-68555333_-_@1.16.16	18	10	1	10	7	13	4	10	5	5	8	0	3	4	16	18	0	2	6	0	2	1	7	0	0	0	0	0	0	0	1	0	1	0	1	1	2	4	2	0	4	3	5	7	1	7
tRF-16-QW5830E	GCTGTGATGGCCGAGT	5'-tRF	SerCGA_Chr_23_31329477-31329558_-_@1.16.16;SerCGA_Chr_19_27777475-27777556_-_@1.16.16;SerCGA_Chr_23_31052632-31052713_+_@1.16.16	0	0	0	0	0	0	1	0	0	1	0	0	2	0	3	1	0	0	0	0	0	0	0	0	0	0	0	0	0	0	0	0	0	0	1	0	0	0	0	0	0	0	0	0	1	0
tRF-16-R9JP9PD	GGTTCCATAGTGTAGC	5'-tRF	ValTAC_Chr_15_82766873-82766945_-_@1.16.16	0	1	0	2	0	0	1	0	0	1	0	1	0	0	0	0	0	0	1	0	0	0	0	0	0	2	0	8	0	0	10	7	0	1	0	0	0	1	0	0	2	1	0	1	0	0
tRF-16-R9JP9PE	GGTTCCATAGTGTAGT	5'-tRF	ValTAC_Chr_23_31347498-31347570_+_@1.16.16	0	0	0	0	0	0	0	0	0	0	0	0	0	0	0	0	0	0	0	0	0	0	0	0	0	0	0	0	0	0	0	1	0	0	0	0	0	0	0	0	0	0	0	0	0	0
tRF-16-R9MP9PE	GGTTCCGTAGTGTAGT	5'-tRF	ValTAC_Chr_X_124770762-124770834_+_@1.16.16	1	2	1	3	0	1	0	0	0	0	0	0	0	0	0	0	0	0	0	0	0	0	0	0	1	0	0	0	0	0	0	0	0	0	0	0	0	0	0	0	0	0	0	1	0	0
tRF-16-ROD8N0D	GGTAAAATGGCTGAGC	5'-tRF	TyrGTA_Chr_MT_5618-5685_-_@1.16.16	1	1	0	0	3	2	1	5	9	12	4	0	8	6	20	13	1	16	12	2	7	5	10	26	0	0	0	0	0	0	0	0	0	0	0	0	3	2	0	6	3	8	3	9	17	14
tRF-16-RPM830D	GGTAGCGTGGCCGAGC	5'-tRF	LeuAAG_Chr_10_26483921-26484002_-_@1.16.16;LeuAAG_Chr_23_30293279-30293360_+_@1.16.16;LeuTAG_Chr_10_26437164-26437245_+_@1.16.16;LeuAAG_Chr_23_30032800-30032881_+_@1.16.16;LeuAAG_Chr_10_26438831-26438912_+_@1.16.16;LeuTAG_Chr_19_27762208-27762289_-_@1.16.16;LeuAAG_Chr_23_30011393-30011474_-_@1.16.16;LeuAAG_Chr_25_19969191-19969272_+_@1.16.16;LeuAAG_Chr_23_30136146-30136227_+_@1.16.16;LeuAAG_Chr_7…	23	12	12	54	9	14	8	4	19	18	15	8	45	34	24	50	3	8	14	2	7	3	6	5	18	50	20	32	31	1	110	47	1	2	10	6	32	7	6	3	50	15	15	26	21	32
tRF-16-RPM830E	GGTAGCGTGGCCGAGT	5'-tRF	LeuTAG_Chr_25_19870711-19870792_-_@1.16.16	1	0	0	10	2	3	4	3	0	2	6	2	13	14	8	12	1	4	1	0	0	0	1	0	0	1	1	2	5	0	3	11	1	1	8	2	6	1	0	1	5	2	6	5	3	8
tRF-16-RPW4PU0	GGTAGTCGTGGCCGAG	5'-tRF	SerAGA_Chr_23_31678541-31678622_-_@-1G.15.16;SerAGA_Chr_23_31158022-31158103_-_@-1G.15.16;SerAGA_Chr_14_69054767-69054848_+_@-1G.15.16;SerAGA_Chr_23_31119332-31119413_+_@-1G.15.16;SerTGA_Chr_23_31141547-31141628_+_@-1G.15.16;SerTGA_Chr_23_31116197-31116278_-_@-1G.15.16;SerAGA_Chr_19_27851584-27851665_-_@-1G.15.16;SerGGA_Chr_X_14946038-14946119_+_@-1G.15.16;SerTGA_Chr_23_31687570-31687651_+_@-1G.1…	0	0	0	0	0	0	0	0	0	0	0	0	0	0	0	0	0	0	0	0	0	0	0	0	0	0	0	0	0	2	0	0	0	0	0	0	0	0	0	0	0	0	0	0	0	0
tRF-16-S3M830D	GTAGTCGTGGCCGAGC	5'-tRF	SerGGA_Chr_X_14853991-14854072_+_@1.16.16;SerGGA_Chr_X_14946038-14946119_+_@1.16.16	1	2	0	5	0	1	0	0	0	0	1	0	0	2	0	2	0	2	2	0	0	0	0	2	4	14	6	3	1	0	5	2	0	2	1	0	1	0	1	0	2	1	2	0	0	0
tRF-16-S3M830E	GTAGTCGTGGCCGAGT	5'-tRF	SerAGA_Chr_19_27851584-27851665_-_@1.16.16;SerTGA_Chr_23_31687570-31687651_+_@1.16.16;SerAGA_Chr_23_31129325-31129406_-_@1.16.16;SerAGA_Chr_18_35387156-35387237_+_@1.16.16;SerAGA_Chr_23_31149573-31149654_-_@1.16.16;SerAGA_Chr_23_31110602-31110683_+_@1.16.16;SerAGA_Chr_23_31158022-31158103_-_@1.16.16;SerAGA_Chr_23_31124825-31124906_-_@1.16.16;SerTGA_Chr_23_31116197-31116278_-_@1.16.16;SerTGA_Chr_2…	8	14	5	40	7	11	6	5	7	3	9	11	22	16	14	15	1	6	15	3	1	2	4	3	15	18	9	23	15	1	10	15	2	2	1	2	3	2	1	2	18	4	5	5	2	5
tRF-16-S5R830E	GTCACGGTGGCCGAGT	5'-tRF	SerCGA_Chr_5_57140090-57140171_-_@1.16.16	1	0	0	0	0	1	0	0	1	0	0	0	0	0	0	0	0	2	0	0	0	0	0	0	0	0	0	0	0	0	1	0	0	0	0	0	0	0	1	0	0	0	0	0	0	0
tRF-16-XSXMSL0	TGCCGTGATCGTATAG	5'-tRF	HisGTG_Chr_3_21063580-21063651_+_@-1T.15.16;HisGTG_Chr_3_21276035-21276106_-_@-1T.15.16;HisGTG_Chr_8_29729058-29729129_+_@-1T.15.16;HisGTG_Chr_NW_020191468.1_8497-8568_+_@-1T.15.16;HisGTG_Chr_3_21198328-21198399_+_@-1T.15.16;HisGTG_Chr_10_65234844-65234915_-_@-1T.15.16;HisGTG_Chr_3_21049256-21049327_-_@-1T.15.16;HisGTG_Chr_3_21148775-21148846_+_@-1T.15.16;HisGTG_Chr_3_21218714-21218785_-_@-1T.15.…	1	0	0	0	0	0	1	0	1	0	1	1	0	0	1	0	0	0	4	0	0	0	0	1	0	5	2	17	3	0	0	3	0	0	4	0	0	0	0	0	3	0	0	0	0	0
tRF-16-ZESJYDD	TTGATGTAGCTTAACC	5'-tRF	PheGAA_Chr_MT_364-430_+_@2.17.16	0	0	0	0	0	0	1	0	0	0	0	0	0	0	0	0	0	0	0	0	0	0	0	0	0	0	0	0	0	0	0	0	0	0	0	0	0	0	0	1	0	0	0	0	0	0
tRF-17-097JPE4	ACCTCGTGGCGCAATGG	5'-tRF	TrpCCA_Chr_19_34029010-34029081_-_@2.18.17;TrpCCA_Chr_19_33114203-33114274_+_@2.18.17	0	0	0	0	0	0	0	0	0	0	0	0	0	0	0	0	0	0	0	0	0	0	0	0	0	0	0	0	0	0	2	0	0	0	0	0	0	0	0	0	0	0	0	0	0	0
tRF-17-0P5830P	ACCAGGATGGCCGAGTG	5'-tRF	LeuTAA_Chr_9_81592121-81592203_+_@1.17.17	3	0	0	7	0	2	0	1	3	3	5	1	5	3	0	1	1	1	1	0	0	0	2	0	0	0	0	0	0	0	0	0	0	1	1	0	1	0	0	0	4	0	1	4	2	1
tRF-17-1LQ4PUM	AGGTAGCGTGGCCGAGC	5'-tRF	LeuAAG_Chr_10_26483921-26484002_-_@-1A.16.17;LeuAAG_Chr_25_19969191-19969272_+_@-1A.16.17;LeuTAG_Chr_19_27762208-27762289_-_@-1A.16.17;LeuAAG_Chr_23_30293279-30293360_+_@-1A.16.17;LeuAAG_Chr_7_40319416-40319497_+_@-1A.16.17;LeuAAG_Chr_10_26438831-26438912_+_@-1A.16.17;LeuTAG_Chr_10_26437164-26437245_+_@-1A.16.17;LeuAAG_Chr_23_30011393-30011474_-_@-1A.16.17;LeuAAG_Chr_23_30032800-30032881_+_@-1A.1…	0	0	0	0	0	0	0	0	0	0	0	0	0	0	0	0	0	0	0	0	0	0	0	0	0	0	0	0	0	0	0	0	0	0	0	0	0	0	0	0	0	0	0	0	0	0
tRF-17-1LQ4PUN	AGGTAGCGTGGCCGAGT	5'-tRF	LeuTAG_Chr_25_19870711-19870792_-_@-1A.16.17	0	0	0	0	0	0	0	0	0	0	0	0	1	0	0	0	0	0	0	0	0	0	0	0	0	0	0	0	0	0	0	0	0	0	0	0	0	0	0	0	0	0	0	0	0	0
tRF-17-1PW4PUM	AGTAGTCGTGGCCGAGC	5'-tRF	SerGGA_Chr_X_14853991-14854072_+_@-1A.16.17;SerGGA_Chr_X_14946038-14946119_+_@-1A.16.17	0	0	0	0	0	0	0	0	0	0	1	1	0	0	1	0	0	0	0	0	0	0	0	0	0	0	0	0	0	0	0	0	0	0	0	0	0	0	0	0	0	0	0	0	0	0
tRF-17-1PW4PUN	AGTAGTCGTGGCCGAGT	5'-tRF	SerAGA_Chr_23_31124825-31124906_-_@-1A.16.17;SerAGA_Chr_23_31110602-31110683_+_@-1A.16.17;SerAGA_Chr_18_35387156-35387237_+_@-1A.16.17;SerAGA_Chr_19_27851584-27851665_-_@-1A.16.17;SerTGA_Chr_23_31687570-31687651_+_@-1A.16.17;SerAGA_Chr_14_69054767-69054848_+_@-1A.16.17;SerAGA_Chr_23_31146083-31146164_-_@-1A.16.17;SerTGA_Chr_23_31141547-31141628_+_@-1A.16.17;SerAGA_Chr_23_31119332-31119413_+_@-1A.…	0	0	0	0	0	0	0	0	0	0	0	0	0	0	0	0	0	0	0	0	0	0	0	0	3	0	4	0	1	7	1	2	0	0	0	0	0	0	0	0	0	0	0	0	0	0
tRF-17-2664PUN	CACCAGGATGGCCGAGT	5'-tRF	LeuTAA_Chr_9_81592121-81592203_+_@-1C.16.17	0	0	0	0	0	0	0	0	0	0	0	0	0	0	0	0	0	0	0	0	0	0	0	0	0	0	0	0	0	0	0	0	0	0	0	0	0	0	0	0	1	0	0	0	0	0
tRF-17-34HWH34	CCGTGATCGTATAGTGG	5'-tRF	HisGTG_Chr_3_20873154-20873225_+_@2.18.17;HisGTG_Chr_10_65235579-65235650_+_@2.18.17;HisGTG_Chr_10_65237111-65237182_+_@2.18.17;HisGTG_Chr_3_21227690-21227761_-_@2.18.17;HisGTG_Chr_3_21348793-21348864_-_@2.18.17;HisGTG_Chr_3_21218714-21218785_-_@2.18.17;HisGTG_Chr_3_21276035-21276106_-_@2.18.17;HisGTG_Chr_3_21049256-21049327_-_@2.18.17;HisGTG_Chr_3_20898974-20899045_+_@2.18.17;HisGTG_Chr_8_297290…	0	0	0	0	0	0	0	0	0	0	0	0	0	0	0	0	0	0	0	0	0	0	0	0	0	0	0	0	0	0	0	0	0	0	0	0	0	0	0	0	0	2	0	0	0	0
tRF-17-537PUB2	GAGGTGTTAGTAAAACA	5'-tRF	AspGTC_Chr_MT_7304-7372_+_@2.18.17	0	0	0	0	0	0	0	1	0	0	0	0	0	1	1	2	0	0	0	0	0	0	1	0	0	0	0	0	0	0	0	0	0	0	0	0	0	0	0	0	0	0	0	0	0	0
tRF-17-6998LOP	GGCTCTGTGGCGCAATG	5'-tRF	ArgTCT_Chr_19_27762806-27762892_+_@1.17.17;ArgTCT_Chr_23_31106890-31106977_-_@1.17.17;ArgTCT_Chr_11_98945442-98945532_-_@1.17.17;ArgTCT_Chr_15_82767225-82767310_+_@1.17.17	0	0	0	0	0	0	0	0	0	0	0	0	0	0	0	0	0	0	0	0	0	0	0	0	0	0	0	0	0	0	0	0	0	0	0	0	0	0	0	0	0	0	0	0	0	0
tRF-17-69JP4P4	GGCTCCATAGCTCAGGG	5'-tRF	ThrTGT_Chr_7_40324271-40324343_-_@1.17.17;ThrTGT_Chr_10_26468186-26468258_+_@1.17.17;ThrTGT_Chr_10_26481746-26481818_+_@1.17.17	0	0	0	2	0	0	0	0	0	0	0	0	0	0	0	0	0	3	1	0	0	0	0	0	5	7	2	1	11	1	13	6	0	0	0	0	0	0	0	0	0	0	0	0	0	0
tRF-17-69M8LOP	GGCTCCGTGGCGCAATG	5'-tRF	ArgTCT_Chr_3_49636867-49636951_-_@1.17.17	0	0	0	0	0	0	0	0	0	0	0	0	0	0	0	0	0	0	0	0	0	0	0	0	0	2	0	0	0	0	0	0	0	0	0	0	0	0	0	0	0	0	0	0	0	0
tRF-17-6VM8NPQ	GGCGCCGTGGCTTAGTT	5'-tRF	ThrAGT_Chr_18_43596311-43596384_+_@1.17.17;ThrAGT_Chr_19_27830446-27830519_+_@1.17.17;ThrAGT_Chr_19_27851226-27851299_-_@1.17.17	0	0	0	0	0	0	0	0	0	0	0	0	0	0	0	1	0	0	0	0	0	0	0	0	0	0	0	0	0	0	0	0	0	0	0	0	0	0	0	0	0	0	0	0	0	0
tRF-17-79M89PP	GTTTCCGTGGTGTAGTG	5'-tRF	ValAAC_Chr_4_107197105-107197177_-_@1.17.17	0	0	0	0	0	0	0	0	0	0	0	0	0	0	0	0	0	0	0	0	0	0	0	0	0	0	4	0	0	0	1	0	0	0	0	0	0	0	0	0	0	0	0	0	0	0
tRF-17-7RH3SJ4	GTTCCATAGTGTAGCGG	5'-tRF	ValTAC_Chr_15_82766873-82766945_-_@2.18.17	0	0	0	0	0	0	0	0	0	0	0	0	0	0	0	0	0	0	0	0	0	0	0	0	0	0	0	0	0	0	4	3	0	1	0	0	0	0	0	0	0	0	0	0	0	0
tRF-17-7RS3S34	GTTCCGTAGTGTAGTGG	5'-tRF	ValTAC_Chr_X_124770762-124770834_+_@2.18.17	0	0	0	0	0	0	0	0	0	0	0	0	0	0	0	0	0	0	0	0	0	0	0	0	0	0	0	1	0	0	0	0	0	0	0	0	0	0	0	0	0	0	0	0	0	0
tRF-17-7U9PNOJ	GTTGATGTAGCTTAACC	5'-tRF	PheGAA_Chr_MT_364-430_+_@1.17.17	0	1	4	1	1	1	5	14	4	4	2	0	6	14	21	12	3	3	26	6	0	3	9	24	0	0	0	0	0	0	0	0	0	0	3	0	0	0	1	1	0	9	12	16	0	6
tRF-17-86J8WPK	TCCCACATGGTCTAGCG	5'-tRF	GluTTC_Chr_21_3228261-3228332_-_@1.17.17;GluTTC_Chr_2_128295086-128295157_-_@1.17.17;GluTTC_Chr_12_15097784-15097855_-_@1.17.17	0	0	0	0	0	0	1	0	0	1	0	3	1	0	0	0	0	0	1	0	0	0	0	0	0	0	0	0	1	1	2	2	0	0	0	0	0	0	0	0	0	0	0	0	0	1
tRF-17-9PW4PUN	TGTAGTCGTGGCCGAGT	5'-tRF	SerTGA_Chr_23_31116197-31116278_-_@-1T.16.17;SerTGA_Chr_23_31687570-31687651_+_@-1T.16.17;SerAGA_Chr_23_31158022-31158103_-_@-1T.16.17;SerAGA_Chr_23_31678541-31678622_-_@-1T.16.17;SerTGA_Chr_23_31141547-31141628_+_@-1T.16.17;SerAGA_Chr_23_31110602-31110683_+_@-1T.16.17;SerAGA_Chr_23_31146083-31146164_-_@-1T.16.17;SerAGA_Chr_23_31129325-31129406_-_@-1T.16.17;SerAGA_Chr_23_31119332-31119413_+_@-1T.…	0	0	0	0	0	0	0	0	0	0	0	1	0	0	0	0	0	0	0	0	0	0	0	0	0	0	0	0	0	0	0	0	0	0	0	0	0	0	0	0	0	0	0	0	0	0
tRF-17-FR6LQ6N	AGCCCGGATAGCTCAGT	5'-tRF	LysTTT_Chr_23_30029666-30029738_-_@-1A.16.17;LysTTT_Chr_16_2248304-2248376_-_@-1A.16.17;LysTTT_Chr_23_30158659-30158731_+_@-1A.16.17;LysTTT_Chr_16_2247970-2248042_+_@-1A.16.17;ArgTCT_Chr_16_646267-646339_+_@-1A.16.17;LysTTT_Chr_23_31054701-31054773_+_@-1A.16.17;LysTTT_Chr_15_82772306-82772378_+_@-1A.16.17;LysTTT_Chr_15_82774048-82774120_-_@-1A.16.17;LysTTT_Chr_19_27761050-27761122_+_@-1A.16.17	0	0	0	0	0	0	0	0	0	0	0	0	1	0	0	0	0	0	0	0	0	0	0	0	0	0	0	0	0	0	0	0	0	0	0	0	0	0	0	0	0	0	0	0	0	0
tRF-17-FR98XEQ	AGCCCTGTGGTGAATTT	5'-tRF	CysGCA_Chr_MT_5551-5617_-_@1.17.17	2	6	10	9	12	21	12	18	11	20	18	0	37	58	95	28	11	33	37	5	11	12	25	51	0	0	0	0	0	0	0	0	1	5	4	1	9	4	1	7	8	69	17	21	14	33
tRF-17-JKDPZOI	CAGGGAATAGTTTAAAT	5'-tRF	ProTGG_Chr_MT_15726-15791_-_@1.17.17	0	0	0	0	0	0	0	0	0	0	1	0	0	0	0	0	0	0	0	0	0	0	0	0	0	0	0	0	0	0	0	0	0	0	0	0	0	0	0	0	0	0	0	0	0	0
tRF-17-K8HJ832	CCCGGATAGCTCAGTCA	5'-tRF	ArgTCT_Chr_16_646267-646339_+_@2.18.17	0	0	0	0	0	0	0	0	0	0	0	0	0	0	0	0	0	0	0	0	0	0	1	0	0	0	0	0	0	0	0	0	0	0	0	0	0	0	0	0	0	0	1	0	0	0
tRF-17-KQI34J4	CCCATATGGTCTAGCGG	5'-tRF	GluTTC_Chr_2_1313370-1313441_-_@2.18.17;GluTTC_Chr_12_11276302-11276373_-_@2.18.17	0	0	0	0	0	0	0	0	0	0	0	0	0	0	0	0	0	0	0	0	0	0	0	0	0	0	0	0	1	0	0	0	0	0	0	0	0	0	0	0	0	0	0	0	0	0
tRF-17-LVLY7LN	CGCGCCGCTGGTGTAGT	5'-tRF	GlyCCC_Chr_11_68555263-68555333_-_@-1C.16.17;GlyCCC_Chr_25_546202-546272_-_@-1C.16.17	0	2	0	0	0	0	0	0	0	0	0	0	0	0	0	0	0	0	0	0	0	0	0	0	0	0	0	0	0	0	0	0	0	0	0	0	0	0	0	0	0	0	0	0	0	0
tRF-17-M664PUM	CGTCAGGATGGCCGAGC	5'-tRF	LeuCAG_Chr_NW_020190592.1_3121-3203_+_@-1C.16.17;LeuCAG_Chr_18_25307956-25308038_-_@-1C.16.17;LeuCAG_Chr_NW_020190592.1_22122-22204_+_@-1C.16.17;LeuCAG_Chr_NW_020190592.1_12613-12695_+_@-1C.16.17;LeuCAG_Chr_23_31582637-31582719_-_@-1C.16.17;LeuCAG_Chr_18_25307479-25307561_+_@-1C.16.17;LeuCAG_Chr_3_8025475-8025557_+_@-1C.16.17;LeuCAG_Chr_3_8101782-8101864_-_@-1C.16.17	0	0	0	0	0	0	0	0	0	0	0	0	0	0	0	0	0	0	0	0	0	0	0	0	0	0	0	0	0	0	1	0	0	0	0	0	0	0	0	0	0	0	0	0	0	0
tRF-17-MKSLQ6N	CGGGGGTATAGCTCAGT	5'-tRF	AlaAGC_Chr_26_26484439-26484510_-_@-1C.16.17;CysGCA_Chr_4_112393802-112393873_-_@-1C.16.17;CysGCA_Chr_19_39659890-39659961_-_@-1C.16.17;CysGCA_Chr_4_112385836-112385907_+_@-1C.16.17;AlaAGC_Chr_19_55851349-55851420_-_@-1C.16.17;CysGCA_Chr_19_39659156-39659227_-_@-1C.16.17;CysGCA_Chr_4_112374449-112374520_+_@-1C.16.17;CysGCA_Chr_19_39453812-39453883_-_@-1C.16.17;AlaAGC_Chr_18_53719297-53719368_-_@-…	0	0	0	0	0	0	0	0	0	0	0	0	0	1	0	0	0	0	0	0	0	0	0	0	0	0	0	0	0	0	0	0	0	0	0	0	0	0	0	0	0	0	0	0	0	0
tRF-17-MPW4PUN	CGTAGTCGTGGCCGAGT	5'-tRF	SerTGA_Chr_23_31687570-31687651_+_@-1C.16.17;SerTGA_Chr_23_31141547-31141628_+_@-1C.16.17;SerTGA_Chr_23_31116197-31116278_-_@-1C.16.17;SerAGA_Chr_19_27851584-27851665_-_@-1C.16.17;SerAGA_Chr_23_31149573-31149654_-_@-1C.16.17;SerAGA_Chr_23_31119332-31119413_+_@-1C.16.17;SerAGA_Chr_23_31146083-31146164_-_@-1C.16.17;SerAGA_Chr_23_31158022-31158103_-_@-1C.16.17;SerAGA_Chr_23_31124825-31124906_-_@-1C.…	0	0	0	0	0	0	0	0	0	0	0	0	0	0	0	0	0	0	0	0	0	0	0	0	0	0	0	0	0	0	0	0	0	0	0	0	0	0	0	0	0	0	0	0	0	1
tRF-17-MYILQX1	CGTTGATGTAGCTTAAC	5'-tRF	PheGAA_Chr_MT_364-430_+_@-1C.16.17	0	0	0	0	0	0	0	0	0	0	0	0	0	0	0	0	0	0	0	0	0	0	0	0	0	0	0	0	0	0	0	0	0	0	0	0	1	0	0	0	0	0	0	0	0	0
tRF-17-MZ3L7LN	CGTTTCCGTAGTGTAGT	5'-tRF	ValAAC_Chr_3_21024315-21024387_+_@-1C.16.17;ValCAC_Chr_23_31290226-31290298_-_@-1C.16.17;ValTAC_Chr_3_20947989-20948061_+_@-1C.16.17;ValCAC_Chr_3_20957584-20957656_+_@-1C.16.17;ValAAC_Chr_3_21128448-21128520_-_@-1C.16.17;ValCAC_Chr_3_21092613-21092685_-_@-1C.16.17;ValAAC_Chr_3_21104694-21104766_-_@-1C.16.17;ValTAC_Chr_3_20991877-20991949_+_@-1C.16.17;ValAAC_Chr_23_31020511-31020583_-_@-1C.16.17;V…	0	0	0	0	0	0	0	0	0	0	0	0	0	0	0	0	0	0	0	0	0	0	0	0	0	0	0	0	0	0	0	0	0	0	0	0	0	0	1	0	0	0	0	0	0	0
tRF-17-O7M8LOK	GACCTCGTGGCGCAACG	5'-tRF	TrpCCA_Chr_19_27829637-27829708_+_@1.17.17;TrpCCA_Chr_5_62677335-62677406_+_@1.17.17;TrpCCA_Chr_23_31674969-31675040_+_@1.17.17;TrpCCA_Chr_23_31683731-31683802_+_@1.17.17;TrpCCA_Chr_25_36942390-36942461_-_@1.17.17	0	0	0	0	0	0	0	0	0	0	0	0	0	0	0	0	0	0	0	0	0	0	0	0	0	0	0	0	0	0	0	1	0	0	0	0	0	0	0	0	0	0	0	0	0	0
tRF-17-OR183OP	GACCCAGTGGCCTAATG	5'-tRF	ArgCCG_Chr_19_48966332-48966404_+_@1.17.17	0	0	0	0	0	0	0	0	0	0	0	0	0	0	0	0	0	0	0	0	0	0	0	0	0	0	0	0	0	0	0	1	0	0	0	0	0	0	0	0	0	0	0	0	0	0
tRF-17-PNR8YPH	GCATTGGTGGTTCAGAG	5'-tRF	GlyCCC_Chr_6_110635525-110635595_-_@1.17.17	0	0	0	0	0	0	0	0	0	1	0	0	0	0	0	0	0	0	0	0	0	0	0	0	0	0	0	0	0	0	0	0	0	0	0	0	0	0	0	0	1	0	0	0	0	0
tRF-17-PS5P4P5	GCCCGGATAGCTCAGTC	5'-tRF	LysTTT_Chr_16_2248304-2248376_-_@1.17.17;LysTTT_Chr_16_2247970-2248042_+_@1.17.17;LysTTT_Chr_15_82774048-82774120_-_@1.17.17;LysTTT_Chr_19_27761050-27761122_+_@1.17.17;LysTTT_Chr_23_31054701-31054773_+_@1.17.17;LysTTT_Chr_23_30029666-30029738_-_@1.17.17;LysTTT_Chr_23_30158659-30158731_+_@1.17.17;ArgTCT_Chr_16_646267-646339_+_@1.17.17;LysTTT_Chr_15_82772306-82772378_+_@1.17.17	6	4	1	7	1	5	4	4	4	4	1	0	3	0	2	8	0	5	5	0	2	1	5	0	18	18	11	20	33	0	38	32	0	0	1	0	1	1	4	1	4	2	2	6	0	0
tRF-17-PSRP4P5	GCCCGGGTAGCTCAGTC	5'-tRF	LysTTT_Chr_NW_020191682.1_8556-8628_+_@1.17.17	0	0	0	0	0	0	0	0	0	0	0	0	0	0	0	0	0	0	0	0	0	0	1	0	0	0	0	0	0	0	0	0	0	0	0	0	0	0	0	0	0	0	0	0	0	0
tRF-17-PW5SVPP	GCCGTGATCGTATAGTG	5'-tRF	HisGTG_Chr_8_29729058-29729129_+_@1.17.17;HisGTG_Chr_3_20898974-20899045_+_@1.17.17;HisGTG_Chr_3_21348793-21348864_-_@1.17.17;HisGTG_Chr_3_21276035-21276106_-_@1.17.17;HisGTG_Chr_3_21227690-21227761_-_@1.17.17;HisGTG_Chr_3_21015831-21015902_-_@1.17.17;HisGTG_Chr_3_20873154-20873225_+_@1.17.17;HisGTG_Chr_10_65235579-65235650_+_@1.17.17;HisGTG_Chr_10_65234844-65234915_-_@1.17.17;HisGTG_Chr_3_210492…	0	0	0	0	0	0	0	0	0	0	0	0	0	0	0	0	0	0	1	0	0	0	0	0	186	56	32	59	91	44	38	85	0	0	0	0	0	0	0	0	0	0	0	0	0	0
tRF-17-Q1Q89PP	GCGCCGCTGGTGTAGTG	5'-tRF	GlyCCC_Chr_11_68555263-68555333_-_@1.17.17;GlyCCC_Chr_25_546202-546272_-_@1.17.17	8	8	4	8	5	2	5	0	3	5	4	0	4	4	6	8	2	1	6	2	1	1	1	0	6	0	2	1	6	0	2	1	2	0	0	3	1	3	2	0	6	1	2	2	5	5
tRF-17-QR7JPE4	GCTCCGTGGCGCAATGG	5'-tRF	ArgTCT_Chr_3_49636867-49636951_-_@2.18.17	0	0	0	0	0	0	0	0	0	0	0	0	0	0	0	0	0	0	0	0	0	0	0	0	0	0	0	0	0	0	0	1	0	0	0	0	0	0	0	0	0	0	0	0	0	0
tRF-17-R9JP9PK	GGTTCCATAGTGTAGCG	5'-tRF	ValTAC_Chr_15_82766873-82766945_-_@1.17.17	0	0	0	2	0	1	0	1	0	0	0	0	0	1	0	0	1	2	0	0	0	0	0	0	5	0	1	0	2	2	3	1	0	0	0	0	0	0	0	0	1	0	0	1	0	0
tRF-17-R9JP9PP	GGTTCCATAGTGTAGTG	5'-tRF	ValTAC_Chr_23_31347498-31347570_+_@1.17.17	0	0	0	0	0	0	0	0	0	1	0	0	0	0	0	0	0	0	0	0	0	0	0	0	0	0	0	0	0	0	0	0	0	0	0	0	0	0	0	0	0	0	0	2	0	0
tRF-17-R9MP9PP	GGTTCCGTAGTGTAGTG	5'-tRF	ValTAC_Chr_X_124770762-124770834_+_@1.17.17	5	3	2	14	1	0	7	1	2	0	1	0	0	3	1	2	0	3	1	0	1	0	1	0	0	0	1	4	0	0	1	0	0	0	0	0	0	0	0	1	1	0	4	0	1	0
tRF-17-RK7LQ6N	GGGGGGTGTAGCTCAGT	5'-tRF	AlaAGC_Chr_23_31025905-31025976_+_@-1G.16.17;AlaAGC_Chr_23_30077774-30077845_+_@-1G.16.17;AlaTGC_Chr_9_17257479-17257550_+_@-1G.16.17;AlaAGC_Chr_23_30085665-30085736_+_@-1G.16.17;AlaCGC_Chr_23_30090290-30090361_+_@-1G.16.17;AlaAGC_Chr_23_30116515-30116586_+_@-1G.16.17;AlaAGC_Chr_23_30141212-30141283_-_@-1G.16.17;AlaCGC_Chr_23_30121277-30121348_-_@-1G.16.17;AlaAGC_Chr_23_30154990-30155061_+_@-1G.1…	0	0	0	0	0	0	0	0	0	0	0	0	0	0	0	0	0	0	0	0	0	0	0	0	0	0	0	0	0	0	0	1	0	0	0	0	0	0	0	0	0	0	0	0	0	0
tRF-17-RK984PP	GGGGGTGTGGCTCAGTG	5'-tRF	AlaAGC_Chr_18_29249189-29249259_+_@1.17.17	0	0	0	0	0	0	0	0	0	0	0	0	0	0	0	0	0	0	0	0	0	0	0	0	0	1	0	0	1	0	0	0	0	0	0	0	0	0	0	0	0	0	0	0	0	0
tRF-17-ROD8N02	GGTAAAATGGCTGAGCA	5'-tRF	TyrGTA_Chr_MT_5618-5685_-_@1.17.17	4	0	0	0	3	4	0	6	0	3	0	0	6	2	4	4	0	0	0	0	3	0	1	5	0	0	0	0	0	0	0	0	0	1	0	0	0	2	0	3	1	2	3	0	2	1
tRF-17-RP9830K	GGTAGTGTGGCCGAGCG	5'-tRF	LeuAAG_Chr_23_31810902-31810983_-_@1.17.17;LeuTAG_Chr_10_26471839-26471920_-_@1.17.17	0	0	0	0	0	2	0	0	0	0	0	0	0	0	1	0	0	0	0	0	0	0	0	0	0	0	0	0	0	0	0	0	0	0	0	0	0	0	0	0	0	0	0	0	0	0
tRF-17-RPM830K	GGTAGCGTGGCCGAGCG	5'-tRF	LeuAAG_Chr_23_30032800-30032881_+_@1.17.17;LeuAAG_Chr_23_30293279-30293360_+_@1.17.17;LeuAAG_Chr_7_40319416-40319497_+_@1.17.17;LeuAAG_Chr_25_19969191-19969272_+_@1.17.17;LeuAAG_Chr_23_30136146-30136227_+_@1.17.17;LeuAAG_Chr_10_26483921-26484002_-_@1.17.17;LeuAAG_Chr_10_26438831-26438912_+_@1.17.17;LeuTAG_Chr_19_27762208-27762289_-_@1.17.17;LeuAAG_Chr_23_30011393-30011474_-_@1.17.17;LeuTAG_Chr_10…	0	2	2	2	1	2	0	1	1	4	1	4	7	3	9	5	2	0	4	0	2	0	0	1	0	4	0	2	2	0	4	0	1	0	1	1	0	2	0	2	1	0	7	0	2	6
tRF-17-RPM830P	GGTAGCGTGGCCGAGTG	5'-tRF	LeuTAG_Chr_25_19870711-19870792_-_@1.17.17	0	0	0	0	0	0	0	0	0	0	0	0	2	0	0	2	0	0	0	1	2	0	0	0	0	0	0	0	0	0	0	0	0	0	0	0	0	0	0	0	1	0	0	0	0	0
tRF-17-S3M830K	GTAGTCGTGGCCGAGCG	5'-tRF	SerGGA_Chr_X_14853991-14854072_+_@1.17.17;SerGGA_Chr_X_14946038-14946119_+_@1.17.17	0	0	0	0	0	0	0	0	0	0	0	0	0	0	0	0	0	0	0	0	0	0	0	0	0	0	0	0	1	0	0	0	0	0	0	0	0	0	0	0	0	0	0	0	0	0
tRF-17-S3M830P	GTAGTCGTGGCCGAGTG	5'-tRF	SerAGA_Chr_19_27851584-27851665_-_@1.17.17;SerAGA_Chr_19_49195498-49195579_-_@1.17.17;SerTGA_Chr_23_31687570-31687651_+_@1.17.17;SerAGA_Chr_18_35387156-35387237_+_@1.17.17;SerAGA_Chr_23_31678541-31678622_-_@1.17.17;SerTGA_Chr_23_31141547-31141628_+_@1.17.17;SerAGA_Chr_23_31149573-31149654_-_@1.17.17;SerTGA_Chr_23_31116197-31116278_-_@1.17.17;SerAGA_Chr_23_31119332-31119413_+_@1.17.17;SerAGA_Chr_2…	0	0	0	0	0	0	1	0	0	0	0	0	1	0	1	1	0	0	0	0	0	0	0	0	0	2	2	0	0	0	0	1	0	0	0	0	0	0	0	0	0	0	0	0	0	0
tRF-17-S998LO5	GTCTCTGTGGCGCAATC	5'-tRF	AsnGTT_Chr_3_21038302-21038375_+_@1.17.17;AsnGTT_Chr_19_39343153-39343226_-_@1.17.17;AsnGTT_Chr_3_21340083-21340156_+_@1.17.17;AsnGTT_Chr_3_21152548-21152621_+_@1.17.17;AsnGTT_Chr_3_22741720-22741793_-_@1.17.17;AsnGTT_Chr_3_20956909-20956982_+_@1.17.17;AsnGTT_Chr_3_21144119-21144192_+_@1.17.17;AsnGTT_Chr_7_43807816-43807889_+_@1.17.17;AsnGTT_Chr_3_21219475-21219548_+_@1.17.17;AsnGTT_Chr_3_2122857…	0	0	0	0	0	0	0	0	0	0	0	0	0	0	0	0	0	0	0	0	0	0	0	0	0	0	0	0	0	0	0	0	0	0	0	0	0	0	0	0	0	0	0	0	1	0
tRF-17-SP5830K	GTCAGGATGGCCGAGCG	5'-tRF	LeuCAG_Chr_3_8025475-8025557_+_@1.17.17;LeuCAG_Chr_23_31582637-31582719_-_@1.17.17;LeuCAG_Chr_3_8101782-8101864_-_@1.17.17;LeuCAG_Chr_NW_020190592.1_3121-3203_+_@1.17.17;LeuCAG_Chr_18_25307956-25308038_-_@1.17.17;LeuCAG_Chr_NW_020190592.1_22122-22204_+_@1.17.17;LeuCAG_Chr_18_25307479-25307561_+_@1.17.17;LeuCAG_Chr_NW_020190592.1_12613-12695_+_@1.17.17	2	0	0	2	1	2	0	0	0	1	3	1	1	3	2	6	0	2	1	0	3	0	0	0	8	1	0	0	2	0	3	5	1	0	0	0	1	0	1	0	3	1	3	0	1	4
tRF-17-SZ9PUQ3	GTCTTTGTAGTACATCT	5'-tRF	ThrTGT_Chr_MT_15658-15726_+_@-1G.16.17	0	1	0	0	0	0	1	1	2	0	0	0	2	3	7	0	0	0	7	1	0	0	0	4	0	0	0	0	0	0	0	0	0	0	0	0	0	0	0	1	0	0	1	5	0	2
tRF-17-WZS30MO	TCTTTGTAGTACATCTA	5'-tRF	ThrTGT_Chr_MT_15658-15726_+_@1.17.17	0	0	0	0	0	0	0	0	0	0	0	0	1	0	0	0	0	0	0	0	0	0	0	0	0	0	0	0	0	0	0	0	0	0	0	0	0	0	0	0	0	0	0	0	0	0
tRF-17-XSXMSLN	TGCCGTGATCGTATAGT	5'-tRF	HisGTG_Chr_3_21227690-21227761_-_@-1T.16.17;HisGTG_Chr_3_21063580-21063651_+_@-1T.16.17;HisGTG_Chr_8_29729058-29729129_+_@-1T.16.17;HisGTG_Chr_3_20898974-20899045_+_@-1T.16.17;HisGTG_Chr_10_65234844-65234915_-_@-1T.16.17;HisGTG_Chr_3_21218714-21218785_-_@-1T.16.17;HisGTG_Chr_10_65237111-65237182_+_@-1T.16.17;HisGTG_Chr_NW_020191468.1_8497-8568_+_@-1T.16.17;HisGTG_Chr_3_21348793-21348864_-_@-1T.16…	1	0	0	0	0	1	2	0	3	0	2	1	5	4	1	0	0	0	6	0	1	1	4	0	0	1	1	0	0	6	1	0	0	0	0	0	0	0	0	0	4	1	0	2	0	1
tRF-17-YRH4SXM	TTCCCATATGGTCTAGC	5'-tRF	GluTTC_Chr_12_11276302-11276373_-_@-1T.16.17;GluTTC_Chr_2_1313370-1313441_-_@-1T.16.17	0	1	0	0	0	0	0	0	0	0	0	0	0	0	0	0	0	0	0	0	0	0	0	0	0	0	0	0	0	0	0	0	0	0	0	0	0	0	0	0	0	0	0	0	0	0
tRF-17-ZESJYDJ	TTGATGTAGCTTAACCC	5'-tRF	PheGAA_Chr_MT_364-430_+_@2.18.17	0	0	0	0	0	0	0	0	0	0	0	2	0	0	0	0	0	0	0	0	0	0	0	0	0	0	0	0	0	0	0	0	0	0	0	0	0	0	0	0	0	0	0	0	0	0
tRF-18-08583004	ACCGGGATGGCCGAGTGG	5'-tRF	LeuTAA_Chr_23_31249557-31249639_-_@1.18.18;LeuTAA_Chr_23_31026539-31026621_+_@1.18.18	0	0	0	0	0	0	0	0	0	0	0	0	0	0	0	0	0	0	0	0	0	0	0	0	0	0	0	0	0	0	0	0	0	0	0	0	0	0	0	0	0	1	0	0	0	0
tRF-18-0P583004	ACCAGGATGGCCGAGTGG	5'-tRF	LeuTAA_Chr_9_81592121-81592203_+_@1.18.18	1	0	0	0	1	4	3	0	3	13	12	5	14	6	11	7	1	6	14	1	1	0	3	4	0	0	0	0	0	0	0	0	0	1	2	0	2	5	0	8	22	5	6	1	6	4
tRF-18-1PW4PU00	AGTAGTCGTGGCCGAGTG	5'-tRF	SerAGA_Chr_23_31129325-31129406_-_@-1A.17.18;SerAGA_Chr_23_31146083-31146164_-_@-1A.17.18;SerTGA_Chr_23_31141547-31141628_+_@-1A.17.18;SerAGA_Chr_19_49195498-49195579_-_@-1A.17.18;SerAGA_Chr_18_35387156-35387237_+_@-1A.17.18;SerTGA_Chr_23_31687570-31687651_+_@-1A.17.18;SerAGA_Chr_23_31149573-31149654_-_@-1A.17.18;SerAGA_Chr_23_31678541-31678622_-_@-1A.17.18;SerAGA_Chr_23_31158022-31158103_-_@-1A.…	0	0	0	0	0	0	0	1	2	0	0	0	1	1	0	1	2	0	1	0	0	0	0	1	0	0	0	1	1	3	0	0	0	0	0	0	0	0	0	0	0	0	0	0	0	0
tRF-18-50FFV00E	GAGAGAGACATAGAGGTT	5'-tRF	SerTGA_Chr_MT_7229-7299_-_@3.20.18	1	3	3	2	2	1	5	6	6	7	4	6	17	18	3	7	0	5	9	2	1	0	1	1	0	0	0	0	0	0	0	0	0	2	4	1	5	1	0	1	2	2	3	2	4	3
tRF-18-67M8LOD4	GGCCTCGTGGCGCAACGG	5'-tRF	TrpCCA_Chr_19_27845886-27845957_-_@1.18.18	0	0	0	0	0	0	0	0	0	0	0	0	0	0	0	0	0	0	0	0	0	0	0	0	0	0	0	0	3	0	0	0	0	0	0	0	0	0	0	0	0	0	0	0	0	0
tRF-18-6998LO04	GGCTCTGTGGCGCAATGG	5'-tRF	ArgTCT_Chr_23_31106890-31106977_-_@1.18.18;ArgTCT_Chr_11_98945442-98945532_-_@1.18.18;ArgTCT_Chr_19_27762806-27762892_+_@1.18.18;ArgTCT_Chr_15_82767225-82767310_+_@1.18.18	0	0	0	0	0	0	0	0	0	0	0	1	0	0	0	0	0	0	0	0	0	0	0	0	0	5	2	6	1	0	5	28	0	0	0	0	0	0	0	0	0	0	1	0	1	0
tRF-18-69JP4P04	GGCTCCATAGCTCAGTGG	5'-tRF	ThrTGT_Chr_16_26005834-26005906_+_@1.18.18	0	0	0	0	0	0	0	0	0	0	0	0	0	0	0	0	0	0	0	0	0	0	0	0	0	3	0	1	3	0	3	1	0	0	0	0	0	0	0	0	0	0	0	0	0	0
tRF-18-69JP4PDY	GGCTCCATAGCTCAGGGG	5'-tRF	ThrTGT_Chr_10_26481746-26481818_+_@1.18.18;ThrTGT_Chr_7_40324271-40324343_-_@1.18.18;ThrTGT_Chr_10_26468186-26468258_+_@1.18.18	0	0	0	0	0	0	0	0	0	2	0	0	0	0	1	0	0	2	2	0	0	0	0	0	15	30	13	18	33	5	67	23	0	0	0	0	0	0	0	3	1	0	1	0	1	2
tRF-18-69M8LO04	GGCTCCGTGGCGCAATGG	5'-tRF	ArgTCT_Chr_3_49636867-49636951_-_@1.18.18	0	0	0	0	0	0	0	0	0	0	0	0	0	0	0	0	0	0	0	0	0	0	0	0	98	215	45	40	165	21	88	140	0	0	0	0	0	0	0	0	0	0	0	0	0	0
tRF-18-79M89P04	GTTTCCGTGGTGTAGTGG	5'-tRF	ValAAC_Chr_4_107197105-107197177_-_@1.18.18	0	0	0	0	0	0	0	0	0	0	0	0	0	0	0	0	0	0	0	0	0	0	0	0	0	3	0	0	1	0	1	1	0	0	0	0	0	0	0	0	1	0	0	0	0	0
tRF-18-7U9PNODJ	GTTGATGTAGCTTAACCC	5'-tRF	PheGAA_Chr_MT_364-430_+_@1.18.18	1	0	0	0	5	1	5	5	4	1	2	1	8	2	14	11	1	2	7	2	0	2	8	5	0	0	0	0	0	0	0	0	0	1	2	0	5	0	0	3	4	0	6	5	0	2
tRF-18-86J8WPD4	TCCCACATGGTCTAGCGG	5'-tRF	GluTTC_Chr_12_15097784-15097855_-_@1.18.18;GluTTC_Chr_21_3228261-3228332_-_@1.18.18;GluTTC_Chr_2_128295086-128295157_-_@1.18.18	0	1	0	2	0	0	0	0	0	0	1	0	0	0	2	1	0	0	1	0	0	0	0	0	6	3	2	8	0	0	13	15	0	0	0	0	0	1	0	0	2	0	1	0	0	0
tRF-18-86V8WPD4	TCCCATATGGTCTAGCGG	5'-tRF	GluTTC_Chr_2_1313370-1313441_-_@1.18.18;GluTTC_Chr_12_11276302-11276373_-_@1.18.18	0	0	0	0	0	0	1	0	0	0	0	0	0	0	0	0	0	0	0	0	0	0	0	0	6	0	0	0	1	0	9	1	0	0	0	0	0	0	0	1	0	0	0	0	0	0
tRF-18-9664PUD8	TGTCAGGATGGCCGAGCG	5'-tRF	LeuCAG_Chr_3_8101782-8101864_-_@-1T.17.18;LeuCAG_Chr_NW_020190592.1_12613-12695_+_@-1T.17.18;LeuCAG_Chr_23_31582637-31582719_-_@-1T.17.18;LeuCAG_Chr_18_25307956-25308038_-_@-1T.17.18;LeuCAG_Chr_18_25307479-25307561_+_@-1T.17.18;LeuCAG_Chr_NW_020190592.1_3121-3203_+_@-1T.17.18;LeuCAG_Chr_3_8025475-8025557_+_@-1T.17.18;LeuCAG_Chr_NW_020190592.1_22122-22204_+_@-1T.17.18	0	0	0	0	0	0	0	0	0	0	0	0	0	0	0	0	1	0	0	0	0	0	0	0	0	0	0	0	0	0	0	0	0	0	0	0	0	0	0	0	0	0	0	0	0	0
tRF-18-FR6LQ60D	AGCCCGGATAGCTCAGTC	5'-tRF	LysTTT_Chr_23_30029666-30029738_-_@-1A.17.18;LysTTT_Chr_16_2247970-2248042_+_@-1A.17.18;LysTTT_Chr_23_31054701-31054773_+_@-1A.17.18;LysTTT_Chr_19_27761050-27761122_+_@-1A.17.18;ArgTCT_Chr_16_646267-646339_+_@-1A.17.18;LysTTT_Chr_23_30158659-30158731_+_@-1A.17.18;LysTTT_Chr_16_2248304-2248376_-_@-1A.17.18;LysTTT_Chr_15_82772306-82772378_+_@-1A.17.18;LysTTT_Chr_15_82774048-82774120_-_@-1A.17.18	0	0	0	0	0	0	0	0	0	0	0	0	0	0	0	0	0	0	0	0	0	0	0	0	0	0	0	0	0	0	0	0	0	0	0	0	0	0	0	0	0	0	0	0	0	0
tRF-18-FR98XE0O	AGCCCTGTGGTGAATTTA	5'-tRF	CysGCA_Chr_MT_5551-5617_-_@1.18.18	8	4	5	0	0	8	10	53	4	19	15	1	19	19	37	22	2	7	5	2	8	2	3	9	0	0	0	0	0	0	0	0	1	3	3	0	2	9	1	6	6	4	15	12	12	17
tRF-18-H2IY7LDE	ATAGAATTTGGTGTAATT	5'-tRF	GlnTTG_Chr_MT_4123-4194_-_@-1A.17.18	0	0	0	0	0	0	0	0	0	0	0	0	0	1	0	0	0	1	0	0	0	0	0	0	0	0	0	0	0	0	0	0	0	0	0	0	0	0	0	0	0	0	0	1	0	0
tRF-18-K8HJ83D4	CCCGGATAGCTCAGTCGG	5'-tRF	LysTTT_Chr_23_30029666-30029738_-_@2.19.18;LysTTT_Chr_23_31054701-31054773_+_@2.19.18;LysTTT_Chr_16_2247970-2248042_+_@2.19.18;LysTTT_Chr_16_2248304-2248376_-_@2.19.18;LysTTT_Chr_23_30158659-30158731_+_@2.19.18;LysTTT_Chr_23_31557018-31557090_+_@2.19.18;LysTTT_Chr_15_82772306-82772378_+_@2.19.18;LysTTT_Chr_15_82774048-82774120_-_@2.19.18;LysTTT_Chr_19_27761050-27761122_+_@2.19.18	0	0	0	0	0	0	0	0	0	0	0	0	0	0	0	0	0	0	0	0	0	0	0	0	4	0	0	0	0	0	0	0	0	0	0	0	0	0	0	0	0	0	0	0	0	0
tRF-18-LSXMSL00	CGCCGTGATCGTATAGTG	5'-tRF	HisGTG_Chr_3_20898974-20899045_+_@-1C.17.18;HisGTG_Chr_3_21148775-21148846_+_@-1C.17.18;HisGTG_Chr_10_65237111-65237182_+_@-1C.17.18;HisGTG_Chr_3_21198328-21198399_+_@-1C.17.18;HisGTG_Chr_3_21227690-21227761_-_@-1C.17.18;HisGTG_Chr_3_21063580-21063651_+_@-1C.17.18;HisGTG_Chr_10_65234844-65234915_-_@-1C.17.18;HisGTG_Chr_3_21049256-21049327_-_@-1C.17.18;HisGTG_Chr_3_21276035-21276106_-_@-1C.17.18;H…	0	0	0	0	0	0	1	0	0	0	0	0	0	0	0	2	0	0	1	0	1	0	0	0	0	0	0	0	0	0	0	0	0	0	0	0	0	0	0	0	0	0	0	0	0	0
tRF-18-MKILQ600	CGGGGATGTAGCTCAGTG	5'-tRF	AlaTGC_Chr_3_107039873-107039944_-_@-1C.17.18;AlaAGC_Chr_23_30170753-30170824_+_@-1C.17.18;AlaCGC_Chr_2_39839750-39839821_-_@-1C.17.18;AlaCGC_Chr_6_37118306-37118377_-_@-1C.17.18;AlaTGC_Chr_23_39278196-39278267_-_@-1C.17.18;AlaTGC_Chr_5_67889002-67889073_-_@-1C.17.18;AlaCGC_Chr_23_30164841-30164912_+_@-1C.17.18;AlaCGC_Chr_23_31556129-31556200_-_@-1C.17.18;AlaTGC_Chr_7_40344975-40345046_+_@-1C.17.…	0	0	0	0	0	0	0	0	0	0	0	0	0	0	0	0	0	0	0	0	0	0	0	0	0	0	0	0	0	0	0	0	0	0	0	0	0	0	0	0	0	0	0	4	0	0
tRF-18-MKSLQ600	CGGGGGTATAGCTCAGTG	5'-tRF	CysGCA_Chr_19_39659890-39659961_-_@-1C.17.18;AlaAGC_Chr_26_26484439-26484510_-_@-1C.17.18;AlaAGC_Chr_7_58880123-58880194_+_@-1C.17.18;CysGCA_Chr_19_39453812-39453883_-_@-1C.17.18;AlaAGC_Chr_18_53719297-53719368_-_@-1C.17.18;CysGCA_Chr_4_112374449-112374520_+_@-1C.17.18;CysGCA_Chr_19_39451752-39451823_+_@-1C.17.18;CysGCA_Chr_4_112393802-112393873_-_@-1C.17.18;CysGCA_Chr_19_39659156-39659227_-_@-1C…	0	0	0	0	0	0	0	0	0	1	0	0	0	0	1	0	0	2	0	0	0	0	0	0	0	0	0	0	0	0	0	0	0	0	0	0	0	0	0	0	0	0	0	0	1	0
tRF-18-MYILQXV	CGTTGATGTAGCTTAACC	5'-tRF	PheGAA_Chr_MT_364-430_+_@-1C.17.18	0	0	0	0	0	0	1	0	0	0	1	0	0	0	0	0	0	0	0	0	0	0	0	0	0	0	0	0	0	0	0	0	0	0	0	0	0	0	0	0	0	0	0	0	0	0
tRF-18-MZ3L7L00	CGTTTCCGTAGTGTAGTG	5'-tRF	ValTAC_Chr_3_20978865-20978937_+_@-1C.17.18;ValAAC_Chr_3_21128448-21128520_-_@-1C.17.18;ValCAC_Chr_23_31270844-31270915_+_@-1C.17.18;ValTAC_Chr_3_20991877-20991949_+_@-1C.17.18;ValCAC_Chr_NW_020191468.1_28599-28671_-_@-1C.17.18;ValCAC_Chr_23_31573432-31573504_-_@-1C.17.18;ValAAC_Chr_3_21265184-21265256_+_@-1C.17.18;ValTAC_Chr_3_20947989-20948061_+_@-1C.17.18;ValAAC_Chr_23_31432884-31432956_+_@-1C…	0	0	0	1	0	0	0	0	0	0	0	0	0	0	0	0	0	0	0	0	0	0	0	0	0	0	0	0	0	0	0	0	0	0	0	0	0	0	0	0	0	0	0	0	3	0
tRF-18-O7M8LO04	GACCTCGTGGCGCAATGG	5'-tRF	TrpCCA_Chr_19_34029010-34029081_-_@1.18.18;TrpCCA_Chr_19_33114203-33114274_+_@1.18.18	1	1	0	0	0	0	0	0	1	0	0	0	0	0	0	3	0	1	0	0	0	0	0	0	4	3	2	0	4	0	7	14	1	0	0	1	0	0	0	0	2	0	0	0	0	0
tRF-18-O7M8LOD4	GACCTCGTGGCGCAACGG	5'-tRF	TrpCCA_Chr_23_31683731-31683802_+_@1.18.18;TrpCCA_Chr_25_36942390-36942461_-_@1.18.18;TrpCCA_Chr_5_62677335-62677406_+_@1.18.18;TrpCCA_Chr_19_27829637-27829708_+_@1.18.18;TrpCCA_Chr_23_31674969-31675040_+_@1.18.18	0	0	0	0	0	0	0	0	0	0	0	0	0	0	0	0	0	0	0	0	0	0	0	0	0	0	0	3	2	0	0	3	0	0	0	0	0	0	0	0	0	0	0	0	0	0
tRF-18-OR183O04	GACCCAGTGGCCTAATGG	5'-tRF	ArgCCG_Chr_19_48966332-48966404_+_@1.18.18	0	0	0	0	0	0	0	0	0	0	0	0	0	0	0	0	0	0	0	0	0	0	0	0	0	0	2	2	4	0	1	0	0	0	0	0	0	0	0	0	0	0	0	0	0	0
tRF-18-OUR8N004	GACGAGGTGGCTGAGTGG	5'-tRF	SerGCT_Chr_13_78032434-78032515_-_@1.18.18	0	0	0	0	0	0	0	0	0	0	0	0	0	0	0	0	0	0	0	0	0	0	0	0	0	0	0	0	0	0	2	0	0	0	0	0	0	0	0	0	0	0	0	0	0	0
tRF-18-P4R8YPD4	GCATGGGTGGTTCAGCGG	5'-tRF	AspGTC_Chr_3_6987110-6987180_+_@1.18.18	0	0	0	0	0	0	0	0	0	0	0	0	0	0	0	0	0	0	0	0	0	0	0	0	0	0	0	0	0	0	0	0	0	0	0	0	0	0	0	0	0	0	0	1	0	0
tRF-18-PJ583004	GCAGCGATGGCCGAGTGG	5'-tRF	SerTGA_Chr_28_24216133-24216214_+_@1.18.18	0	1	0	0	0	0	0	0	0	1	1	1	4	1	1	1	0	0	0	0	0	0	0	2	0	0	0	5	0	0	0	8	0	1	0	0	0	1	0	3	2	0	1	1	0	1
tRF-18-PNR8YPY	GCATTGGTGGTTCAGAGG	5'-tRF	GlyCCC_Chr_6_110635525-110635595_-_@1.18.18	0	0	0	0	0	0	0	0	0	0	0	0	0	1	0	0	0	0	0	0	0	0	0	0	0	0	0	0	0	0	0	0	0	0	0	0	0	0	1	1	0	0	2	0	0	0
tRF-18-PR183O04	GCCCCAGTGGCCTAATGG	5'-tRF	ArgCCT_Chr_4_102877745-102877817_+_@1.18.18;ArgCCT_Chr_19_56412869-56412941_-_@1.18.18;ArgCCT_Chr_19_56411437-56411509_-_@1.18.18;ArgCCT_Chr_19_56412383-56412455_+_@1.18.18;ArgCCT_Chr_25_2637457-2637529_+_@1.18.18	0	0	0	0	0	0	0	0	0	0	0	0	0	0	0	0	0	0	0	0	0	0	0	0	0	0	2	0	0	0	1	1	0	0	0	0	0	0	0	0	0	0	0	0	0	0
tRF-18-PS5P4P02	GCCCGGATAGCTCAGTCA	5'-tRF	ArgTCT_Chr_16_646267-646339_+_@1.18.18	0	2	0	0	0	0	0	0	0	0	2	0	1	0	0	0	1	4	2	0	0	0	0	0	0	2	0	1	2	1	1	4	0	0	0	1	0	0	1	0	2	0	2	0	0	0
tRF-18-PS5P4P0K	GCCCGGATAGCTCAGTCG	5'-tRF	LysTTT_Chr_23_31054701-31054773_+_@1.18.18;LysTTT_Chr_15_82774048-82774120_-_@1.18.18;LysTTT_Chr_15_82772306-82772378_+_@1.18.18;LysTTT_Chr_16_2247970-2248042_+_@1.18.18;LysTTT_Chr_19_27761050-27761122_+_@1.18.18;LysTTT_Chr_23_30158659-30158731_+_@1.18.18;LysTTT_Chr_16_2248304-2248376_-_@1.18.18;LysTTT_Chr_23_30029666-30029738_-_@1.18.18	0	1	1	0	0	0	2	2	0	0	2	0	4	0	1	0	1	3	9	0	4	0	3	1	39	36	13	36	42	17	50	84	1	1	1	4	3	0	1	3	7	0	1	1	0	0
tRF-18-PSRP4P0K	GCCCGGGTAGCTCAGTCG	5'-tRF	LysTTT_Chr_NW_020191682.1_8556-8628_+_@1.18.18	0	0	0	0	0	0	0	0	0	0	0	0	0	0	0	0	0	0	0	0	0	0	0	0	0	0	0	0	0	0	0	0	0	0	0	0	0	0	0	0	0	0	0	0	0	0
tRF-18-PW5SVP04	GCCGTGATCGTATAGTGG	5'-tRF	HisGTG_Chr_3_21227690-21227761_-_@1.18.18;HisGTG_Chr_NW_020191468.1_8497-8568_+_@1.18.18;HisGTG_Chr_3_21148775-21148846_+_@1.18.18;HisGTG_Chr_3_20873154-20873225_+_@1.18.18;HisGTG_Chr_8_29729058-29729129_+_@1.18.18;HisGTG_Chr_3_21049256-21049327_-_@1.18.18;HisGTG_Chr_10_65234844-65234915_-_@1.18.18;HisGTG_Chr_3_21276035-21276106_-_@1.18.18;HisGTG_Chr_3_20898974-20899045_+_@1.18.18;HisGTG_Chr_10_6…	0	0	0	0	1	0	0	0	0	0	0	0	0	1	0	0	0	0	0	0	0	0	0	0	1509	553	366	504	872	370	407	637	0	0	0	0	0	3	0	0	0	0	0	0	0	0
tRF-18-PY5P4P0K	GCCTGGATAGCTCAGTCG	5'-tRF	LysTTT_Chr_23_31093113-31093185_-_@1.18.18;LysTTT_Chr_23_30111079-30111151_-_@1.18.18;LysTTT_Chr_23_31089834-31089906_+_@1.18.18	0	0	0	0	0	0	0	0	0	0	0	0	0	0	0	0	0	0	0	0	1	0	0	0	0	0	0	0	0	0	0	0	0	0	0	0	0	0	0	0	0	0	0	0	0	0
tRF-18-Q1Q89P04	GCGCCGCTGGTGTAGTGG	5'-tRF	GlyCCC_Chr_25_546202-546272_-_@1.18.18;GlyCCC_Chr_11_68555263-68555333_-_@1.18.18	0	0	0	0	0	0	0	0	1	0	0	0	0	0	0	1	0	0	0	0	0	0	1	0	0	0	0	0	0	0	0	0	0	0	0	0	0	0	0	0	1	0	0	0	0	1
tRF-18-QW583004	GCTGTGATGGCCGAGTGG	5'-tRF	SerCGA_Chr_23_31329477-31329558_-_@1.18.18;SerCGA_Chr_19_27777475-27777556_-_@1.18.18;SerCGA_Chr_23_31052632-31052713_+_@1.18.18	1	0	1	0	0	0	1	0	3	6	5	6	4	9	1	7	2	2	12	0	4	3	3	1	0	0	0	0	0	0	0	1	0	1	0	1	0	3	3	1	9	6	5	1	1	8
tRF-18-R29P4P0M	GGGGATGTAGCTCAGTGC	5'-tRF	AlaTGC_Chr_23_39278196-39278267_-_@1.18.18	0	0	0	0	0	0	0	0	0	0	1	0	1	0	0	0	0	0	0	0	0	0	0	0	0	0	0	0	0	0	1	0	0	0	0	0	0	0	0	0	0	0	0	1	0	0
tRF-18-R9JP9P04	GGTTCCATAGTGTAGTGG	5'-tRF	ValTAC_Chr_23_31347498-31347570_+_@1.18.18	0	0	0	1	0	0	0	0	0	0	0	0	0	0	1	0	0	0	0	0	0	0	0	0	0	4	5	2	7	12	1	2	0	0	0	0	0	0	0	0	0	0	0	0	0	0
tRF-18-R9JP9PD4	GGTTCCATAGTGTAGCGG	5'-tRF	ValTAC_Chr_15_82766873-82766945_-_@1.18.18	2	0	0	3	2	0	0	1	0	0	0	2	1	1	1	2	0	0	0	0	0	0	0	0	51	25	20	21	47	11	84	34	1	0	0	0	0	0	0	1	1	0	0	1	1	1
tRF-18-R9MP9P04	GGTTCCGTAGTGTAGTGG	5'-tRF	ValTAC_Chr_X_124770762-124770834_+_@1.18.18	0	0	0	0	0	0	0	0	0	0	0	0	1	0	0	0	0	1	0	0	0	0	0	0	1	0	4	0	6	6	6	1	0	0	0	0	0	0	0	0	0	1	0	2	0	0
tRF-18-RK984P04	GGGGGTGTGGCTCAGTGG	5'-tRF	AlaAGC_Chr_18_29249189-29249259_+_@1.18.18	0	0	0	0	0	0	0	0	0	0	0	0	0	0	0	0	0	0	0	0	0	0	0	0	5	6	4	3	11	1	5	5	0	0	0	0	0	0	0	0	0	0	0	0	0	0
tRF-18-ROD8N0DF	GGTAAAATGGCTGAGCAA	5'-tRF	TyrGTA_Chr_MT_5618-5685_-_@1.18.18	1	0	0	0	1	1	2	2	0	0	0	0	2	3	1	3	0	0	2	0	0	0	0	1	0	0	0	0	0	0	0	0	0	0	0	0	0	0	0	0	0	0	1	0	0	0
tRF-18-RP9830D4	GGTAGTGTGGCCGAGCGG	5'-tRF	LeuTAG_Chr_10_26471839-26471920_-_@1.18.18;LeuAAG_Chr_23_31810902-31810983_-_@1.18.18	0	0	0	0	0	0	0	0	0	0	0	0	0	0	0	0	0	0	0	0	0	0	0	0	1	0	0	1	0	0	0	0	0	0	0	0	0	0	0	0	0	0	0	0	0	0
tRF-18-RPM83004	GGTAGCGTGGCCGAGTGG	5'-tRF	LeuTAG_Chr_25_19870711-19870792_-_@1.18.18	0	0	0	0	0	0	0	0	2	0	0	0	1	0	0	0	0	0	1	0	0	0	0	0	1	1	0	1	0	0	0	2	0	0	0	0	0	0	0	0	1	0	0	0	0	1
tRF-18-RPM830D4	GGTAGCGTGGCCGAGCGG	5'-tRF	LeuAAG_Chr_10_26438831-26438912_+_@1.18.18;LeuAAG_Chr_23_30032800-30032881_+_@1.18.18;LeuTAG_Chr_10_26437164-26437245_+_@1.18.18;LeuAAG_Chr_10_26483921-26484002_-_@1.18.18;LeuAAG_Chr_25_19969191-19969272_+_@1.18.18;LeuAAG_Chr_23_30011393-30011474_-_@1.18.18;LeuAAG_Chr_7_40319416-40319497_+_@1.18.18;LeuAAG_Chr_23_30293279-30293360_+_@1.18.18;LeuTAG_Chr_19_27762208-27762289_-_@1.18.18;LeuAAG_Chr_23…	0	1	1	1	1	2	1	0	3	6	17	2	20	11	16	13	0	0	7	0	4	2	1	1	67	58	20	74	66	37	80	197	1	5	5	1	1	8	1	6	10	2	27	10	7	21
tRF-18-RPW4PU00	GGTAGTCGTGGCCGAGTG	5'-tRF	SerAGA_Chr_23_31678541-31678622_-_@-1G.17.18;SerAGA_Chr_23_31158022-31158103_-_@-1G.17.18;SerAGA_Chr_14_69054767-69054848_+_@-1G.17.18;SerAGA_Chr_23_31119332-31119413_+_@-1G.17.18;SerTGA_Chr_23_31141547-31141628_+_@-1G.17.18;SerTGA_Chr_23_31116197-31116278_-_@-1G.17.18;SerAGA_Chr_19_27851584-27851665_-_@-1G.17.18;SerTGA_Chr_23_31687570-31687651_+_@-1G.17.18;SerAGA_Chr_23_31129325-31129406_-_@-1G.…	0	0	0	0	0	0	0	0	0	0	0	0	0	0	0	0	0	0	0	0	0	0	0	0	0	0	0	0	0	1	0	0	0	0	0	0	0	0	0	0	0	0	0	0	0	0
tRF-18-RRJ89O04	GGTCCCATGGTGTAATGG	5'-tRF	GlnTTG_Chr_1_157955337-157955408_-_@1.18.18;GlnTTG_Chr_19_37377611-37377682_-_@1.18.18;GlnTTG_Chr_23_30195428-30195499_-_@1.18.18	0	0	0	0	0	0	0	0	1	0	0	0	0	0	0	0	0	0	0	0	0	0	0	0	0	0	0	0	0	0	0	0	0	0	0	0	0	0	0	0	0	0	0	0	0	0
tRF-18-S3M83004	GTAGTCGTGGCCGAGTGG	5'-tRF	SerTGA_Chr_23_31116197-31116278_-_@1.18.18;SerAGA_Chr_14_69054767-69054848_+_@1.18.18;SerAGA_Chr_23_31678541-31678622_-_@1.18.18;SerTGA_Chr_23_31141547-31141628_+_@1.18.18;SerTGA_Chr_23_31687570-31687651_+_@1.18.18;SerAGA_Chr_23_31129325-31129406_-_@1.18.18;SerAGA_Chr_23_31149573-31149654_-_@1.18.18;SerAGA_Chr_19_27851584-27851665_-_@1.18.18;SerAGA_Chr_18_35387156-35387237_+_@1.18.18;SerAGA_Chr_2…	7	6	7	10	2	7	5	4	32	14	23	19	18	36	15	14	10	14	56	14	10	6	20	8	158	199	128	252	261	122	154	255	5	8	5	8	10	5	0	15	72	17	20	11	4	9
tRF-18-S3M830D4	GTAGTCGTGGCCGAGCGG	5'-tRF	SerGGA_Chr_X_14853991-14854072_+_@1.18.18;SerGGA_Chr_X_14946038-14946119_+_@1.18.18	0	0	0	0	0	0	0	0	0	0	0	0	0	0	0	0	0	0	0	0	0	0	0	0	0	0	0	0	0	0	1	4	0	0	0	0	0	0	0	0	0	0	0	0	0	0
tRF-18-S5R83004	GTCACGGTGGCCGAGTGG	5'-tRF	SerCGA_Chr_5_57140090-57140171_-_@1.18.18	1	2	0	1	0	0	2	0	6	0	7	1	6	4	0	2	1	0	5	0	0	2	2	2	0	0	0	0	5	0	0	0	0	0	0	1	0	2	0	2	5	2	5	1	0	5
tRF-18-S998LO04	GTCTCTGTGGCGCAATGG	5'-tRF	ArgTCT_Chr_3_10590598-10590671_+_@1.18.18	0	0	0	0	0	0	0	0	0	0	0	0	0	0	0	0	0	0	0	0	0	0	0	0	0	0	0	0	0	0	0	1	0	0	0	0	0	0	0	0	0	0	0	0	0	0
tRF-18-S998LO0K	GTCTCTGTGGCGCAATCG	5'-tRF	AsnGTT_Chr_3_21318781-21318854_+_@1.18.18;AsnGTT_Chr_3_20956909-20956982_+_@1.18.18;AsnGTT_Chr_3_20898247-20898320_-_@1.18.18;AsnGTT_Chr_3_21228571-21228644_+_@1.18.18;AsnGTT_Chr_3_21271703-21271776_-_@1.18.18;AsnGTT_Chr_3_21038302-21038375_+_@1.18.18;AsnGTT_Chr_13_23344136-23344209_-_@1.18.18;AsnGTT_Chr_3_21219475-21219548_+_@1.18.18;AsnGTT_Chr_3_21114744-21114817_-_@1.18.18;AsnGTT_Chr_3_2134008…	0	0	0	0	0	0	0	0	0	0	0	0	0	0	0	0	0	0	0	0	0	0	1	0	0	0	0	0	0	0	0	0	0	0	0	0	0	0	0	0	0	0	0	0	0	0
tRF-18-SJ7JL3DZ	GTAGCGTGGCCGAGTGGT	5'-tRF	LeuTAG_Chr_25_19870711-19870792_-_@2.19.18	0	0	0	0	0	0	0	0	0	0	0	0	0	0	0	0	0	0	0	0	0	0	0	0	0	0	0	0	0	0	0	0	0	0	0	0	0	0	0	0	0	0	0	0	0	1
tRF-18-SP5830D4	GTCAGGATGGCCGAGCGG	5'-tRF	LeuCAG_Chr_18_25307956-25308038_-_@1.18.18;LeuCAG_Chr_NW_020190592.1_22122-22204_+_@1.18.18;LeuCAG_Chr_3_8025475-8025557_+_@1.18.18;LeuCAG_Chr_18_25307479-25307561_+_@1.18.18;LeuCAG_Chr_23_31582637-31582719_-_@1.18.18;LeuCAG_Chr_3_8101782-8101864_-_@1.18.18;LeuCAG_Chr_NW_020190592.1_12613-12695_+_@1.18.18;LeuCAG_Chr_NW_020190592.1_3121-3203_+_@1.18.18	0	2	0	0	0	1	0	2	1	0	1	0	5	1	2	6	1	0	3	0	4	4	0	0	51	49	19	29	29	18	24	64	0	0	0	0	1	1	0	1	1	1	3	1	3	2
tRF-18-SZ9PUQDO	GTCTTTGTAGTACATCTA	5'-tRF	ThrTGT_Chr_MT_15658-15726_+_@-1G.17.18	0	0	0	0	0	0	2	7	2	0	1	1	3	0	5	2	0	0	1	0	1	4	3	2	0	0	0	0	0	0	0	0	0	1	0	0	0	0	0	1	1	2	0	0	0	1
tRF-18-WZS30M0F	TCTTTGTAGTACATCTAA	5'-tRF	ThrTGT_Chr_MT_15658-15726_+_@1.18.18	0	0	0	0	0	0	0	0	0	0	0	0	0	0	0	0	0	0	0	0	0	0	0	0	0	0	0	0	0	0	0	0	0	0	0	0	0	0	0	0	0	0	0	0	0	1
tRF-18-XSXMSL00	TGCCGTGATCGTATAGTG	5'-tRF	HisGTG_Chr_10_65235579-65235650_+_@-1T.17.18;HisGTG_Chr_3_21218714-21218785_-_@-1T.17.18;HisGTG_Chr_3_21015831-21015902_-_@-1T.17.18;HisGTG_Chr_10_65234844-65234915_-_@-1T.17.18;HisGTG_Chr_3_20873154-20873225_+_@-1T.17.18;HisGTG_Chr_3_20898974-20899045_+_@-1T.17.18;HisGTG_Chr_3_21049256-21049327_-_@-1T.17.18;HisGTG_Chr_3_21348793-21348864_-_@-1T.17.18;HisGTG_Chr_3_21063580-21063651_+_@-1T.17.18;H…	1	0	0	0	0	1	0	0	3	0	2	3	2	2	6	3	4	4	14	0	2	1	3	2	0	1	0	6	0	1	1	1	0	0	0	0	0	1	0	1	5	4	0	1	0	2
tRF-19-085830JZ	ACCGGGATGGCCGAGTGGT	5'-tRF	LeuTAA_Chr_23_31026539-31026621_+_@1.19.19;LeuTAA_Chr_23_31249557-31249639_-_@1.19.19	0	0	0	0	0	0	0	0	0	0	0	1	0	0	0	0	0	0	0	0	0	0	0	0	0	0	0	0	0	0	0	0	0	0	0	0	1	0	0	0	0	0	0	0	0	0
tRF-19-0P5830JZ	ACCAGGATGGCCGAGTGGT	5'-tRF	LeuTAA_Chr_9_81592121-81592203_+_@1.19.19	0	2	0	0	0	0	0	0	0	0	0	0	1	3	2	1	0	0	0	0	0	0	0	0	0	0	0	0	3	0	0	0	0	0	0	0	0	0	0	0	0	0	2	0	0	0
tRF-19-16M4PU24	AGTCACGGTGGCCGAGTGG	5'-tRF	SerCGA_Chr_5_57140090-57140171_-_@-1A.18.19	0	0	0	0	0	0	0	0	1	0	0	0	0	0	0	0	0	1	1	0	0	0	1	0	0	0	0	0	0	0	0	0	0	0	0	0	0	0	0	0	0	1	0	1	0	0
tRF-19-1PW4PU24	AGTAGTCGTGGCCGAGTGG	5'-tRF	SerAGA_Chr_18_35387156-35387237_+_@-1A.18.19;SerAGA_Chr_23_31110602-31110683_+_@-1A.18.19;SerAGA_Chr_23_31129325-31129406_-_@-1A.18.19;SerAGA_Chr_19_27851584-27851665_-_@-1A.18.19;SerAGA_Chr_23_31678541-31678622_-_@-1A.18.19;SerTGA_Chr_23_31141547-31141628_+_@-1A.18.19;SerAGA_Chr_23_31146083-31146164_-_@-1A.18.19;SerTGA_Chr_23_31687570-31687651_+_@-1A.18.19;SerAGA_Chr_23_31119332-31119413_+_@-1A.…	1	0	3	3	0	3	7	1	17	8	21	28	10	29	15	13	2	4	24	6	2	10	6	2	116	57	40	51	47	51	27	63	4	2	2	0	1	3	5	14	39	10	13	8	2	12
tRF-19-1PW4PUI4	AGTAGTCGTGGCCGAGCGG	5'-tRF	SerGGA_Chr_X_14946038-14946119_+_@-1A.18.19;SerGGA_Chr_X_14853991-14854072_+_@-1A.18.19	0	0	0	0	0	0	1	0	0	0	0	0	0	0	0	0	0	0	0	0	1	0	0	0	0	0	0	0	4	0	0	0	0	0	0	0	0	0	0	0	0	0	0	0	0	0
tRF-19-2XF04L29	CACTAAGAAGCTATATAGC	5'-tRF	LysTTT_Chr_MT_8061-8127_+_@1.19.19	0	0	0	0	0	0	0	0	0	0	0	0	0	1	0	0	0	0	1	1	0	0	0	0	0	0	0	0	0	0	0	0	0	0	0	0	0	0	0	0	0	0	0	0	0	0
tRF-19-34HWH32E	CCGTGATCGTATAGTGGTT	5'-tRF	HisGTG_Chr_3_21348793-21348864_-_@2.20.19;HisGTG_Chr_3_21015831-21015902_-_@2.20.19;HisGTG_Chr_3_21063580-21063651_+_@2.20.19;HisGTG_Chr_10_65237111-65237182_+_@2.20.19;HisGTG_Chr_3_21198328-21198399_+_@2.20.19;HisGTG_Chr_8_29729058-29729129_+_@2.20.19;HisGTG_Chr_10_65234844-65234915_-_@2.20.19;HisGTG_Chr_3_21227690-21227761_-_@2.20.19;HisGTG_Chr_3_21276035-21276106_-_@2.20.19;HisGTG_Chr_NW_02019…	0	0	0	0	0	0	0	0	0	1	0	0	0	0	0	0	0	0	0	0	0	0	0	0	0	0	0	0	0	0	0	0	0	0	0	0	0	0	1	0	0	0	0	0	0	0
tRF-19-50FFV02O	GAGAGAGACATAGAGGTTA	5'-tRF	SerTGA_Chr_MT_7229-7299_-_@3.21.19	0	0	0	0	0	0	0	1	0	1	0	1	0	0	0	0	0	0	0	0	0	0	1	2	0	0	0	0	0	0	0	0	0	0	0	0	0	0	0	0	1	1	0	0	0	3
tRF-19-537PUB1E	GAGGTGTTAGTAAAACATT	5'-tRF	AspGTC_Chr_MT_7304-7372_+_@2.20.19	0	0	0	0	0	0	0	0	0	0	0	0	0	0	2	0	0	0	0	0	0	0	0	0	0	0	0	0	0	0	0	0	2	0	0	0	0	0	0	0	0	1	1	0	2	0
tRF-19-6998LOJX	GGCTCTGTGGCGCAATGGA	5'-tRF	ArgTCT_Chr_19_27762806-27762892_+_@1.19.19;ArgTCT_Chr_15_82767225-82767310_+_@1.19.19;ArgTCT_Chr_23_31106890-31106977_-_@1.19.19;ArgTCT_Chr_11_98945442-98945532_-_@1.19.19	0	0	0	0	0	0	0	1	1	2	1	0	1	0	4	0	0	0	0	0	1	1	0	1	0	1	0	0	3	0	0	5	0	0	1	1	0	0	0	1	3	1	1	0	3	1
tRF-19-69JP4PJZ	GGCTCCATAGCTCAGTGGT	5'-tRF	ThrTGT_Chr_16_26005834-26005906_+_@1.19.19	0	0	0	0	0	0	0	0	0	0	0	0	0	0	0	0	0	0	0	0	0	0	0	0	0	0	0	0	0	0	0	0	0	0	0	0	0	0	0	0	0	0	0	0	0	2
tRF-19-69M8LOJX	GGCTCCGTGGCGCAATGGA	5'-tRF	ArgTCT_Chr_3_49636867-49636951_-_@1.19.19	0	0	0	0	0	0	0	0	0	0	0	0	0	0	0	0	0	0	0	0	0	0	0	0	0	4	2	0	3	0	0	0	0	0	0	0	2	0	0	0	0	0	0	0	0	0
tRF-19-6PL4PU24	GGCAGCGATGGCCGAGTGG	5'-tRF	SerTGA_Chr_28_24216133-24216214_+_@-1G.18.19	0	0	0	0	0	0	0	1	0	0	1	0	2	1	0	1	0	0	0	1	1	0	0	0	0	0	0	0	0	0	0	0	0	0	0	0	0	0	0	0	2	0	1	0	0	0
[truncated: 21,451 more rows]
[truncated: 10 more columns]

## Sheet: S3. DEseq2 results
Liver										Thymus
MB vs Dual										Control vs Dual
[truncated: 67 more rows]

## Sheet: S4. miRanda results (Thymus tRF
Thymus - Overlapping DE tRFs	Gene Target	GeneID	Total Score	Total Energy	Query Start	Query End	3' UTR Start	3' UTR End	Alignment Length	Query Identity
[truncated: 8,260 more rows]

[truncated: 1 more sheets: S5. Thymus targets DAVID result]
